# Supplementary material for: Microbial and genetic-based framework identifies drug targets in inflammatory bowel disease
Source: Theranostics. 2021 Jun 1;11(15):7491–506. doi: 10.7150/thno.59196 (PMC8210594; doi:10.7150/thno.59196)
Supplement: Supplementary file 2 — Supplementary tables. [file thnov11p7491s2.zip]

Archive with 10 entries (10 files):
- Table S1. Characteristics of patients.xlsx
- Table S10. Source Data.xlsx
- Table S2. Loading values.xlsx
- Table S3. Reactome enrichment analysis .xlsx
- Table S4. Differential microbiome at genus level.xlsx
- Table S5. Differential microbiome at species level.xlsx
- Table S6. TSEA biologically taxon sets.xlsx
- Table S7. Functional grouping and primers of PCR array.xlsx
- Table S8. Gene expression data of PCR arrays.xlsx
- Table S9. Potential drugs among the comparisons.xlsx
