# Supplementary material for: Microbial and genetic-based framework identifies drug targets in inflammatory bowel disease
Source: Theranostics. 2021 Jun 1;11(15):7491–506. doi: 10.7150/thno.59196 (PMC8210594; doi:10.7150/thno.59196)
Supplement: Supplementary file 2 — Supplementary tables. [file thnov11p7491s2.zip › Table S1. Characteristics of patients.xlsx]

## Sheet: S1
Table S1. Characteristics of patients with IBD and non-IBD controls of the enrolled subjects.
Diagnosis	CD	UC	Non-IBD
Number of subjects	43	25	22
Age (years)	26.2 ± 16.8	29.6 ± 19.0	30.0 ± 22.2
	[8 – 76]	[6 – 76]	[6 – 69]
Weight (kg)	61.6 ± 15.3*	65.0 ± 20.9	68.8 ± 24.7
	[35.2 – 100]	[19.6 – 115.7]	[19.3 – 100]
Height (cm)	164.0 ± 11.9	165.0 ± 16.5	159.2 ± 19.3
	[138 -188]	[114.3 – 193.0]	[112 – 188]
BMI	22.8 ± 7.3	22.2 ± 6.3	23.9 ± 7.7
	[14.3 – 50.2]	[13.5 – 41.5]	[13.5 – 40.6]
Gender
Female	21	15	10
Male	22	10	12
Biopsy site
Ileum	46	24	22
Colon	26	21	6
Rectum	49	26	23
Asterisk (*) indicates significant difference (p=0.0466) compared with non-IBD group.
