# Supplementary material for: Microbial and genetic-based framework identifies drug targets in inflammatory bowel disease
Source: Theranostics. 2021 Jun 1;11(15):7491–506. doi: 10.7150/thno.59196 (PMC8210594; doi:10.7150/thno.59196)
Supplement: Supplementary file 2 — Supplementary tables. [file thnov11p7491s2.zip › Table S10. Source Data.xlsx]

## Sheet: S10A.Fig1,S1
Table S10A. Source data for the graphs in Figures 1C and S1C-D.
Diagnosis	Biopsy site	CGAS*	STING*	TBK1	IRF3	NF-κB*	TNF	IFNB1	CCL2	CCL11	CCL20	CXCL1	CXCL10	CXCL2	CXCL3	CXCL5	CXCL6	DEFB4A	IL1B	IL6	IL17A	LCN2	MMP1	MMP3	MMP9	MMP13	MUC5AC	C2	C4B	C4BPA	C4BPB	C5AR1	CD55	CFB	CFI	F2R	F2RL2	F3	F11	ITGAX	MASP1
CD	Rectum	7.86651	11.4134	10.6259	10.4947	11.0868	7.86651	5.15772	9.88584	10.6524	11.9504	10.572	10.3215	8.71599	9.8471	11.4405	7.11941	6.60157	9.57679	6.70079	5.98568	14.3341	8.91601	8.77157	10.0975	5.54511	8.69496	9.26195	9.10737	7.86103	8.36595	8.22972	11.7585	12.7453	10.2227	10.5025	8.44033	11.2311	6.40701	9.16077	7.66056
UC	Rectum	6.76077	10.85	10.446	9.8859	10.9485	6.20941	5.15772	7.02494	5.78531	10.4205	7.54349	6.06192	6.50666	7.32443	6.61538	5.93713	5.15772	7.63802	5.36838	5.15772	11.429	7.08728	6.54873	6.91016	5.15772	6.96889	6.24735	6.47766	5.88054	7.08728	6.71434	9.55921	9.96738	6.82711	7.97951	5.52195	10.2033	5.52195	6.44784	6.60237
UC	Rectum	8.29436	10.7032	10.5903	9.96099	11.0867	6.79776	5.15772	10.5769	11.0308	8.88734	8.58158	8.63993	7.58204	8.32066	6.40757	6.46479	5.15772	9.05992	6.40757	6.09721	10.5275	11.228	10.0608	10.1631	5.15772	9.27513	7.73931	8.28103	6.7558	8.03242	9.07149	12.0855	11.6212	9.59607	10.8719	8.11024	11.6968	5.79712	9.03651	9.88244
UC	Rectum	7.04418	10.9153	10.1464	10.4899	10.817	5.94009	5.15772	6.54151	6.80602	10.0523	7.11668	6.94315	6.65072	7.41126	6.54151	5.66334	5.15772	10.0192	5.15772	5.15772	11.3664	8.39469	7.22467	6.80602	5.15772	8.33872	7.16505	6.06396	7.4554	8.49272	6.70155	11.8283	10.5881	7.37139	8.25037	6.57543	10.4662	5.42897	6.35318	6.4327
UC	Rectum	8.9417	11.5757	10.8052	10.7171	11.4775	10.0888	5.57446	11.9257	10.7409	10.7493	12.3851	13.7261	9.82309	10.7188	12.4646	9.38234	9.47061	15.2	10.7493	7.52718	16.3178	13.6491	12.9492	11.0038	6.89047	10.5701	9.64866	8.57742	10.8921	11.3423	10.1409	14.0433	14.3031	12.4981	11.1969	8.12824	11.7782	6.18811	10.961	11.1576
CD	Rectum	7.15237	10.8094	10.2214	9.98572	10.7054	6.48099	5.15772	8.836	6.83117	9.1824	7.92216	8.57223	7.15961	7.83809	5.83651	6.18251	5.15772	7.77602	5.55202	5.35533	10.4169	7.00629	6.6478	8.67607	5.43696	5.93919	6.91312	6.50647	5.8637	6.48099	7.60724	9.47751	9.82514	6.91312	8.4378	6.46802	9.60878	5.77831	7.20916	7.8074
CD	Rectum	7.72044	11.0192	10.2027	10.0968	10.8613	6.4199	5.15772	8.81902	8.64986	11.0256	8.47414	7.5625	8.08998	8.79111	10.1072	6.14011	5.54933	7.64869	5.88488	5.77411	13.4078	7.4363	6.83015	8.07204	5.15772	10.1133	8.43287	6.40631	6.54674	8.00927	6.88471	11.1239	11.8453	8.97594	9.16651	6.4199	10.5737	5.95725	7.27093	7.53071
UC	Rectum	8.5415	11.2427	10.5945	10.2896	11.222	7.74488	5.15772	10.053	11.7904	8.63653	9.35009	8.65345	7.85027	8.59157	6.29347	7.44292	5.39053	8.23357	5.67607	6.47089	11.1344	11.4263	9.56101	9.55744	5.56009	7.75771	9.08541	10.6066	7.25237	8.35913	8.02911	12.0574	12.0412	9.47465	11.1218	8.94176	11.6792	5.39053	8.49336	10.5459
CD	Rectum	7.99617	11.3964	10.3995	10.6937	11.0944	7.67638	5.15772	9.71305	7.39551	11.2067	9.30274	7.52848	8.29476	8.81103	7.11162	7.01581	5.38871	8.77196	6.30625	5.38871	12.694	6.93581	6.87526	9.20265	5.38871	5.67206	7.5652	8.22475	6.30625	6.64252	8.15106	10.5764	10.2704	8.1127	9.76881	6.44315	11.0116	6.01047	8.18377	9.14282
UC	Rectum	9.44531	11.6479	11.2862	11.3628	11.6042	8.85488	5.15772	10.9757	10.2457	10.6196	13.4487	10.0825	10.8233	11.9701	12.2073	10.6376	10.5265	11.7269	8.48664	7.87642	15.5647	13.7443	14.1417	12.7841	7.27499	10.8806	9.74811	11.8737	10.1136	11.499	10.4448	14.9846	13.8334	12.1827	12.0929	10.1085	12.4623	6.13544	11.0675	11.4295
UC	Rectum	8.67458	12.7601	10.955	11.0065	11.5832	8.32983	5.38968	11.979	8.1462	12.9107	13.386	12.5563	11.223	11.8072	13.1846	8.31718	7.09806	12.2251	7.74379	7.43599	16.6925	12.7263	12.1944	11.8627	6.44823	7.37843	9.00493	8.9161	9.88547	10.6	9.34684	13.665	13.7026	8.93815	10.4994	7.36151	12.1537	8.15098	10.5114	9.30936
CD	Rectum	9.91401	12.435	11.5765	11.2531	12.0202	11.7746	5.55556	13.6098	11.8609	10.8957	14.7834	12.43	11.4335	12.146	14.2904	13.1347	6.97077	16.7346	13.5529	9.64488	13.4723	17.6459	17.6399	13.0186	11.9088	10.7613	10.009	10.7326	8.93109	10.6577	12.3964	14.1649	15.0275	11.9685	12.185	8.83454	12.7819	5.64421	12.8897	14.2244
CD	Rectum	7.64595	11.725	10.3581	9.9618	11.0263	6.97	5.15772	8.31389	6.70401	11.15	9.14396	9.29358	8.46314	9.22917	8.64964	6.17287	6.47238	8.98415	5.98508	5.58641	12.5793	8.33989	8.74522	9.24744	5.81849	6.18952	7.33347	7.9572	7.45872	8.41512	7.21473	11.4572	11.7103	8.04824	8.74307	5.91856	10.2806	6.18952	8.06576	8.98778
CD	Rectum	9.11321	11.7164	11.0432	11.1451	11.6432	8.29426	5.15772	11.2067	10.9461	12.4453	14.3027	11.9145	11.2312	12.4644	11.3567	9.81996	10.384	10.9426	7.20415	8.63172	16.409	11.9778	13.3823	9.79261	5.6787	9.48041	9.84679	9.83194	10.8277	11.2481	10.1672	13.5965	13.5839	10.3281	12.3395	9.74586	12.6122	5.95888	11.0251	10.2687
Non-IBD	Rectum	7.83542	11.4831	10.5428	10.5144	11.1931	6.67966	5.15772	9.23021	7.27245	10.3667	8.55926	8.16058	7.16819	8.0763	6.38822	6.44755	5.15772	7.40823	5.44816	5.56778	12.0676	7.38217	6.74736	7.87251	5.15772	6.58257	8.19727	7.84479	6.06281	6.65617	7.75809	10.6313	10.9415	8.5021	10.0182	7.03753	10.9297	6.32515	8.48449	9.51493
CD	Rectum	7.5944	11.2276	10.1734	10.4661	10.7523	7.13002	5.15772	9.20258	7.33424	11.4345	8.28947	7.27543	7.53925	8.72811	6.95465	5.89822	5.15772	8.93923	5.60735	5.38321	12.8622	9.28601	7.51797	7.75951	5.65992	7.40616	7.45202	8.01525	6.30052	7.53925	8.07362	11.0967	10.3674	8.08784	9.59473	6.78858	11.4207	6.33994	8.85411	9.21754
CD	Rectum	7.74146	11.1652	9.84566	10.585	10.5385	6.30622	5.15772	7.99612	6.58004	9.13097	7.95862	6.85014	6.88759	7.48302	5.94879	6.70163	5.15772	7.38722	5.48404	5.55695	11.6599	8.94392	7.81572	7.41183	5.15772	5.67205	7.64257	7.43598	5.88134	7.03771	7.80969	10.3926	10.0631	7.79753	9.20485	6.34731	10.6374	6.17089	8.5657	9.43126
CD	Rectum	7.89163	11.9742	10.4344	10.7845	11.0936	7.2089	5.15772	9.92335	6.48673	11.0378	9.42175	9.79983	8.21343	9.42882	8.70333	6.56913	5.15772	9.01131	5.87333	5.51827	13.7612	9.49545	8.90685	8.50219	5.41299	6.21815	8.03695	8.27294	6.15989	7.3722	7.87057	11.1721	11.2318	8.34017	9.97252	7.12499	11.6011	6.15989	8.8691	8.81596
UC	Rectum	9.04608	11.7209	10.9568	11.2473	11.581	9.73819	5.42866	12.1189	11.5449	10.0466	13.3814	9.85313	10.9586	11.2299	13.2112	11.4081	6.08179	14.6743	11.0448	7.31619	14.3805	15.6601	15.9294	12.2155	9.95773	11.5595	9.75518	9.25507	9.02866	10.7017	10.6172	14.0649	13.5143	11.5122	12.1896	10.0293	12.4317	5.54033	11.5246	12.6487
CD	Rectum	7.95734	10.9801	10.111	10.4201	10.8659	7.60546	5.15772	10.2484	10.5414	12.0988	9.77225	10.2258	7.89815	8.96908	8.09139	6.93597	5.15772	9.74663	6.30397	6.12791	14.5974	10.0188	8.50781	10.7307	5.56	6.74107	8.99709	8.88801	8.04165	8.13941	7.77625	11.4542	11.6352	8.4994	10.3321	8.01808	11.4189	6.00176	8.96908	7.6108
CD	Rectum	7.45656	11.6418	9.90269	10.7764	10.8735	6.93526	5.15772	8.94744	6.24304	10.0005	7.92233	9.06099	7.07277	8.17645	7.44441	6.18966	5.44413	7.86986	5.36041	5.65219	12.9392	8.53699	7.52146	9.81824	5.15772	6.68298	8.33829	7.62666	6.47255	7.48645	7.99341	10.2677	11.1075	8.22561	9.5858	6.49955	10.7822	5.98283	8.66899	8.92445
UC	Rectum	8.48328	10.6334	10.8423	10.5062	10.9526	7.24134	5.15772	9.23064	10.0002	10.1274	8.13096	9.47174	7.10003	8.21321	7.64735	6.68951	5.92386	7.5685	5.66261	5.73974	12.3623	8.89644	7.52129	9.81903	5.57065	5.57065	7.94149	7.62529	8.55345	8.15387	7.62529	11.056	11.9174	10.2564	10.5858	7.5685	11.127	5.4502	8.98338	7.85028
CD	Rectum	8.05986	10.1367	10.4972	10.0082	10.9155	6.72756	5.38182	8.8083	9.41607	10.3991	9.89757	10.1256	7.45504	8.45109	11.4046	8.24637	5.47432	9.79603	7.32279	5.82474	12.57	11.5117	11.4133	9.86719	5.38182	7.96144	8.22543	7.71038	8.65809	9.73148	7.63485	11.9744	12.3448	10.948	9.35255	7.23826	10.0251	5.15772	7.78775	7.28121
UC	Rectum	8.05111	10.9347	10.5563	10.0366	10.4166	6.54153	5.15772	8.90128	7.59624	9.16652	7.75883	8.40523	7.28102	7.85736	8.03553	6.20329	5.15772	7.89257	5.72524	5.72524	11.9304	10.2857	9.34112	8.07162	5.39065	7.96038	7.36072	7.07333	7.04067	7.87508	7.31705	10.885	10.1898	8.07162	9.62695	6.77012	10.6003	5.88732	8.19808	8.96493
UC	Rectum	8.02982	10.6463	10.4099	9.6522	10.7808	7.09146	5.15772	8.82211	7.73036	9.27358	10.6809	12.1486	10.4045	10.4099	5.80557	6.27553	5.15772	10.673	5.91765	6.62097	10.6114	8.82211	7.49912	8.52379	5.59982	8.19397	6.91297	6.24852	6.78848	9.13833	7.52686	10.3961	10.6977	7.73036	8.49679	7.24204	10.0871	5.47094	7.22488	6.77195
CD	Rectum	7.47641	11.1744	10.1172	10.0833	10.8979	6.99899	5.15772	8.1615	7.50417	10.6178	9.30748	10.0688	8.71378	8.88944	7.7485	6.53173	5.81244	9.41707	5.77557	5.91162	12.1614	7.90541	7.15185	9.37423	5.46841	6.99899	7.22188	6.81262	7.25551	7.79914	7.15185	10.4968	11.4028	8.19927	8.23604	6.43619	10.1215	6.12396	8.1615	6.93643
CD	Rectum	7.5827	11.3057	10.4617	10.3987	11.0399	7.15624	5.15772	9.58334	8.40549	11.2057	9.61756	9.85244	7.74799	8.49595	6.65064	7.56961	5.59737	9.05903	6.02721	6.35201	12.7165	8.00006	7.26835	9.89742	5.15772	5.94363	8.20915	8.19252	7.10098	6.70425	8.16294	10.9422	10.6415	8.13708	10.1561	7.62753	11.9322	6.00037	9.20967	8.73713
UC	Rectum	8.06982	11.3169	10.7253	10.6717	11.3365	7.73271	5.15772	9.108	10.6717	12.1551	10.8094	9.54396	8.04235	8.93899	10.938	8.5295	7.30263	10.5771	6.53051	6.58393	15.1935	11.9544	12.3918	11.6403	5.6933	6.47429	8.49375	9.23543	10.1776	9.3656	9.38941	13.8527	12.6701	9.16687	11.43	8.35434	12.3186	6.13233	10.1601	9.33916
CD	Rectum	10.8682	11.92	11.9794	11.6898	12.3	8.80325	5.55763	12.153	10.2819	8.65193	13.565	15.2348	9.63124	9.74952	15.3727	13.5412	5.55763	13.5156	9.22375	7.34829	10.0192	18.5225	17.5801	14.4607	13.4191	5.78706	10.9008	10.2803	7.13988	6.66739	10.7011	12.3047	14.7654	11.3177	11.7922	7.97312	11.8331	5.72149	12.6592	10.6623
CD	Rectum	6.5999	11.6535	9.47529	9.93862	10.7132	6.17709	5.15772	6.67064	5.71061	10.4777	8.50369	6.17709	7.80994	8.22688	9.12112	6.3311	5.40619	8.69657	5.46184	5.50867	13.4322	6.16299	5.76265	6.27	5.33352	6.00718	6.69606	6.17709	6.10416	6.98422	6.84518	10.409	10.984	7.31708	7.21183	5.68255	9.36551	6.20462	6.5243	6.69606
CD	Rectum	7.96125	12.0624	10.6209	10.4275	11.6227	7.64959	5.15772	7.16831	6.77987	13.8857	14.498	9.80749	11.5975	12.6267	13.7854	8.332	13.0664	11.9499	6.38831	8.29871	17.4375	10.5451	11.3216	9.43244	5.65914	8.70062	9.49343	6.14616	11.7864	11.9449	8.87914	14.7209	14.385	10.7591	9.75504	7.05474	12.7465	7.19898	9.38296	7.58901
CD	Rectum	7.76752	11.2546	10.474	10.3442	11.129	7.04393	5.15772	9.71281	9.09324	13.0361	12.3639	8.88021	10.4055	11.1976	10.4816	8.07238	7.42472	10.7791	6.40144	6.75296	16.0362	11.3475	11.8217	10.6667	5.97996	6.75296	8.20601	7.70645	9.53364	9.37333	8.15537	12.8335	12.5431	8.42172	10.1838	7.12275	11.2334	6.24656	8.45856	7.20998
Non-IBD	Rectum	7.425	10.1208	10.1734	10.1258	10.7289	5.94796	5.15772	8.77679	6.18121	9.02002	7.85326	7.59502	7.90192	8.05279	5.54469	6.07301	5.43176	7.46409	5.79614	5.70337	10.7944	6.86626	6.07301	8.44862	5.15772	5.6685	6.95949	7.1692	7.55963	6.57768	8.05636	10.1065	9.62452	7.22983	9.09896	6.53134	10.8162	5.54469	7.96426	7.48049
CD	Rectum	10.0648	5.15772	10.0648	9.15374	12.7889	10.0648	5.15772	10.6182	5.15772	13.2992	13.4995	10.6182	12.569	5.15772	5.15772	9.15374	5.15772	16.5227	5.15772	5.15772	13.7295	13.7817	10.0648	11.9924	5.15772	5.15772	9.15374	5.15772	5.15772	9.15374	11.8033	12.7889	11.0171	11.5857	10.0648	5.15772	5.15772	9.15374	11.8033	9.15374
CD	Rectum	8.21295	11.613	10.6072	10.4693	11.0975	6.89874	5.15772	9.3881	7.28105	11.7113	9.69727	10.5742	7.85858	8.40861	7.58192	7.31212	5.95701	8.45938	6.15271	5.76518	14.3742	7.55024	7.45731	11.635	5.53142	5.72647	8.54015	9.18146	6.9509	7.0107	8.1272	10.93	12.0107	8.88921	9.94452	6.9303	11.2064	5.68476	9.98514	9.17745
Non-IBD	Rectum	7.71677	10.5278	10.212	10.5557	10.9669	6.0723	5.3767	9.05109	8.34608	11.1142	9.14687	6.80636	7.44719	8.44944	6.16524	6.59968	5.3767	7.31258	5.46711	5.15772	12.1038	7.78487	6.68165	9.13418	5.15772	5.90854	6.91909	7.63894	6.97173	6.52637	7.42569	9.91313	9.50462	7.72258	9.62117	7.08019	10.5636	5.96722	7.35138	6.79448
UC	Rectum	7.81295	12.1213	10.8251	10.2607	10.9593	6.69944	5.15772	9.56859	10.5179	10.9447	11.7383	9.04639	9.57977	10.4611	9.12191	8.35769	7.15603	9.36646	5.97578	7.04993	15.8143	11.0993	11.6872	11.1548	5.67922	5.79472	8.97007	9.14018	11.0616	10.5848	7.9318	13.1658	13.245	10.295	10.3804	7.60373	11.5945	6.77135	9.00375	7.56705
Non-IBD	Rectum	7.84322	10.6479	10.3312	10.3284	10.8926	6.47604	5.15772	8.76061	7.03674	10.1442	7.85373	7.00724	6.97702	7.27511	5.77116	6.28512	5.15772	7.77845	5.73207	5.37603	11.2391	7.59531	6.44391	9.31315	5.37603	5.80777	7.63888	7.46941	7.4342	6.53747	7.39803	10.4568	9.92933	7.84849	9.65476	6.69042	10.9499	6.06957	8.28241	7.42705
CD	Rectum	7.48332	11.5356	10.193	10.2333	11.0277	6.61741	5.15772	8.63276	7.27258	11.0812	9.51137	9.66564	8.19175	8.5783	9.20669	6.90378	5.4353	8.83608	6.27581	5.54968	13.5544	6.53589	6.22758	10.3863	5.15772	6.10375	8.2661	7.4495	6.7446	7.40892	7.79934	10.6796	11.915	9.1655	8.79118	6.27581	10.6279	7.04437	8.85698	8.58334
Non-IBD	Rectum	7.5193	10.7914	9.91266	10.6223	10.9142	6.32437	5.15772	8.42701	5.65062	9.64835	7.87191	7.60494	7.11405	7.40123	7.00922	6.48598	5.15772	8.02595	5.65062	5.34479	12.2941	9.82825	8.40131	7.99856	5.34479	5.65062	7.5242	7.33516	5.96322	6.6055	7.6458	10.5173	9.48938	7.47434	9.71293	7.69412	11.215	5.71585	8.19196	7.36861
Non-IBD	Rectum	6.65908	10.5939	10.0489	10.009	10.8499	5.88995	5.15772	7.1084	5.93935	8.50441	8.48271	6.80286	6.37254	6.59139	5.43702	6.73322	5.15772	7.79448	5.49953	5.15772	11.6827	6.25037	5.80824	6.44183	5.15772	5.5521	6.70203	5.77843	6.04989	6.65908	7.08564	10.55	9.9495	6.88674	7.95485	6.23393	10.3626	5.9628	6.69145	6.42835
UC	Rectum	8.47859	12.285	11.127	10.1746	11.1584	8.20062	5.40446	8.00523	7.46961	13.7073	13.4316	10.2768	10.5092	11.7042	12.2841	9.53663	11.8911	11.209	7.20494	7.74918	16.0021	12.6578	13.1125	11.5844	6.4239	7.09131	9.03994	8.09796	12.2624	11.5159	8.75016	14.4475	13.2135	9.38638	10.2005	7.09131	12.5667	7.33906	10.1601	7.47846
CD	Rectum	6.91877	10.875	10.1926	9.80123	10.8135	6.13152	5.15772	6.90992	6.03191	12.3668	9.23283	6.97903	7.53496	7.94614	7.68948	6.88295	5.55343	8.38272	5.64162	5.64162	13.3989	6.20351	5.81042	7.93397	5.55343	5.98827	6.39073	6.76853	6.28606	6.91877	6.64161	10.0332	10.9801	7.26335	7.83697	5.83892	10.2482	5.91761	7.45628	6.47245
Non-IBD	Rectum	7.61147	10.9045	10.3257	10.5915	11.1242	6.71321	5.15772	9.32558	7.03121	9.83763	8.59692	7.31451	6.89546	7.52654	6.28293	6.7033	5.15772	7.28389	5.62675	5.15772	11.1631	7.81352	6.45939	9.32701	5.3499	5.98467	7.3737	7.83833	6.71321	6.17238	7.45232	10.2366	10.2214	7.93335	9.71646	7.00059	10.7116	5.62675	8.55826	7.9102
Non-IBD	Rectum	7.62486	11.2466	10.0094	10.4895	10.9294	7.65755	5.15772	7.12937	6.6658	12.0639	8.13366	7.7549	7.03548	7.34535	7.62486	6.52398	5.62826	9.67692	6.49324	5.46654	13.2708	7.34535	6.00232	11.4469	5.59363	5.6906	7.23911	7.53509	6.87608	6.71783	7.90092	10.7027	10.1475	8.12218	8.6334	5.86516	9.9807	6.00232	9.77497	7.47635
Non-IBD	Rectum	7.62947	10.2309	10.581	10.4081	10.8401	6.63197	5.15772	8.84243	7.3503	8.30354	7.4082	7.44313	6.64521	7.00446	5.46197	5.86545	5.15772	7.09788	5.63746	5.68277	9.89249	7.67664	6.19138	8.20825	5.63746	5.72433	7.37231	7.65326	6.99472	6.67122	7.4011	9.83441	9.77257	7.93941	9.41748	6.74585	10.3272	6.14906	7.73893	9.07015
CD	Rectum	7.17878	10.6003	9.86931	10.1991	10.9157	7.52953	5.15772	9.09195	6.82425	11.0389	10.2184	6.42004	8.40048	8.85483	8.33617	7.25054	5.15772	9.64547	6.56441	5.69793	11.7783	6.47041	6.31102	6.6509	5.15772	5.81745	6.1713	5.91736	6.95945	6.18793	7.81537	11.476	9.48997	7.23779	8.10672	5.81745	9.72222	5.94019	6.73118	7.12393
UC	Rectum	7.00769	10.8218	10.0354	9.87688	10.462	6.13658	5.15772	7.81674	6.37564	8.5108	8.55412	7.29371	7.50535	7.82754	6.46543	7.12872	5.15772	7.54125	5.74794	5.59499	11.9487	7.63943	7.12263	6.46543	5.3368	5.69226	6.87349	6.25052	6.72232	6.76403	7.51442	9.77883	10.1857	7.48241	8.14641	5.84524	10.0148	5.84524	7.13477	7.02759
CD	Rectum	7.08254	10.563	10.1178	10.0941	10.7131	6.09434	5.15772	7.39136	7.54979	12.2781	9.22048	7.15189	8.00651	8.96077	6.11225	6.11225	5.48718	8.09959	5.34821	5.34821	14.1041	6.47307	5.97759	7.6505	5.15772	5.53788	7.17197	6.46093	8.3011	7.08254	6.65061	10.3284	11.5661	7.57934	8.17425	5.97759	9.84572	5.69382	7.21765	6.65061
Non-IBD	Rectum	8.10941	11.2427	10.5451	10.5429	11.1328	6.92785	5.15772	9.67683	8.23985	11.3694	8.64964	8.35398	7.40207	8.13405	7.72515	7.40207	5.41852	8.15826	5.88856	5.52606	12.6443	7.7971	6.95781	9.3172	5.60823	5.7923	7.18687	8.09692	5.93188	6.73042	7.85057	10.6871	10.686	8.26232	9.74343	7.01561	10.8875	5.73778	8.66648	8.07161
UC	Rectum	8.29319	11.6193	10.7046	10.679	11.3613	7.86243	5.15772	8.32534	8.02917	13.9474	11.4981	9.16605	9.21958	10.2762	12.1985	7.88876	9.29871	10.444	6.6525	6.28745	15.0344	11.1917	10.4598	12.3064	6.04577	6.8708	8.52091	8.29319	10.9049	9.72562	8.62491	13.1773	12.966	9.51424	9.67962	6.79239	11.5044	6.53161	10.2173	7.17204
CD	Rectum	7.29725	11.0075	10.112	10.3559	10.9783	6.64181	5.15772	8.35044	6.09678	10.4111	8.48407	9.68119	7.37464	8.32813	7.48282	6.93025	5.5364	8.54643	5.84457	5.15772	12.911	6.68205	6.14322	7.32876	5.15772	5.7732	7.3519	7.06164	6.28874	6.75849	7.16293	10.5398	11.0614	7.64566	8.45697	6.07255	9.90398	5.7732	7.70566	7.397
CD	Rectum	7.27337	10.9883	10.3389	10.8022	11.0446	7.44605	5.15772	6.98815	5.61423	11.317	8.10374	5.88905	6.63953	7.1229	7.09871	6.6864	5.44716	8.35958	6.32134	5.15772	12.0397	6.55243	5.80069	9.70384	5.15772	5.69699	7.02323	6.8368	5.94204	6.8368	7.19281	9.87224	9.92996	7.41456	7.81876	5.94204	9.81788	6.63953	8.64574	7.48289
CD	Rectum	6.75626	10.6026	10.3432	9.6989	10.7008	6.04586	5.15772	7.64005	6.51137	9.73174	8.20752	9.2599	6.76721	7.05631	6.39537	6.69987	5.15772	7.33286	5.36453	5.15772	12.1453	6.20979	6.04586	7.19436	5.15772	5.73922	7.39366	6.33197	6.22826	7.00372	7.07336	9.90675	11.102	7.43269	7.67795	5.73922	9.77723	5.89594	7.33286	6.92992
CD	Rectum	7.65541	10.4296	10.3557	10.0859	10.7368	6.16161	5.15772	8.64585	7.04586	9.29266	7.20382	6.84301	6.39799	6.73514	5.7618	6.17569	5.15772	8.10753	5.33327	5.46141	10.2705	7.30432	6.3869	7.2524	5.15772	5.83189	7.43501	7.78934	6.72703	6.14729	7.44877	10.7523	9.69477	8.05299	9.63253	6.66006	11.1307	5.98862	7.69015	7.39288
UC	Rectum	7.67703	12.7264	10.8154	10.0047	11.4137	7.24724	5.15772	7.65144	5.98972	14.3643	12.6844	10.8909	10.194	11.0134	6.78681	6.73478	8.20263	12.0355	6.48212	6.54704	16.3756	9.53662	9.11778	10.194	5.75005	6.46525	8.99935	7.19357	11.3355	11.2995	8.58036	14.4002	14.1812	10.4858	8.71014	6.3386	11.2905	7.34835	8.95674	7.19357
CD	Rectum	7.36981	10.9322	10.6272	10.3203	10.8918	6.49883	5.15772	7.32682	5.85394	10.7498	8.9488	9.57154	7.55992	8.11044	6.4389	7.12204	5.36949	8.16263	5.67415	5.52386	11.4564	6.72182	5.78856	8.05622	5.71504	5.67415	6.90828	6.56925	6.55553	6.54163	7.12204	10.2462	10.5785	7.36981	8.36757	5.91329	9.9345	5.753	7.59013	6.19503
UC	Rectum	7.34878	11.1089	10.1474	10.8267	11.1282	6.74739	5.15772	9.00714	8.0771	10.6217	9.2065	7.17843	6.69148	7.72663	6.03335	7.23469	5.15772	8.19937	5.76071	5.4817	11.7796	6.81368	6.48757	9.28411	5.38705	6.2557	7.1395	8.02706	6.00449	6.3784	7.29736	9.69704	10.2149	7.62809	9.26935	6.64766	10.4495	5.66839	8.21281	7.59358
UC	Rectum	8.03512	12.3837	10.652	10.5639	11.4824	7.17884	5.15772	8.97649	8.79031	12.4827	13.3804	10.2607	10.0265	11.1359	10.794	9.74079	11.4308	11.6257	6.86776	7.59912	16.6615	12.3262	12.7894	12.1344	6.23362	6.51106	9.07057	8.17363	11.5207	11.382	9.73932	14.7675	13.6037	9.52999	10.7106	8.08752	12.9502	7.15099	10.437	8.20836
CD	Rectum	7.41247	11.3822	10.3415	10.8139	11.162	6.45585	5.15772	8.0155	5.92371	10.522	9.04118	8.41457	7.10521	7.94887	7.23932	7.20412	5.15772	7.3502	5.73159	5.52209	13.7034	7.02559	6.31065	8.92648	5.15772	6.07371	7.653	8.62766	5.96412	6.8169	7.92824	10.3692	10.605	8.32363	9.66043	6.62236	11.6326	6.43306	9.11183	8.71341
UC	Rectum	8.23489	11.975	10.5957	10.7229	11.2469	7.22476	5.39446	8.83557	7.92146	11.8409	11.4533	10.0506	9.29713	10.6144	11.9785	8.5064	7.62864	8.41884	5.86173	6.64512	15.8082	9.55601	10.5758	11.1252	5.62962	6.08946	9.36213	9.49167	8.97541	9.07974	8.32109	11.4308	13.7146	10.6233	10.1198	7.25399	10.9654	7.83064	10.0401	8.55197
Non-IBD	Rectum	7.6816	10.5984	10.3705	10.6885	11.0947	6.30963	5.15772	8.98166	7.23116	8.94259	8.12873	7.31621	6.89783	6.83231	6.19324	6.39346	5.394	7.21148	5.77877	5.15772	11.7047	7.32532	6.14211	9.13548	5.394	5.49151	7.29778	7.38741	7.61021	6.56006	7.83905	10.5279	10.5475	7.82033	9.62839	6.45201	11.0012	5.62873	8.29451	7.74942
CD	Rectum	8.94723	11.8634	10.8749	10.9684	11.5882	8.80958	5.15772	10.2964	8.35383	13.4	14.9245	11.1528	12.4661	13.0851	12.8458	10.4871	12.221	12.4179	8.74072	8.67946	17.4656	11.9737	11.9356	10.6831	6.12391	9.36956	10.0442	10.6264	11.4184	11.7802	10.9914	14.7579	14.568	10.3421	11.6204	8.86882	12.9619	7.44436	10.4597	8.93189
CD	Rectum	7.90297	10.9777	10.5151	9.91844	10.6556	6.79507	5.15772	9.66565	6.87464	8.83248	7.66798	7.24809	6.70969	7.46652	5.77467	6.61741	5.15772	7.68861	5.15772	5.56335	11.6547	9.00012	6.6645	7.72896	5.48928	5.77467	7.38346	7.27631	6.70969	6.75317	7.43392	9.94921	10.0507	7.99334	10.207	7.34871	11.0329	6.13576	8.12871	8.22457
CD	Rectum	7.91488	11.522	10.1512	10.5145	11.0731	8.15011	5.15772	8.7966	6.72872	11.4216	8.22487	7.62089	7.03755	7.44005	6.3627	7.00505	5.15772	8.19138	6.27083	6.13214	11.9747	7.12282	6.5244	11.1195	5.15772	5.64193	7.85574	8.78551	5.78092	6.54907	7.32356	10.381	10.7606	8.44215	9.07653	6.09371	10.1383	5.9181	9.2872	7.80742
CD	Rectum	7.84207	11.1786	10.5445	10.4596	10.993	7.52724	5.15772	8.64529	6.3496	10.0644	7.31827	8.02715	6.7427	7.16839	6.52815	6.39208	5.39789	7.72194	5.87176	5.49699	10.9481	7.55909	7.28965	9.62695	5.15772	5.97951	7.56693	8.50137	6.75763	6.63233	7.71495	10.7429	10.2141	7.99321	9.4861	5.87176	10.9647	5.63642	8.70178	7.90452
Non-IBD	Rectum	7.50811	11.1033	10.5595	9.43127	10.7265	6.90926	5.15772	8.26302	7.1583	9.48163	7.32296	7.1583	6.26621	6.72737	6.04637	6.48899	5.15772	7.77702	5.79098	5.52528	10.7015	6.61461	6.57434	7.59184	5.15772	6.29362	7.2894	8.22934	7.78486	6.59466	7.80043	10.7696	10.2107	7.66213	9.76319	6.51098	10.8364	5.52528	8.14145	7.94705
Non-IBD	Rectum	7.75113	11.3229	10.1923	10.2918	11.3058	7.45504	5.15772	8.37617	6.18155	10.4002	6.97772	7.76282	6.31946	6.95633	5.80836	5.99934	5.33958	8.08927	5.94132	5.41475	12.5726	6.95633	6.34477	10.3862	5.52074	6.19632	7.8235	8.10752	6.85902	6.53751	7.87448	10.5167	11.0274	7.85649	9.22699	6.55802	10.2971	5.66977	9.40609	8.20948
Non-IBD	Rectum	7.2493	11.0129	8.96844	10.4267	10.7607	6.35778	5.15772	7.84276	6.06326	8.91705	7.40489	6.68038	6.45774	6.79816	5.39512	6.35778	5.15772	6.74077	5.49307	5.15772	12.0723	6.79816	6.43852	7.62694	5.63093	5.86366	7.54404	7.15869	6.03348	6.35778	7.02685	9.6789	10.6239	7.127	8.58088	6.09198	9.79377	5.6862	7.71193	7.54404
CD	Rectum	7.73931	11.9259	10.6371	10.1943	11.0689	7.18408	5.15772	9.02893	9.32253	12.4691	12.8075	8.58432	9.73564	11.1567	11.8077	8.49778	8.03315	11.2975	6.19478	6.97452	16.6781	9.60593	9.04222	8.03315	5.77971	6.91294	8.07046	7.96108	10.5256	11.2981	8.84987	13.3237	13.1987	10.2951	9.81963	7.8485	10.9511	7.56854	8.53983	7.67777
CD	Rectum	11.0963	12.137	12.26	11.3196	12.3529	11.5824	5.15772	14.1898	12.0351	11.3283	15.6936	15.9191	11.4221	12.9786	17.4357	14.6143	5.49147	16.7774	14.511	9.29854	7.85116	19.6097	19.4761	15.1878	10.5021	5.15772	9.87549	11.7274	7.13992	5.49147	12.9841	13.2631	15.5621	11.414	12.2013	7.20133	12.7086	5.15772	13.3412	13.9182
Non-IBD	Rectum	7.68804	11.0106	10.2735	10.1358	10.9188	6.21748	5.15772	8.66904	6.89861	9.22519	7.73987	8.14454	6.75672	7.07916	7.7142	6.87404	5.15772	7.52693	5.55665	5.61788	11.0042	7.32652	6.68605	9.10752	5.38853	7.68142	7.25535	7.79591	6.21748	6.44219	7.4892	10.3219	10.3934	7.86725	9.49862	6.32613	10.2335	6.00981	7.82011	9.06357
CD	Rectum	7.60472	11.1628	10.0142	10.198	10.7667	6.57931	5.15772	7.98961	5.63564	7.44953	8.27185	7.47204	6.69958	7.48315	7.10776	6.96718	5.15772	8.20808	5.93239	5.35357	11.8114	10.7667	10.3832	9.56527	5.15772	9.36739	7.17955	7.76649	6.66804	8.32386	8.20154	10.8861	11.2833	8.4502	9.43505	6.74032	10.5762	5.83058	8.32686	10.3161
CD	Rectum	7.86941	11.145	10.3261	10.4438	10.8977	7.18986	5.15772	8.69321	6.98019	9.40645	8.21681	8.53398	7.15062	7.31262	6.62877	7.18986	5.15772	8.18016	5.80701	5.80701	11.5455	7.38107	7.25269	8.37625	5.53469	6.47458	7.45668	8.86718	6.62877	6.62877	7.77322	10.2497	10.0252	7.92256	9.45272	6.56537	11.1736	6.03092	8.71457	9.62421
UC	Rectum	9.59201	11.8274	11.3688	11.1075	11.6768	9.55455	5.15772	12.4854	11.2408	10.6881	13.4615	13.1899	10.6978	11.7837	12.678	11.45	8.03043	14.3147	11.7005	6.73184	16.0445	15.9216	15.0324	12.9897	7.69436	8.80514	9.69673	10.1703	11.2807	10.7286	11.3641	14.7698	14.1799	11.3882	11.9647	9.72229	12.9117	6.03376	11.5	10.1703
CD	Rectum	8.12827	11.5932	10.2352	10.7177	11.1282	7.99528	5.37439	9.4132	7.80613	10.7376	9.2636	10.5453	7.56767	8.5458	7.27745	7.26151	6.08692	8.76925	6.35031	5.95886	13.0321	8.02292	7.23722	11.6123	5.83724	5.86977	8.4583	7.77919	6.74266	7.30099	8.32884	10.4726	11.8983	8.79848	9.64067	6.77877	10.7362	6.01266	10.2197	7.97182
CD	Rectum	8.32421	11.3151	10.7093	10.5084	11.1389	7.01563	5.15772	8.3913	7.6886	11.1512	7.92996	7.26267	6.61875	7.25193	7.04136	6.93507	5.40799	8.26403	5.94051	5.71459	12.2628	6.72303	6.73951	10.1895	5.15772	5.51122	7.26267	8.41911	6.58171	6.73951	7.60865	10.7746	10.6457	8.59575	9.95732	6.75576	10.7213	6.0132	8.91057	9.27536
Non-IBD	Rectum	7.69274	10.7656	10.2683	9.97068	10.8948	6.29015	5.15772	8.31425	6.19967	7.12999	6.90729	6.95516	6.29015	6.97841	5.88474	6.12524	5.4856	7.17999	5.4856	5.15772	10.8729	7.66586	7.07794	7.31043	5.4856	6.69386	6.81864	7.64534	5.91944	6.46711	7.09902	10.2606	9.84251	7.30154	9.45522	6.48499	10.5764	6.17556	7.53032	8.53417
Non-IBD	Rectum	7.98616	11.1062	10.1963	9.84651	10.742	6.80942	5.15772	8.27125	6.47696	9.61719	7.75458	8.92421	6.92256	7.70486	6.35577	6.49958	5.42018	7.6087	5.61108	5.52839	10.9264	6.89131	6.3812	8.53626	5.52839	6.73955	6.85923	7.30481	6.406	6.93789	7.16035	10.0555	10.2051	7.72995	9.27114	6.05371	10.062	5.89312	7.99302	7.33854
Non-IBD	Rectum	7.58883	11.096	10.2659	10.3254	11.0857	7.03003	5.15772	8.04081	6.5406	10.2506	8.28743	7.37107	6.55617	7.66691	5.70395	6.57152	5.15772	7.40993	5.70395	5.15772	11.5707	7.35519	6.35205	9.41068	5.38182	5.65685	7.29807	8.3583	6.37071	6.58665	7.78782	9.51844	10.4695	7.98678	9.42528	6.85313	10.0192	5.82476	8.18701	8.54506
CD	Rectum	7.33807	10.897	9.92367	9.7499	10.6378	6.77611	5.35844	8.17922	6.26661	10.7781	8.04341	7.79952	7.79491	8.09265	6.60019	6.33049	5.50483	8.78648	5.50483	5.75608	12.037	8.20693	7.60717	8.9169	5.50483	5.78796	7.22283	7.85805	5.95123	6.78625	7.59653	10.0676	10.5025	7.83135	8.85101	6.12372	10.277	5.75608	8.2966	8.1148
UC	Rectum	9.32887	12.188	11.2005	11.2088	11.6276	8.83592	5.15772	12.3284	11.0304	10.9855	13.7517	12.2446	10.9068	11.6	12.7304	11.9463	9.38892	12.8183	10.2206	7.7968	15.2442	15.3223	15.9439	12.519	7.4701	7.88467	9.61433	9.91284	8.90767	10.5054	10.4132	13.5613	13.8109	10.3054	12.6434	9.70208	13.1837	6.2249	11.3306	11.4826
CD	Rectum	7.71289	11.3494	10.4428	10.3463	10.9156	6.73656	5.15772	8.31895	6.24015	9.63104	7.31495	7.22164	6.30888	6.62018	5.99428	6.86228	5.15772	7.4529	5.61586	5.36329	10.5255	7.30103	6.63238	9.0716	5.4482	6.22214	7.51386	8.27509	5.8634	6.30888	7.60038	10.1953	10.3868	8.24741	9.67536	6.50383	10.5481	5.77036	8.87709	8.05675
Non-IBD	Rectum	7.52901	11.1637	10.4124	10.0393	11.0598	6.75768	5.15772	8.9058	7.7807	9.2256	7.83145	7.86966	6.66475	7.25316	6.15917	6.70551	5.38044	7.93793	5.7834	5.38044	11.2328	7.47249	6.86719	8.60552	5.38044	5.98071	7.09929	7.20094	6.11204	6.60799	6.93497	10.0785	10.12	7.49396	9.56706	6.66475	10.8378	5.6538	7.31966	7.34374
Non-IBD	Rectum	7.47848	10.9005	10.3019	10.1228	10.87	6.26635	5.15772	8.01622	6.782	9.30417	7.74451	7.93146	6.54734	7.19093	6.38113	6.87779	5.15772	7.4198	5.54249	5.15772	11.4489	7.10781	6.62161	8.23509	5.15772	6.18119	7.6083	7.84664	6.15857	6.56261	7.26898	9.87026	9.98516	7.64048	9.03238	6.22477	10.1758	6.15857	7.63411	8.27985
UC	Rectum	8.71581	11.7339	10.5464	11.1342	11.7277	8.62202	5.15772	10.4096	10.6435	12.3604	14.3331	9.98526	11.0631	12.3198	14.095	10.0059	11.3799	12.2291	7.54794	9.51573	17.6165	13.0246	13.1965	11.5505	6.09378	11.4682	9.67731	8.21736	11.5078	11.7706	9.71292	14.9915	14.5072	11.4815	10.8247	7.97223	13.1412	6.03517	9.32489	10.5696
CD	Rectum	7.08182	11.2875	10.1485	9.99009	10.8428	6.43491	5.15772	7.43219	6.35491	12.0037	7.05526	6.91319	6.17167	6.76359	6.06362	6.3036	5.36879	8.19782	5.57874	5.91084	11.9464	6.68095	6.06362	8.16695	5.15772	5.57874	7.04628	7.38458	5.81995	6.65619	6.991	9.84734	10.5614	7.73569	8.13138	5.93861	9.88992	5.15772	7.93847	8.43924
CD	Rectum	8.38163	12.1439	10.525	10.4427	11.2487	7.83985	5.15772	9.6505	8.97721	11.0459	12.8149	9.42829	9.90509	11.2437	12.2611	8.19273	9.87692	9.69227	6.7227	7.50264	16.8208	11.5212	12.3014	11.0326	5.47038	8.00837	9.13305	9.31624	10.4992	10.7701	9.19675	13.3923	13.8959	10.5439	11.2255	8.44992	11.7937	7.0195	9.81346	8.55472
UC	Rectum	8.64037	11.892	10.6868	10.9389	11.4565	8.47275	5.15772	11.3192	11.0517	12.495	12.8102	9.79358	10.2371	11.1934	11.0255	8.73119	7.13978	11.0863	6.83127	6.52534	16.0354	11.7181	11.252	11.9668	6.42594	8.82599	8.61605	9.30332	9.84877	11.0008	9.49386	13.9767	13.1985	10.5118	11.7652	9.13556	12.4674	5.94961	10.9899	9.42127
UC	Rectum	8.73515	12.2008	10.838	10.3615	11.3883	7.92606	5.15772	10.6094	9.48173	13.0775	12.8092	10.8982	11.0081	11.5441	12.6314	8.79072	8.09497	11.1581	6.44492	7.53294	15.8471	10.4334	11.6914	10.7438	5.80149	6.25538	8.85557	9.46851	9.15659	10.3929	8.66701	13.1904	12.9505	9.81664	10.791	7.62883	11.7042	8.21746	9.45368	9.21411
Non-IBD	Rectum	8.42734	9.90907	11.3062	10.5146	11.0188	8.19251	5.40645	7.98011	7.51161	10.3655	7.48511	7.77308	6.16402	6.16402	6.61042	7.54614	5.40645	7.89705	6.34406	6.16402	9.96703	9.48237	7.494	10.4034	5.81102	5.65336	8.1271	8.43183	6.3898	7.47617	7.47617	11.7877	13.1866	10.9521	10.0462	6.91139	10.8888	7.67601	9.54342	6.794
CD	Rectum	7.00539	10.7562	10.1245	9.67384	10.5942	6.2411	5.4263	7.89799	6.71685	9.9917	9.24452	7.67329	7.82711	8.33002	8.59148	6.97482	5.90995	8.3689	5.6216	5.53701	13.1846	7.91326	7.89029	7.31213	5.86234	5.75489	6.91128	6.52882	6.69745	7.48943	6.73592	10.8436	10.9009	7.66421	8.13066	5.99643	9.98993	6.11013	6.79132	7.47902
Non-IBD	Rectum	8.04564	11.4623	10.4352	10.0011	10.5624	6.35327	5.15772	9.09445	6.69827	9.12486	7.56127	8.09984	6.47764	7.17854	6.00592	6.64484	5.33702	7.74881	5.59553	5.33702	11.1933	8.754	7.02301	8.41579	5.55763	5.77454	7.21319	7.55249	6.12238	7.34832	7.54809	10.281	9.87593	8.18852	9.43303	6.59827	10.6303	6.15284	8.08798	8.25352
Non-IBD	Rectum	8.18543	11.5599	10.6183	10.8585	11.0087	7.52852	5.15772	9.79848	7.19159	10.825	8.62391	7.98771	7.60253	8.74721	7.32728	6.59301	5.47231	9.34551	6.24619	5.47231	11.8467	9.94681	8.87654	10.1979	5.60175	6.11181	7.52852	7.44283	6.06186	7.27805	7.68505	10.6893	10.0881	8.21091	9.65617	7.04983	10.776	5.88911	9.31486	9.28552
CD	Rectum	8.52199	11.7571	10.7673	10.9933	11.0114	8.04309	5.15772	9.559	9.71378	11.7995	10.9884	10.7195	8.92092	10.206	8.35179	8.84687	7.93849	9.956	7.16447	6.71265	14.3248	10.0493	10.3348	11.4974	5.92487	6.55468	9.07238	8.83323	8.86306	9.66861	8.46277	12.1869	12.8544	10.2678	9.95224	7.09815	11.2863	6.53912	10.5631	8.37848
UC	Rectum	8.39491	12.3626	10.7594	11.0438	11.3532	7.72014	5.37167	9.28142	8.42526	11.7674	11.8348	10.1387	8.95395	10.2114	12.7519	8.62706	9.38038	10.7482	6.96464	6.52633	15.4552	12.421	12.651	12.4013	6.3704	8.08318	8.89286	10.4631	10.9845	10.9168	8.77791	13.8817	13.3575	10.6054	11.2216	8.46475	12.2445	6.95471	10.9453	8.68934
CD	Rectum	8.03183	10.8771	10.427	9.91703	10.6367	6.95009	5.15772	8.89413	7.83587	10.3396	9.09103	7.4079	7.14608	7.76383	8.40037	7.68777	5.59709	10.1795	5.88153	5.81366	13.459	7.95971	6.54929	8.04582	5.469	5.94313	7.1641	7.91965	6.38706	6.82727	7.38547	10.4226	11.4253	8.70101	9.59573	6.67686	10.817	5.84849	8.37493	8.27226
CD	Rectum	7.85687	11.9881	10.8496	9.78488	10.8855	6.76299	5.15772	8.99035	6.36623	11.9429	11.8751	10.5523	9.83824	10.5217	11.1891	7.71785	6.34822	11.2489	6.57538	5.77507	14.9928	10.0189	9.75189	8.77368	5.73574	6.05024	7.78634	6.45173	8.53111	9.16595	7.37286	12.7954	13.122	9.79436	8.56977	6.19032	10.6155	7.78076	7.80843	6.84643
CD	Colon	7.40644	11.1433	10.5571	9.83267	10.9373	7.31947	5.15772	8.0606	9.66829	12.1502	10.8478	9.12071	9.06131	10.0178	9.46339	6.86214	6.75114	9.88748	6.25097	6.29181	14.7992	8.92432	7.66947	9.52208	5.5444	8.28319	9.2429	7.84059	8.57059	9.13185	7.99769	12.4971	12.7905	9.90314	9.49648	7.77236	10.7575	6.29181	8.47528	6.20823
CD	Colon	7.12161	10.9288	10.4181	9.87133	10.9164	6.94166	5.15772	7.05609	8.66728	10.8047	9.62091	8.37375	8.06308	9.03102	6.66217	6.14211	6.67382	8.57145	5.91549	5.8604	14.575	7.81718	7.08928	8.65175	5.51165	7.52899	8.82315	7.27909	8.72033	8.74003	7.09744	11.7993	12.5605	9.82048	8.62283	6.90418	9.81356	5.88851	7.50543	5.65702
UC	Colon	7.67202	9.81427	10.4539	9.64817	10.5747	6.56876	5.15772	8.47945	7.8775	9.38237	6.94828	6.53929	6.37809	6.99954	5.90731	5.80867	5.15772	7.19441	5.15772	5.15772	8.80997	9.80235	7.17709	7.9625	5.15772	5.99351	7.26144	7.3559	7.01946	7.05837	7.51321	9.96315	9.3877	6.9793	9.20239	6.62542	10.3423	5.4666	7.18578	6.65269
UC	Colon	8.78288	10.976	10.3715	10.4108	11.1667	7.12795	5.15772	11.0295	12.9635	9.01604	9.82935	8.29364	9.20154	10.0486	5.78457	6.56083	5.15772	9.6576	6.92817	6.47619	11.3632	11.379	8.47305	10.6262	5.81791	6.4157	7.89921	8.19836	6.87785	7.83669	9.16555	11.1092	11.2805	8.73182	11.072	8.53411	11.4862	5.62656	8.87748	8.42223
UC	Colon	7.79632	10.5691	10.4778	10.2933	10.7602	6.30309	5.15772	7.62847	7.88372	9.52851	8.24104	7.92542	7.33741	8.3886	5.60035	5.91854	5.37968	10.8946	6.44745	5.37968	11.3201	9.37835	7.83524	8.46047	5.37968	7.99551	7.79066	6.95127	8.16534	9.52685	7.76782	13.7791	10.9118	8.41417	9.15363	7.73282	11.0668	5.65211	7.08385	5.97796
UC	Colon	8.34984	10.7342	10.4303	10.4377	11.0457	7.40522	5.15772	10.8623	11.3279	11.0924	11.1439	11.0559	9.51111	10.1405	6.82425	8.34348	6.60418	10.5396	6.26253	6.29592	14.8437	10.5862	9.33175	9.84888	5.79545	11.2282	8.96545	7.81071	9.22089	10.5451	7.90114	12.8087	13.2306	11.556	10.9435	8.33068	11.8902	5.79545	9.15038	9.56759
UC	Colon	7.7411	9.95918	10.3399	10.2294	10.714	7.04338	5.15772	8.52762	7.61672	8.89945	7.00425	8.98134	7.18011	7.17144	5.84107	5.4656	5.15772	7.69505	5.4656	5.53444	9.53695	7.72401	6.45787	8.52762	5.53444	5.84107	7.16271	7.09062	8.98368	7.44491	7.21422	10.2843	9.8369	7.59798	9.46028	6.71351	10.8298	5.59232	7.98425	6.98421
CD	Colon	7.2848	10.7008	10.0507	10.1982	10.8066	6.73503	5.36467	9.2407	8.79132	8.74225	8.12663	7.57964	8.10719	8.57559	5.73962	6.15262	5.15772	7.76725	5.94994	5.45014	10.9984	7.53284	6.44125	9.05682	5.36467	5.7744	7.36828	7.43401	7.09135	7.05747	7.69	10.0617	10.889	8.1534	9.54712	7.13246	10.5901	5.97526	7.71624	7.83561
CD	Colon	7.3846	9.69019	10.2222	9.84919	10.5356	5.90795	5.15772	7.60366	8.53936	8.78476	6.90704	7.45418	6.36148	7.34224	6.87181	6.06171	5.43434	6.33259	5.49625	5.49625	11.2404	6.72951	6.10056	8.99775	5.15772	5.70846	7.49315	6.45644	6.80754	7.62372	6.88956	10.498	11.1136	10.0985	8.85041	6.44341	9.45281	5.49625	7.1504	5.97777
UC	Colon	8.19461	10.8478	10.6504	10.4399	10.9743	7.12544	5.15772	10.0355	11.0426	11.0293	10.6022	7.77165	8.34845	9.73072	6.4873	8.58704	7.54507	8.04641	5.6614	6.65777	14.908	10.4197	8.33658	8.49069	5.8308	9.6743	8.41761	9.78645	10.3649	10.316	8.12247	12.7537	12.8091	12.0703	10.915	8.5837	11.6747	5.38388	8.76208	8.47996
CD	Colon	7.56527	10.2358	10.1064	10.3331	10.9197	6.05375	5.15772	8.75589	8.47595	9.31328	7.4424	9.85841	6.78456	7.40839	6.19825	6.07324	5.15772	7.36163	5.49319	5.15772	10.7323	8.87857	7.51323	8.3046	5.15772	5.76704	7.36163	7.22371	8.32241	7.04656	7.75097	10.2566	9.62877	7.19697	9.27303	6.53169	10.5682	5.87659	7.6349	7.21041
UC	Colon	8.62913	11.5717	10.7255	11.0972	11.5888	8.06552	5.15772	10.6187	11.5283	12.9249	13.0149	9.98466	11.0254	11.8849	9.98192	8.30626	11.9807	10.0383	6.84465	8.66733	17.094	10.8242	11.2504	10.9685	5.82048	10.6492	10.6474	10.3759	11.7246	10.8985	8.62913	14.2396	14.7794	13.2564	11.5123	9.72807	12.0325	7.21026	9.49257	8.12719
CD	Colon	8.34355	10.7557	10.5139	10.3247	11.0287	6.25809	5.15772	10.1272	11.2539	7.76177	7.68896	7.22952	6.79098	7.15328	5.58224	6.82077	5.15772	8.18049	5.70447	5.84689	9.5596	9.19223	7.87076	7.46139	5.58224	8.69672	8.36668	7.2189	7.8838	7.51351	8.04294	11.1726	11.2686	9.60462	10.6366	8.15404	11.8834	5.70447	8.44696	9.1948
CD	Colon	7.25442	9.9093	10.2475	10.0001	10.868	5.98668	5.15772	7.62633	8.41799	8.08762	6.4674	6.7093	6.24366	6.60024	6.4314	5.77623	5.15772	6.47913	5.48252	5.3455	10.5266	6.86804	6.27283	8.17011	5.15772	5.57645	7.11382	7.12726	7.91005	6.99333	7.26046	10.2352	10.0927	7.42975	8.57432	5.90115	9.91566	5.57645	7.20506	7.04436
CD	Colon	7.50838	11.5497	8.85623	10.9961	11.4561	8.4708	5.15772	10.4448	10.6208	10.9542	12.1802	9.26312	9.40439	10.6249	9.59533	7.15943	7.82481	9.51659	6.26348	7.87825	15.6041	10.1257	11.4611	9.81711	5.45474	7.56952	9.52257	9.36161	9.77766	10.0007	8.70591	11.5467	13.092	9.22138	10.5784	8.51381	10.7638	5.8173	10.5741	7.89247
CD	Colon	7.44497	10.2876	9.83034	10.3945	10.4844	6.61021	5.15772	8.33979	8.54723	8.28186	6.59671	6.5552	6.64972	6.7953	5.89178	5.92109	5.15772	6.7606	5.46009	5.63451	10.3809	9.86367	7.26293	6.965	5.15772	5.63451	7.80649	7.0963	6.59671	7.49174	7.80649	10.5142	9.95584	8.05789	9.74811	6.97485	10.8985	5.72085	8.409	8.88377
UC	Colon	8.17475	11.2701	10.701	10.9235	11.5534	7.5776	5.15772	10.4625	11.6875	11.3694	11.5616	8.01019	9.24789	10.1954	6.26323	8.51744	6.45019	9.36382	5.93178	7.01666	15.1563	12.7128	10.6581	9.12919	5.68296	10.7833	9.44551	7.89647	10.6835	11.1088	8.47498	13.7919	12.9893	11.9258	11.5603	10.1142	12.502	6.26323	9.65564	7.74633
UC	Colon	8.00205	10.8752	10.1844	10.7933	11.2589	7.60245	5.15772	9.49086	10.7663	10.4849	9.19588	7.2528	7.22902	8.27893	5.92013	6.71083	5.4597	7.84984	6.16319	5.86026	12.8497	11.2612	8.85623	9.59432	5.58401	10.0228	8.25659	7.54076	8.34743	9.8406	7.3511	13.3562	10.9498	9.35007	10.4529	8.46226	11.2417	5.58401	8.86114	6.93292
CD	Colon	5.15772	5.15772	5.15772	5.15772	5.15772	5.15772	5.15772	5.15772	5.15772	5.15772	5.15772	5.15772	5.15772	5.15772	5.15772	5.15772	5.15772	5.15772	5.15772	5.15772	5.15772	5.15772	5.15772	5.15772	5.15772	5.15772	5.15772	5.15772	5.15772	5.15772	5.15772	5.15772	5.15772	5.15772	5.15772	5.15772	5.15772	5.15772	8.30946	5.15772
CD	Colon	7.4669	10.5586	9.7975	10.4067	10.5332	7.42692	5.15772	10.0852	8.21521	9.38837	8.31076	8.43643	7.27661	8.72635	6.34294	5.85462	5.15772	7.93387	5.58055	5.15772	11.2593	8.10857	6.34294	8.4875	5.3697	6.21572	7.71214	6.85795	6.68698	7.25365	7.81231	9.79499	9.55944	7.88653	9.62311	6.75841	10.8822	5.71559	7.3857	8.34931
UC	Colon	8.43704	11.3383	10.6432	10.3183	11.1378	7.82306	5.15772	8.90244	8.70361	12.073	12.1053	9.65934	9.99528	11.3173	10.2645	8.41541	9.58927	10.9221	6.71685	6.89945	15.5384	12.054	11.4504	11.0981	6.13466	10.2322	8.29015	7.54695	10.2332	10.9663	8.36362	13.8	13.9221	12.5562	10.1535	7.58056	11.4013	6.44997	9.42011	10.582
UC	Colon	7.78509	10.4127	10.2206	10.3286	10.4686	5.9598	5.15772	8.28265	8.9773	7.35843	6.82277	7.42837	6.07307	6.54042	5.85453	5.9598	5.15772	6.96426	5.44449	5.44449	9.89323	10.0059	7.44069	8.67205	5.15772	6.4877	6.77161	7.19887	7.17653	7.91642	7.29831	10.1825	9.46431	7.74653	9.42465	6.82277	10.5396	5.79483	7.75627	7.26367
UC	Colon	7.29346	10.2682	10.265	9.65525	10.7855	6.70412	5.15772	7.49572	7.2114	9.02584	8.20594	9.9922	7.79973	8.17511	6.36834	5.89643	5.64431	8.8566	5.64431	6.22634	11.1897	8.28497	7.13877	8.48189	5.35715	9.31862	7.27343	6.11771	7.14622	9.42168	7.41367	10.5447	11.4409	8.14004	7.99418	6.67153	9.49199	5.84268	7.39541	5.96989
CD	Colon	7.72414	10.9367	10.4077	10.2655	10.9247	6.58953	5.15772	9.3436	8.54666	9.9316	8.52115	8.0386	7.06738	7.80169	8.75221	6.97981	5.53342	8.71341	6.11299	5.37504	11.5998	9.58891	9.69886	8.59633	5.83925	5.53342	7.67185	7.89032	7.33727	6.81829	7.64795	10.4128	10.6464	8.1007	9.51224	6.67101	10.6587	5.96121	9.01375	7.0195
UC	Colon	7.29034	11.0568	9.3372	11.1737	11.0167	6.687	5.15772	9.54415	11.1824	10.661	11.7802	8.39009	8.7549	9.66152	11.0153	8.10248	8.42299	8.14276	6.10026	6.25165	16.0726	11.8903	12.4089	11.6234	5.53013	6.72444	9.82441	8.70913	11.0405	10.5566	7.92279	13.2554	13.1792	10.0248	10.568	8.21765	11.3706	5.56545	9.10285	7.99638
CD	Colon	9.95193	11.821	11.433	11.1312	11.7651	8.67613	5.15772	11.2156	9.80595	11.2176	13.0078	14.4108	10.2326	11.0085	13.2182	12.3681	7.37998	12.5246	8.83324	7.26726	16.3444	16.8649	16.6031	14.15	8.22463	8.72365	10.7702	9.32107	10.3613	9.85052	9.98259	12.9854	14.1547	10.9208	11.1985	7.72476	11.868	6.53064	12.1119	8.35554
CD	Colon	7.88135	10.7012	10.4908	10.4299	10.8739	7.10223	5.15772	9.11872	9.06768	10.7156	8.88222	9.14464	7.55119	8.51112	9.25382	6.9523	5.15772	8.41795	5.97313	6.07894	12.7286	7.25304	6.31565	9.85179	5.15772	5.64915	8.52772	8.39638	7.26138	8.34097	8.02074	11.4457	12.1048	10.1239	9.44654	6.71831	10.774	5.81455	9.26763	6.31565
CD	Colon	8.91705	11.0006	11.0211	10.6849	11.1986	8.42959	5.15772	10.7793	10.5953	13.1619	12.1699	10.2954	9.62169	10.744	12.6841	9.66195	8.00889	11.8555	7.25809	8.16187	15.4359	12.2965	12.411	11.5191	6.26901	6.16723	8.65818	8.53268	11.7616	10.6289	9.17461	13.836	13.0117	9.98106	11.5216	8.87392	12.0928	5.95298	10.3218	7.2978
Non-IBD	Colon	7.69307	10.0203	10.2883	10.5234	10.7502	6.82127	5.36182	8.8682	7.57493	10.4373	7.96289	7.52927	7.59166	8.09958	5.82915	6.13941	5.15772	7.52345	5.79842	5.61261	11.1902	8.3123	6.05666	9.01386	5.36182	5.51065	7.46991	8.18137	6.75879	6.75879	8.1034	10.0439	9.54442	7.91562	10.0469	6.56061	11.2183	5.44613	8.45306	7.1865
CD	Colon	8.45602	11.0182	10.7363	10.6635	11.4008	7.92118	5.15772	10.0501	9.9785	12.3904	11.6418	11.0306	9.2575	10.3888	7.67903	8.86481	7.80288	11.0991	6.61453	5.94407	16.4438	13.9579	13.76	11.8385	6.98351	5.58173	8.93783	8.86481	12.3962	10.699	8.93553	14.2097	13.8958	11.5062	10.8959	8.55857	11.775	5.88699	10.0773	9.00511
Non-IBD	Colon	7.99707	10.1724	10.3514	10.4165	10.9126	7.31601	5.15772	9.54491	8.98382	10.3649	8.40319	9.45473	7.05882	7.26106	5.99051	6.32018	5.39166	9.82225	6.07878	5.39166	12.2981	8.04499	6.40158	10.1617	5.15772	5.4882	7.4762	7.49199	7.00276	7.23269	9.12967	12.3345	10.7328	8.45883	10.1945	7.66823	11.8364	5.67856	8.94005	7.2231
UC	Colon	7.85393	9.80943	10.6941	10.6562	10.8171	6.48829	5.15772	9.66428	9.09204	10.7562	9.31696	8.35815	8.07605	8.44326	7.6601	6.78708	5.15772	8.42155	6.32927	5.15772	11.7505	8.99554	6.40306	10.1852	5.47328	5.70214	7.47067	8.7889	7.91289	7.3085	7.95933	10.523	10.4716	8.52693	10.3992	7.38046	11.4207	5.98298	8.80569	6.79952
Non-IBD	Colon	7.48145	9.94993	10.0855	10.2973	10.8255	7.23762	5.15772	8.50879	7.73584	8.99318	6.48592	7.28015	6.41842	6.83319	5.82131	5.85654	5.15772	7.03157	5.74408	5.38065	10.6888	8.17512	6.40082	9.34472	5.15772	6.38291	7.38464	7.8054	6.80898	6.43571	7.3769	10.3158	9.87701	7.86079	9.417	6.56462	10.3625	5.54308	8.17512	6.69337
Non-IBD	Colon	7.82252	10.1139	10.1706	10.2796	10.7484	7.39158	5.15772	7.58707	7.31687	11.7283	6.85928	7.96282	6.40213	6.70571	6.52809	6.17674	5.46392	9.0181	6.23838	5.46392	10.7572	7.3014	5.64052	10.861	5.37444	5.15772	6.98536	7.30916	7.23763	6.85928	7.48953	9.94796	10.1867	7.79589	8.81213	6.31462	9.47412	5.37444	8.84308	6.41874
Non-IBD	Colon	7.76318	9.90516	10.5688	10.6071	10.8901	6.73887	5.15772	8.58656	8.06528	9.0748	7.38425	7.55742	6.5231	7.04062	5.71434	6.16959	5.15772	7.02783	5.81473	5.40788	9.63289	8.23716	6.32672	9.21253	5.15772	5.58994	7.44141	7.43205	6.54279	6.72239	7.26186	10.3601	9.81828	8.12872	9.61317	6.94816	10.2898	5.76673	8.10598	7.96117
UC	Colon	8.8971	11.3658	11.0076	10.9341	11.3003	8.4212	5.15772	9.70691	10.4208	11.9342	11.4894	9.32633	9.24884	10.1228	8.53513	9.1528	8.76066	10.3791	7.20285	7.24096	14.7868	11.6645	11.8611	12.4737	5.98567	6.57265	9.2924	9.6088	12.0338	10.7202	9.18553	13.5874	13.2246	11.101	11.2114	8.27112	12.248	6.17745	10.8994	8.62695
CD	Colon	7.45802	10.3412	10.2706	10.0602	10.7958	6.52183	5.15772	8.07365	7.30213	12.4819	9.99234	7.15316	8.91022	9.67614	8.56614	6.42191	5.4736	7.9411	5.85855	6.01199	14.6556	6.34941	5.3813	7.86157	5.15772	5.54421	6.97369	6.43925	8.65253	7.40553	7.14383	10.2985	11.7602	8.39074	8.64942	6.13957	9.89403	5.95451	7.66218	5.98381
UC	Colon	7.8786	10.1638	10.4699	10.5914	10.9719	7.31747	5.15772	8.97638	8.70494	11.1264	7.91758	7.77067	7.33978	7.73272	8.48266	6.24537	5.15772	8.36911	6.14363	5.58478	11.4318	7.93192	6.61092	9.97659	5.46024	5.37183	7.57553	8.83339	7.96016	7.27942	7.62404	10.4675	10.4538	8.44691	9.94462	6.52729	10.9036	5.63476	8.72402	6.43655
CD	Colon	7.65066	10.1302	10.1337	10.271	10.9841	6.98315	5.15772	8.99069	8.7856	10.071	7.80494	7.39666	7.11267	7.49192	6.19552	5.67237	5.15772	8.07462	5.94928	5.48424	11.5788	7.22073	6.04004	9.04462	5.15772	5.38885	7.32041	7.97081	7.31166	6.99447	6.93678	10.2731	10.5474	8.76122	9.33756	6.62807	10.234	5.94928	7.40486	7.52221
CD	Colon	7.8881	11.1118	10.6848	10.0666	10.9912	7.08252	5.15772	9.6481	7.7109	9.62979	9.02921	12.4034	7.62107	8.25684	6.82685	7.03204	5.80076	10.134	6.49946	5.4472	12.1761	9.72646	10.3376	10.9664	5.56642	5.88913	8.83678	8.04107	7.36938	8.29761	8.065	11.2536	12.4202	8.78076	9.12401	6.80634	10.7222	6.12294	9.30655	8.12309
CD	Colon	8.06159	10.5103	10.3156	10.9085	11.1981	7.69035	5.15772	8.46272	8.07884	10.6352	7.98576	7.88104	6.40578	7.3345	5.97762	6.38932	5.15772	7.93914	6.35556	5.76019	11.867	7.70167	6.02906	10.7275	5.52832	5.37208	7.96265	9.16809	6.58527	6.84258	7.64409	10.273	11.0453	8.94249	9.78913	6.75122	10.3031	5.46059	9.69728	7.46171
UC	Colon	8.35445	11.8364	10.8913	10.4379	11.2342	7.5629	5.15772	9.44454	9.74433	11.595	11.9982	9.58889	9.24043	10.5794	11.8715	8.54371	7.91793	10.6937	7.81137	6.86809	16.037	11.6091	12.0867	11.3045	6.19695	6.66886	9.09883	8.6047	12.142	11.366	8.47996	14.1904	13.5317	10.6574	10.4422	7.75482	11.8453	6.29929	9.92763	6.87949
CD	Colon	8.39168	11.1563	10.71	11.2151	11.3121	7.23527	5.15772	10.6934	10.7993	9.90467	11.0838	11.3906	8.45592	8.72921	11.0478	9.77096	5.57625	9.1583	7.89783	5.95189	12.9263	14.7282	12.9847	12.4246	7.52743	6.13852	9.33372	9.56507	7.23527	8.05125	8.88289	11.3611	12.2668	10.1917	10.946	7.91643	11.3787	5.39992	10.3957	10.9048
UC	Colon	7.62529	10.4398	10.089	10.768	10.9855	6.9614	5.39072	8.74982	7.25384	10.595	7.56769	8.0824	6.45365	6.9614	6.22713	5.7254	5.15772	7.94435	5.95553	5.39072	10.7726	7.56769	6.22713	9.97046	5.15772	5.7254	8.02038	8.6887	6.10248	6.85058	8.30611	10.2236	9.96238	8.1466	10.0115	6.9614	11.1444	5.81184	9.09987	7.87568
CD	Colon	8.0391	10.9289	10.5943	10.7503	11.1382	7.16348	5.15772	8.92506	8.12847	10.8255	10.5346	10.6523	8.80325	9.48997	8.26303	8.21246	6.63577	9.01065	6.52943	5.95916	14.6189	9.19816	8.52992	11.4875	5.15772	6.01696	8.50922	9.26515	9.58142	9.0082	8.16888	11.8431	13.2	11.2125	10.3068	7.86323	11.5528	6.27744	9.28345	6.52943
Non-IBD	Colon	7.78926	10.0737	10.1429	10.5768	10.8778	6.98013	5.15772	8.54336	7.41279	9.55394	7.0441	7.83403	6.47177	6.63443	5.81559	6.10238	5.15772	7.83892	5.9335	5.45396	10.7987	7.20289	5.96006	10.2488	5.15772	5.45396	7.66769	7.83892	6.9323	6.22368	7.80435	10.2162	10.6183	8.3375	9.48398	6.48631	10.5223	5.15772	8.71786	6.6837
CD	Colon	7.58975	9.71196	10.1629	10.1946	10.7089	6.8822	5.15772	8.599	7.90086	8.18783	7.27582	8.06753	6.42793	7.07566	5.64423	6.26617	5.15772	7.04706	5.64423	5.37611	10.6782	7.85455	6.24638	8.17543	5.37611	5.46628	7.12193	8.00794	6.87112	6.79049	8.06753	10.2751	10.2016	8.497	9.74132	6.80235	10.557	5.80802	7.63352	6.87112
CD	Colon	7.52031	10.8697	10.2733	10.1185	10.8283	6.8009	5.15772	8.05926	7.61016	11.4648	8.48233	7.39427	7.22101	8.01811	5.77763	6.42677	5.15772	9.51883	5.8074	5.98447	14.632	7.3822	6.31196	8.9039	5.43665	5.93834	6.93748	8.50667	7.50381	7.21413	7.66034	10.7081	11.9	8.02568	8.82257	6.14559	10.2281	6.89366	8.07756	6.63518
UC	Colon	8.61057	10.6149	10.8404	10.5182	11.0201	7.4664	5.15772	9.15644	10.5056	8.96829	9.43675	10.3268	6.71426	8.17023	9.91886	9.4438	6.00618	8.75152	5.85374	6.08459	12.9963	9.88172	9.78792	10.6938	5.4714	6.24315	8.97806	9.59401	8.30174	8.34044	8.58191	12.0405	11.8808	9.7754	11.0289	8.67528	10.9208	5.37974	9.67863	7.16849
UC	Colon	8.71911	11.5416	10.9228	10.1497	11.1732	7.70559	5.15772	11.2003	8.89135	14.5926	13.5058	13.1951	11.5952	11.7933	12.4909	9.33756	6.76928	11.4595	7.58063	7.23352	15.5333	10.5944	9.35207	9.96278	6.07444	6.22625	7.81392	7.24295	11.7758	11.1397	8.21066	13.6764	13.3957	10.374	9.77277	7.64456	11.8722	6.33571	8.49705	6.91206
CD	Colon	8.7912	10.8933	10.7882	10.6679	10.973	8.04392	5.37037	10.0275	9.45217	9.11961	8.62383	12.1892	6.94495	7.35618	5.71733	6.4439	5.15772	8.88484	6.4439	5.15772	9.54384	9.07856	7.64545	10.9311	5.67628	6.45927	8.6522	8.16008	6.58829	7.47295	8.36008	10.9403	12.1349	8.81143	10.5107	7.47951	10.9669	5.45818	9.80214	6.83045
UC	Colon	6.78002	10.5212	9.99305	9.94311	10.7279	6.21113	5.15772	7.09242	7.47315	10.1237	8.68519	7.41583	7.46063	7.87455	8.38815	7.10903	7.16551	7.68064	5.6192	5.92418	14.5233	9.17009	8.54588	8.21417	5.15772	6.28297	6.72465	5.73998	10.0373	8.81917	7.59235	10.9321	12.2682	9.52728	7.9643	6.24775	9.00953	5.51579	7.04122	6.17295
CD	Colon	7.4583	10.6246	9.80597	10.2563	10.651	6.83526	5.15772	8.38722	8.75113	9.57408	8.60711	8.57114	7.2844	8.10305	9.07685	7.45286	6.0058	8.0548	6.0058	5.58631	13.6596	10.354	9.7822	9.20545	6.77134	6.45974	8.18208	8.19482	7.07624	7.50631	7.30287	10.812	12.2571	9.51006	8.99267	7.14717	9.56562	5.79068	8.04777	7.97542
CD	Ileum	7.73634	9.44172	11.2245	10.0192	11.5263	8.91428	5.49154	9.86717	7.63223	15.4576	11.2968	11.2129	11.4146	10.1086	11.2355	8.00272	6.87221	13.537	9.89948	6.57718	14.8578	15.3251	10.6138	8.84024	7.06465	7.18156	9.4477	8.71977	7.21166	10.1359	9.74318	14.8138	14.9937	11.8113	9.38053	7.55045	10.9742	7.87596	8.99289	7.10842
UC	Ileum	8.22473	9.7681	11.1403	10.6019	11.1396	6.66089	5.15772	9.62639	10.2385	8.93132	7.99383	8.83182	6.69665	6.82949	8.06292	7.98738	5.15772	7.74005	5.72433	5.41241	9.9072	8.96084	7.96783	10.3782	5.87174	5.87174	8.4557	7.94801	6.15769	7.81537	7.43761	11.8282	12.9943	11.0152	10.6766	7.22784	10.8269	7.70872	7.93463	6.15769
UC	Ileum	7.67409	9.57287	10.935	10.6229	10.9557	6.56131	5.15772	9.16993	9.32164	8.4925	7.77343	8.88563	5.73995	6.30002	6.3268	8.34698	5.15772	7.2887	5.67918	5.60992	9.59287	8.17872	6.80559	8.43905	5.84479	5.60992	7.36664	7.83586	6.60253	7.07717	7.26555	11.059	12.3682	9.23085	10.906	7.6126	10.8765	8.54859	7.68265	6.77124
UC	Ileum	8.18488	10.4711	11.2495	10.9533	11.2606	7.54856	5.15772	9.73679	10.4749	10.5088	8.49958	9.47478	6.93414	7.61685	6.8678	7.86006	5.69483	8.25849	5.86526	6.11402	12.0745	9.84495	7.53852	10.8228	5.42744	5.62354	9.86059	8.24649	7.45533	8.00354	7.47662	11.8813	13.9123	12.0585	10.8485	7.89929	11.3062	6.6836	9.0381	7.36657
UC	Ileum	8.82409	10.8054	11.2182	11.074	11.2104	8.50689	5.15772	8.57555	9.63258	11.1447	7.54393	9.36495	6.35196	6.39153	8.492	8.06723	5.15772	8.32959	6.07114	5.48538	11.0894	8.7881	6.84363	11.4783	5.67415	5.38966	8.76668	9.07841	7.12884	8.06215	7.23632	11.3651	13.6355	11.6321	10.6371	7.16898	10.8136	9.16496	10.6554	9.14853
CD	Ileum	7.72054	9.53373	11.5362	10.9659	11.1603	7.04176	5.44023	8.75148	9.05845	7.51185	7.64089	10.2361	6.70763	6.38578	6.12001	7.99958	5.15772	7.23682	5.64551	5.15772	7.6306	9.62708	7.66125	10.5174	5.72009	5.64551	7.86712	7.12037	6.08041	7.33074	7.38151	11.5718	13.0594	9.80845	11.2751	7.60977	11.7231	9.42524	7.65111	7.20869
CD	Ileum	7.53039	9.54699	11.07	10.8091	11.0548	6.39959	5.15772	7.77949	9.58137	8.54243	7.03835	8.15568	6.06607	6.13107	5.91725	7.60143	5.15772	6.8359	5.66729	5.51897	9.22673	9.30347	6.44535	10.287	5.59959	5.59959	8.49326	6.89727	6.27496	8.49326	6.68484	11.5574	12.8584	10.7358	10.2068	7.49341	10.8466	7.33423	7.39619	6.27496
UC	Ileum	8.1111	10.1277	11.4215	11.0032	11.3898	7.56733	5.15772	8.95588	9.68156	11.1338	9.66929	8.72288	7.72236	6.89502	7.41679	8.93133	5.44182	8.75593	5.15772	5.9525	12.3608	9.81009	8.61887	8.46714	6.55363	5.64823	9.09122	8.91473	7.05108	8.25788	8.01974	12.0043	13.6046	10.9934	11.2094	7.23282	11.1673	7.09902	8.82426	7.06727
CD	Ileum	9.03713	10.7898	11.7633	11.1124	11.8156	8.11554	5.15772	12.2536	11.1047	14.2348	11.0008	14.1271	9.95117	8.66895	11.208	10.7069	5.15772	10.8126	7.65473	5.89053	12.9105	11.6121	10.6478	10.606	7.43826	5.52707	8.88308	8.68566	7.30957	8.95704	7.90067	13.7177	14.2343	10.574	10.6573	7.71426	11.6045	8.26302	9.35062	7.428
UC	Ileum	9.56517	11.7797	11.3442	11.6909	11.6381	9.38444	5.41527	9.7041	9.87884	11.0417	8.53676	10.2006	6.47602	6.93776	9.10445	8.97244	5.15772	8.53676	6.92301	6.49782	11.5941	9.05558	8.52778	12.6873	6.001	5.41527	9.42821	10.6055	6.60059	8.06278	8.30917	11.5409	13.114	10.9721	11.4025	7.83146	10.3006	8.73277	11.3283	8.10597
UC	Ileum	7.59707	9.66068	10.9554	10.8932	10.9086	6.59817	5.15772	8.60786	9.44159	7.76797	7.36236	7.0386	6.48108	6.27595	6.37238	7.3722	5.15772	7.08846	5.65559	5.15772	8.88022	8.52969	6.63455	10.7638	5.51063	5.8584	8.29062	7.91986	7.24894	6.9185	7.18262	10.881	13.532	10.181	10.5562	7.50277	10.9848	8.02068	7.76065	7.42032
CD	Ileum	8.24445	9.85838	11.137	11.0154	11.2694	7.49096	5.15772	9.79979	9.97593	11.1912	8.50374	8.95986	7.57066	7.44925	8.55224	7.71717	5.42509	8.01973	5.75222	6.1736	11.4182	8.82081	7.07104	9.41851	6.26623	5.6902	8.96701	7.91859	6.61023	7.50119	7.04233	11.0189	12.9892	11.0685	10.9551	7.25562	11.2085	8.55224	7.97008	6.1736
CD	Ileum	8.30842	9.84361	11.4917	10.6279	11.4311	7.69274	5.15772	10.4548	10.5673	14.165	9.53069	11.5448	8.07613	7.1804	8.33493	9.78014	5.15772	9.51701	6.00832	6.08008	11.3986	10.6374	8.84526	10.2703	6.85994	5.67533	8.61508	8.11353	7.00955	7.8125	7.61548	13.0646	14.0371	9.91311	11.0843	7.59769	11.1344	7.14297	7.95748	6.67021
CD	Ileum	8.27586	10.1383	11.0839	10.6144	11.0878	8.30329	5.15772	7.90844	7.83439	11.0443	7.31546	9.38438	6.3421	7.09187	8.48958	6.73311	5.15772	7.89637	6.46382	6.3421	12.2344	7.23858	6.25165	10.5347	5.49474	5.63327	9.52549	9.11483	7.13554	8.32128	7.02338	10.9995	14.7197	12.4277	10.2353	7.17776	10.3084	7.02338	9.10457	7.58464
Non-IBD	Ileum	8.03802	10.4738	10.736	11.0295	11.2809	8.08866	5.15772	9.65742	9.92555	9.19386	8.43883	9.07859	5.97808	6.2725	7.02352	7.89047	5.15772	7.31812	5.88332	5.54847	9.71519	8.15795	6.41729	9.69006	5.77278	5.63557	8.97614	8.84514	6.74011	7.02352	7.31812	10.953	12.8308	10.8067	11.2901	7.54767	11.4495	8.34144	8.77701	8.28083
CD	Ileum	8.81369	11.1286	11.1484	11.0801	11.5699	9.45877	5.15772	10.5354	10.5595	10.4006	12.2797	11.7849	9.61639	9.83961	13.075	12.2479	7.19086	13.2318	9.36513	6.70723	15.5391	15.4513	14.8303	9.96722	7.43019	9.85084	10.4019	9.91824	8.35993	9.98772	9.74844	13.3649	14.1348	12.9949	12.0134	9.79183	12.5698	7.83226	11.016	7.60562
CD	Ileum	8.20393	10.1629	11.4	10.8501	11.248	8.64273	5.45982	9.68638	8.7737	10.1688	9.65574	10.1845	7.78896	6.89232	7.65646	9.6501	5.15772	8.68219	5.82842	6.33537	10.6754	11.9145	7.72432	10.3827	8.15632	6.29984	9.61867	7.92889	5.58418	8.66541	7.54784	12.1856	13.1771	12.434	11.7479	9.32829	12.2807	9.1556	8.93611	7.53521
CD	Ileum	8.34406	10.2247	11.0115	11.1209	11.2346	8.30473	5.15772	9.74267	9.51435	12.2994	9.12082	9.50579	7.46241	7.36043	7.42508	9.57014	5.15772	8.87651	5.65683	6.14174	10.4714	9.32619	7.36043	9.59724	7.08041	5.96621	9.50865	8.12028	5.7331	7.45008	7.45008	11.584	13.3384	11.7517	11.5027	8.31136	11.6462	8.02619	8.33107	7.8899
UC	Ileum	7.98323	10.25	10.7484	11.118	11.2166	7.17443	5.40969	8.99421	10.5345	7.29622	7.47382	6.53234	6.40499	6.20498	6.94586	7.85697	5.15772	6.98699	5.51362	6.05296	9.161	9.73212	8.17291	10.7584	5.51362	5.77109	8.96283	6.98699	6.47061	7.80015	7.26412	11.3201	12.6414	10.8577	11.1116	7.82173	11.2801	7.61393	9.29537	7.51024
CD	Ileum	9.43957	10.9115	11.3639	10.8369	12.1254	10.2881	5.15772	11.951	11.6986	11.8961	13.6179	12.8883	11.49	11.8921	15.5504	11.1202	6.38527	16.4462	11.0473	7.32694	14.6545	16.0819	14.4539	12.015	9.04754	11.8785	10.053	10.0982	6.93285	9.49985	12.3161	13.9325	14.803	13.1337	12.2293	10.1175	12.8141	6.65812	12.7373	11.4503
CD	Ileum	8.26412	9.83432	11.0993	11.1186	11.1038	7.97146	5.15772	9.11668	10.6254	9.597	8.1578	10.9781	6.49357	6.85692	6.59606	8.79657	5.15772	7.74045	5.52024	5.78239	11.6872	9.38055	7.36175	10.8116	6.0345	6.0345	10.6971	9.38055	5.72869	7.53728	7.17116	10.7878	14.338	12.6461	11.109	8.03639	11.1404	6.77634	8.94739	7.39267
CD	Ileum	8.47491	10.6505	11.0821	11.252	11.0539	8.12353	5.15772	10.0406	10.7002	10.4217	8.91803	9.02392	6.67401	6.77477	8.70229	8.79511	5.15772	7.40876	5.70693	6.05926	10.9402	9.93064	7.3853	11.2773	5.88106	5.70693	9.00557	8.38641	6.88522	7.89185	7.66213	10.8622	12.9768	11.2349	10.965	7.93981	11.1576	8.10969	9.51056	8.35173
UC	Ileum	7.91222	10.1396	11.0341	11.0017	11.2412	7.77914	5.15772	10.0577	10.4473	9.06016	8.99177	8.41846	6.92814	7.05552	9.96537	8.49369	5.15772	8.11812	5.87717	6.09303	11.2084	9.23839	8.58489	10.3039	5.54511	6.19908	9.20066	7.67951	5.76754	7.22517	7.71659	11.1989	12.8547	10.5494	10.9355	7.95898	11.2045	8.11127	9.0811	7.02489
UC	Ileum	8.27122	9.89456	11.1963	10.6955	11.1522	7.3023	5.15772	9.46861	10.1256	9.88545	7.41276	9.11282	6.30818	6.43609	8.15928	7.53418	5.42147	7.93339	5.42147	5.42147	11.3569	9.56541	7.94059	11.2624	6.05798	5.84986	9.02902	7.3914	6.41179	7.78096	7.14305	11.5541	14.0569	11.0791	10.8038	7.87443	11.197	8.30479	8.67689	7.14305
CD	Ileum	9.14211	10.6735	11.4192	10.9592	11.2482	8.04291	5.15772	9.44067	10.7095	12.413	8.8822	10.7908	6.86239	7.31308	8.62504	9.67993	5.15772	8.05922	5.80717	6.39609	14.3908	8.07533	7.66847	9.0283	5.92364	5.66246	10.5947	9.75075	6.61672	7.71086	7.13232	11.4114	14.7884	12.7573	11.6795	8.4523	11.2996	7.06589	9.43453	8.10701
CD	Ileum	8.46204	11.7162	10.7257	10.0804	10.9941	7.41739	5.36497	8.44978	7.01617	12.2339	10.6765	12.3011	8.87694	9.98058	9.83292	7.15902	6.02468	9.81764	6.6312	5.51608	13.4816	9.66573	9.95073	10.7794	5.51608	7.73474	9.51347	7.80491	7.0599	8.47721	7.55345	11.8572	12.8416	9.29123	9.27925	6.97083	10.9081	5.95107	9.21239	7.58827
UC	Ileum	8.55275	10.5246	11.5014	11.0054	11.2394	7.34851	5.15772	8.93573	10.1355	9.05905	8.20648	8.66277	6.62774	6.77415	7.22753	8.9265	5.4581	7.37708	5.82466	5.15772	9.57444	7.7126	7.11147	10.0661	5.58177	6.25691	8.63464	8.5707	6.25691	7.44591	7.70155	11.0043	12.7515	11.0621	11.559	7.86838	11.667	8.70125	8.73872	7.76652
CD	Ileum	9.99218	12.0065	11.614	11.0604	11.7198	9.8777	5.56569	12.8425	11.1166	10.4801	13.4913	14.2948	10.2456	10.9069	16.3112	12.8517	9.57146	14.9029	11.7228	5.79963	14.2622	17.0516	17.3314	13.168	10.2727	5.56569	10.6524	10.4071	10.0324	10.8697	10.9599	14.2076	14.8852	12.0135	12.2747	9.50152	11.94	6.62523	12.2793	9.33127
CD	Ileum	9.2336	12.2523	11.2796	11.9727	11.6864	8.69213	5.15772	9.71411	10.4739	12.3354	9.6947	12.0471	6.98311	7.06844	10.3328	10.0953	6.02335	9.2014	7.40788	6.7157	12.1435	13.168	12.1219	13.6368	8.26991	5.57833	9.86063	10.6815	7.47839	7.65507	9.17612	11.5529	13.4435	11.5406	11.7308	8.43371	11.4832	7.91473	12.4588	8.85114
UC	Ileum	8.60069	10.8128	11.0825	10.7852	10.9459	7.31363	5.15772	9.14833	10.4113	11.7465	10.1818	12.1656	8.73436	8.40183	10.6524	9.03745	6.36304	7.99778	6.08905	6.43185	14.2235	11.276	11.0311	9.77879	7.67057	5.77338	10.7132	9.61205	7.90617	8.13629	8.45765	11.7451	14.3935	12.6325	11.8494	8.30867	11.7451	6.78734	9.39295	8.10733
CD	Ileum	8.89284	11.2818	10.9124	11.8119	11.5445	9.33317	5.15772	9.3502	9.96556	11.8756	8.44448	8.80264	6.42965	6.6854	7.92902	8.55952	5.39337	8.7649	6.62285	6.67009	9.708	7.84571	6.81473	12.4895	5.89568	5.39337	9.30942	8.33659	6.71542	7.49825	8.38325	10.7068	13.0531	11.0941	10.7784	7.55261	10.5093	8.07677	11.5787	9.18199
CD	Ileum	9.42401	11.1662	11.5303	11.1294	11.5896	9.34305	5.15772	12.1473	10.9985	14.5651	12.9568	12.1818	10.6874	10.996	14.6152	12.6007	6.96715	13.376	8.20445	9.51502	15.0192	14.6079	14.5499	12.022	7.73978	5.68509	10.0252	9.48613	9.2429	9.89042	10.6304	14.5037	14.6336	11.4988	12.5318	10.4203	12.7049	6.90505	11.7294	7.78101
Non-IBD	Ileum	7.96396	9.69803	11.1321	11.2503	10.9188	6.93177	5.15772	8.46379	9.49797	8.17196	7.45557	8.04187	6.74194	6.40795	6.69998	7.64021	5.15772	6.03417	5.89431	5.55448	8.45817	7.68021	6.78243	9.66454	5.71709	5.71709	7.9878	8.34081	6.56381	6.93177	7.34635	10.6756	12.4014	9.2233	10.8525	7.2272	11.3647	7.68021	9.06332	6.48878
CD	Ileum	8.42229	10.3508	11.4359	11.2505	11.4538	7.1186	5.57516	9.29725	10.4158	9.34826	9.11671	9.10092	6.81711	6.79552	7.36164	8.77697	5.15772	8.73655	5.98417	6.43979	11.2071	9.3382	6.65675	11.902	5.81437	5.81437	8.85453	8.93257	7.19959	7.77521	7.91081	11.362	13.2689	11.4708	11.405	7.50585	11.3142	8.28816	9.63772	8.23801
CD	Ileum	9.24727	11.3047	11.1891	11.4424	11.5513	8.13104	5.15772	11.4695	11.1269	8.8282	11.8323	13.1362	9.33138	9.43799	12.3808	11.1598	6.32416	11.4073	9.09716	5.67795	14.502	15.1699	15.0205	13.6174	7.3942	6.21238	10.3191	10.2705	8.7433	9.69081	9.72326	13.054	14.4597	12.7255	11.7153	9.10644	11.5366	6.37548	11.9357	9.18735
Non-IBD	Ileum	7.3928	9.1201	10.6395	10.875	11.0921	6.3557	5.15772	7.74138	8.34645	9.08924	6.73225	7.12013	6.2973	6.05727	6.13288	6.38364	5.15772	6.51284	5.54635	5.15772	9.14366	7.77706	5.76947	10.3127	5.15772	5.15772	7.84574	7.42748	7.33288	7.49424	6.89911	10.6348	12.5796	9.64768	9.92258	6.56037	10.5805	8.19864	8.04065	6.58337
UC	Ileum	7.19228	8.14216	10.7878	10.5572	10.764	6.30361	5.15772	7.31601	7.47339	8.29422	6.70884	7.01857	5.84492	5.88577	6.30361	6.55364	5.50375	5.99552	5.50375	5.50375	9.79626	8.42268	7.37373	7.82476	5.58101	5.50375	8.1947	7.51633	7.04317	7.70525	6.67616	10.2214	13.9042	10.7389	8.70768	5.96077	10.3571	7.36428	6.30361	5.96077
Non-IBD	Ileum	7.88433	9.30215	11.2884	11.1028	11.3228	7.00001	5.15772	8.2776	8.60193	10.1028	7.89397	7.7944	7.34543	7.28641	10.0405	7.5208	5.4576	6.9219	6.17709	6.29184	15.0708	8.09063	7.19251	9.50993	5.82357	5.58107	10.135	7.59456	7.35978	8.21801	7.01878	11.3358	16.0486	12.5581	9.98199	6.83841	10.6199	9.2807	8.94985	6.39414
CD	Ileum	9.23585	11.36	11.3109	10.9535	11.7155	8.78251	5.15772	10.893	10.4501	10.136	12.0476	13.6885	9.00189	9.61497	14.4832	11.6684	9.06982	13.5704	9.11007	6.08139	15.575	16.9288	16.6216	13.1671	8.6553	8.55271	10.5528	9.40294	8.80726	10.0446	10.2048	13.8511	15.432	12.8069	10.9733	8.99115	12.1385	7.65331	11.3883	11.3237
Non-IBD	Ileum	8.99283	10.9431	11.2958	11.4803	11.5461	8.32365	5.15772	9.17622	9.31582	10.9193	8.42086	9.90387	6.72885	6.79219	7.91793	8.10188	5.60092	8.20246	7.15207	6.36121	12.2393	10.4084	7.38666	12.1031	6.11008	5.74233	9.62348	9.37622	7.14285	7.81588	7.69958	11.4837	13.5107	11.5829	10.775	7.22355	10.6186	8.00324	10.8867	7.11477
Non-IBD	Ileum	8.38815	10.7604	10.8615	11.424	11.2514	7.77656	5.15772	9.21835	10.9329	8.90379	8.67356	8.19645	6.84228	6.41853	6.92367	8.63424	5.15772	7.01465	6.3415	6.28655	12.3452	8.58466	6.8755	11.1413	5.42297	5.80298	9.46872	8.37224	7.12642	7.54531	8.02301	11.0974	13.9009	11.2812	11.2093	7.90155	11.1336	7.82477	10.2134	7.79282
UC	Ileum	8.45371	9.69238	11.0569	11.2822	11.4088	8.14091	5.15772	7.00105	7.00105	11.3601	6.91897	8.78918	6.28105	6.18021	7.28425	6.69798	5.465	7.64948	7.30003	5.15772	9.78183	7.79246	6.06623	12.1608	5.64222	5.59147	8.94807	8.30411	7.58146	7.69105	7.83523	11.1241	13.222	10.2387	9.90576	6.7603	10.1277	7.80866	10.5265	6.42295
CD	Ileum	8.23244	10.0219	10.9861	10.6809	11.2891	7.45391	5.15772	9.11427	10.0083	10.9182	9.60642	10.6966	7.48556	7.73598	11.3796	9.88832	5.95544	11.0901	6.34066	5.36614	14.4144	11.2613	10.0927	11.0454	6.05259	7.97828	10.2681	9.24649	7.98696	9.67534	8.65851	13.2748	14.8529	13.1511	10.6517	8.95338	11.6185	7.36788	9.75739	6.8322
Non-IBD	Ileum	7.81862	8.92371	11.206	10.6566	11.19	7.79074	5.15772	7.05004	7.05988	10.2233	6.59983	7.62948	6.79853	7.24224	8.07021	5.85174	5.37909	7.41691	5.88493	5.85174	12.7573	8.8594	6.91434	10.5545	5.74003	5.85174	9.17242	7.79074	6.54028	7.76802	6.58524	11.8444	14.499	10.6131	9.85561	6.68352	11.0318	7.05004	8.34883	5.85174
Non-IBD	Ileum	9.15535	10.1897	11.3033	10.849	11.3711	8.33942	5.15772	7.37052	7.46113	12.6256	7.12508	10.9236	7.06247	6.86389	10.4961	6.91665	5.37201	8.35005	6.68982	5.89277	9.87344	9.6617	6.6254	12.472	5.58514	5.72162	8.40883	7.93374	8.33228	8.16542	8.69598	11.5815	13.3265	10.7159	9.87466	7.15099	10.425	8.31791	10.2712	6.00353
Non-IBD	Ileum	9.36158	11.6835	11.5275	11.9049	11.7975	8.94101	5.41374	9.41511	8.96737	11.5842	8.45868	9.8149	6.37701	6.30226	6.91365	8.52259	5.15772	8.4256	6.92835	5.91797	7.55938	9.40553	7.50463	13.2676	5.51932	5.82989	9.56037	10.727	7.46684	7.61199	8.56221	11.5905	12.681	11.0854	11.4003	8.29022	10.8072	7.76624	11.8548	10.028
CD	Ileum	7.73598	9.97121	10.9162	10.8798	11.0318	6.48613	5.41287	8.3187	9.75614	8.01057	7.81178	8.94242	6.64504	6.37308	7.18463	8.04214	5.15772	7.0074	5.41287	5.51809	12.0646	8.18442	6.9659	10.0031	5.51809	5.59852	9.44392	7.75916	6.4424	6.9659	7.34024	10.134	13.871	11.5255	10.6697	7.41159	11.1128	8.949	9.14801	7.46983
UC	Ileum	8.17946	10.2724	11.096	10.722	11.345	7.05602	5.15772	8.83741	10.289	8.93116	7.46911	8.91596	6.61619	6.58113	6.58113	7.48627	5.40104	7.14772	5.64266	5.84038	10.3065	9.0417	8.26428	11.3439	6.14292	5.84038	8.95812	8.71963	7.35176	7.74179	7.91398	11.1094	13.7471	11.1839	11.0614	7.65436	10.9009	7.56894	8.56405	7.60844
CD	Ileum	10.7884	12.3968	12.4689	12.202	12.67	11.4858	5.15772	13.9064	11.2991	10.6187	15.4811	14.5798	11.7984	12.4126	16.5029	13.7524	5.15772	16.9408	13.0052	6.84763	7.95213	18.4987	17.2017	14.7857	11.4514	5.76074	10.3468	10.3654	9.96928	6.54911	12.7322	13.792	15.0348	12.2136	12.2951	9.09211	11.7967	5.50755	13.8412	13.1852
Non-IBD	Ileum	6.92069	7.92137	11.5044	10.6604	11.0415	6.55873	5.15772	7.38605	8.00851	8.93208	6.85986	7.77555	6.25365	6.19687	5.41489	6.67434	5.41489	7.16237	5.52094	5.15772	9.48073	8.1563	6.07088	9.76964	5.41489	5.52094	7.84309	5.78358	6.35781	7.33363	6.35781	10.9753	13.0457	10.8106	9.21045	6.03614	10.6705	8.02144	7.06069	5.83286
UC	Ileum	9.20208	11.0222	11.1767	11.802	11.3063	8.02615	5.15772	9.13221	10.133	10.7777	8.70993	9.3519	6.81557	6.45101	7.61692	8.89052	5.15772	8.50887	7.17316	5.66052	11.5935	8.46137	6.32832	12.0412	5.92073	5.73734	9.248	10.1065	8.23952	8.28814	8.31519	11.3674	13.5514	11.2416	10.979	7.57178	11.0602	7.94126	11.2028	8.34173
CD	Ileum	9.28317	11.4069	11.8179	11.1187	11.6737	8.06708	5.15772	10.7543	11.3712	12.0291	10.3851	12.1633	8.21647	8.92887	13.3579	11.0704	6.09207	10.1936	7.41122	6.09207	13.547	13.7109	12.9734	11.5797	6.65588	6.5005	10.4275	10.6206	8.79054	9.83927	8.60459	13.5555	15.0094	13.0664	12.2052	10.001	12.4349	7.92681	10.4368	9.47099
CD	Ileum	8.59183	10.8887	11.0209	10.8371	11.1862	8.1158	5.15772	9.17293	9.10409	10.9432	9.70665	10.4122	8.40993	9.10166	13.641	9.62107	9.41345	10.8971	7.1074	5.98315	14.5429	13.8802	12.1259	11.4255	7.02168	6.35137	9.87103	8.47194	9.47294	10.9937	9.34728	14.1322	13.9455	12.6695	10.3855	8.7499	11.1278	7.66344	10.0339	8.17322
CD	Ileum	8.75749	10.9558	11.1401	10.9527	11.3537	8.05672	5.15772	9.51692	10.3184	10.1101	9.55842	13.1013	8.14341	7.77585	10.502	9.61772	6.36413	8.98222	6.85617	5.70085	13.9468	11.7333	11.3276	12.2081	6.36413	5.78366	10.635	10.0157	7.66157	9.01367	8.61292	12.1017	14.432	12.7094	10.8577	8.36021	10.741	7.05096	10.548	8.69005
CD	Ileum	8.25852	10.9499	10.9507	11.1052	11.0665	7.89027	5.15772	8.83744	9.03776	10.1778	8.5591	8.7599	6.95596	7.01478	10.3283	8.52661	6.15739	7.91229	6.27716	6.30482	14.0706	10.4766	9.37249	9.89897	5.9381	5.6119	9.91329	9.70674	7.00033	8.18866	7.94822	11.3197	14.6265	11.9942	10.8622	7.60326	10.3135	7.37485	10.054	7.75837
UC	Ileum	8.29465	10.2904	11.05	10.9244	11.3273	7.84081	5.15772	8.77641	8.99967	9.34002	8.24102	9.20789	6.53253	6.7534	6.87079	8.30419	5.15772	8.03812	6.08955	5.40222	10.2581	8.12717	8.16441	11.0961	5.50309	5.70188	8.76273	8.62573	7.0278	7.91186	7.82078	11.4794	13.4386	10.2975	10.763	7.58654	10.8467	7.37956	9.23778	6.65685
CD	Ileum	8.47878	10.9178	11.3201	11.051	11.4002	7.80274	5.15772	10.6733	11.2054	10.0893	10.9792	11.159	8.28593	8.71538	12.0333	10.4572	6.12929	10.3474	7.46432	6.67206	14.2147	13.8839	12.7189	11.7163	6.65499	6.38264	10.1359	9.95352	8.22045	9.34061	8.94006	12.6145	15.0449	12.9916	11.7168	8.87012	11.4148	8.24093	10.2929	9.65898
CD	Ileum	7.89992	9.69333	11.2755	10.9832	11.1768	6.5143	5.15772	8.25228	8.56084	8.45288	7.50981	10.0967	6.63722	6.55086	7.83031	7.6353	5.39875	7.0637	5.4982	5.69422	9.69855	8.01245	6.90294	9.23988	5.39875	5.63813	9.35031	8.43616	6.10583	7.59733	7.09802	10.7695	13.1477	11.0184	10.4103	6.86262	10.996	8.29939	7.8107	7.15321
UC	Ileum	8.47263	10.5508	11.3227	11.0975	11.5823	8.76274	5.15772	8.35977	7.52948	12.9483	7.37564	9.36561	6.48509	6.46863	7.46572	6.99957	5.15772	8.53426	6.34534	6.40003	12.2264	9.28678	6.65116	11.9764	6.46863	5.60197	8.89345	8.90898	8.16492	8.18653	7.74629	11.5763	14.349	11.6812	9.94187	7.14692	10.4031	8.28983	10.2014	6.92432
CD	Ileum	8.13443	10.1316	11.2337	10.8466	11.3677	6.9963	5.15772	9.52186	10.6927	9.57926	9.88248	10.9034	7.99764	7.43061	8.95463	10.1016	5.15772	8.16907	6.08801	6.16835	14.193	8.32614	7.30758	9.91158	5.82113	6.02975	10.5156	9.33231	7.37929	8.84377	7.58117	11.5274	14.9856	13.1469	10.8609	8.02501	11.3386	8.28174	8.78809	6.1424
UC	Ileum	8.37105	10.2588	11.3101	10.7875	11.2865	7.23343	5.38343	8.5822	8.90763	11.9437	9.52691	11.6978	8.40537	7.8596	10.6185	8.82038	5.15772	8.8427	5.79167	6.1244	14.9606	12.3528	11.7523	9.5874	6.51781	5.79167	10.1237	9.09801	8.77176	9.19856	8.11797	12.1582	16.6324	11.6542	10.7903	7.70031	10.3488	8.85098	9.39957	6.37893
Non-IBD	Ileum	9.42212	11.1302	11.6451	11.6222	11.6366	8.81677	5.52711	9.73717	10.251	12.3031	9.43693	10.335	7.0891	7.02031	10.2552	8.88337	5.52711	8.89058	6.96239	6.71644	12.1023	11.4909	9.16464	13.11	6.51729	5.52711	9.68234	9.27599	7.25218	7.53692	9.00459	11.8281	14.3226	11.8351	11.3543	7.99226	11.1838	8.235	11.2708	8.95045
CD	Ileum	7.36156	8.99354	10.6928	10.4675	11.0291	7.16128	5.15772	8.39286	9.07461	9.29345	7.14143	8.14557	6.38638	6.49617	6.30588	7.05874	5.15772	8.29825	5.15772	5.38863	10.3848	7.62819	6.95867	8.49639	5.48393	5.72037	9.09418	7.85658	6.59557	7.04802	6.98162	11.0929	13.5203	9.90267	9.86483	6.84966	10.4842	8.19223	6.92341	6.03923
CD	Ileum	8.39576	10.4645	10.988	11.2353	11.3504	8.30307	5.15772	9.75148	10.1981	10.8864	8.93103	10.1218	7.20258	7.575	7.54766	9.09553	5.15772	8.73334	5.78711	6.23156	11.8234	9.26352	7.97128	11.0231	6.38881	5.86003	9.0725	8.28701	7.44733	7.50558	7.60179	11.2404	13.1606	10.1895	11.2629	8.0112	11.3195	7.64101	9.42842	7.43236
CD	Ileum	9.08427	12.0147	11.1532	11.8125	11.8097	9.26548	5.15772	10.361	11.193	10.5428	10.1564	11.3702	7.71464	7.91724	11.5984	10.5806	5.68515	10.2383	7.01191	6.17067	13.5027	11.7164	11.5421	12.7363	6.96429	5.73485	10.3332	10.9571	6.45528	8.80965	9.00756	12.698	14.5452	12.4655	11.3166	8.87076	10.8623	8.18419	11.4555	9.61429
CD	Ileum	8.4531	11.088	10.574	11.7168	11.3798	8.57644	5.15772	9.73105	10.4307	10.6406	9.53369	9.5352	7.77955	7.50238	10.5637	9.23955	6.06881	8.83245	7.24873	6.19761	12.8683	10.3265	11.2133	12.2064	5.71646	5.45771	9.58271	9.72841	7.54653	8.51303	7.73711	11.6801	13.4827	11.4798	9.7967	6.81712	10.501	7.74249	10.3204	8.13248
Non-IBD	Ileum	7.81069	9.50294	11.0303	10.801	11.13	7.26705	5.15772	8.29807	9.10653	8.98013	6.92993	8.74738	6.14174	6.36448	6.17276	6.98808	5.15772	7.16023	5.4164	5.15772	8.6878	8.35565	6.28707	9.34296	5.4164	5.83676	8.45945	8.31928	6.36448	7.05712	7.17255	10.6531	12.7222	10.2375	10.8956	7.33365	10.9163	7.10973	7.78774	6.23171
Non-IBD	Ileum	9.15278	11.3372	11.5922	11.477	11.6711	9.07984	5.15772	9.50297	9.48528	10.3426	7.69991	10.3861	6.02319	6.36461	6.97717	8.31015	5.15772	8.05057	6.90164	5.45005	8.56355	8.61359	6.93999	12.1369	5.57044	5.45005	9.07195	9.47635	6.59119	8.24786	8.16776	11.6113	13.2616	11.2202	11.0242	7.91362	10.6703	7.3811	10.5858	9.00714
Non-IBD	Ileum	8.03702	10.0987	11.2547	10.8491	11.111	7.30088	5.15772	8.64913	9.56947	8.2719	7.31502	8.74715	6.36609	5.97604	6.11267	8.54383	5.15772	7.10134	5.80785	5.15772	9.57786	7.67062	6.61815	9.61368	5.92444	5.97604	8.56099	8.34661	6.61815	7.06766	6.94205	10.666	13.2013	10.388	10.6004	7.38353	11.3901	8.11719	8.2719	6.86402
Non-IBD	Ileum	7.78342	10.187	10.4231	10.4736	10.938	7.33356	5.15772	9.94266	10.2505	10.8497	8.38893	9.94527	7.33356	7.38279	9.48021	8.4005	5.47905	8.2162	5.71202	5.71202	11.1734	7.75929	6.99058	10.1569	5.87045	5.9045	7.81299	7.86467	7.05459	7.11548	7.67779	10.504	11.5869	9.99646	10.4555	7.73473	10.8237	7.01229	8.38506	7.33356
CD	Ileum	8.15534	10.1701	11.1587	11.0478	11.231	7.00695	5.15772	8.76523	9.8748	7.61907	8.12175	8.44243	6.29227	6.6644	7.24882	8.37596	5.15772	7.03794	5.6308	5.43167	8.1946	7.27448	6.72558	10.5957	5.54456	5.82383	8.39847	9.11844	6.29227	6.94253	7.4744	10.8711	12.4646	10.983	11.1693	7.90916	11.8031	8.26998	8.44784	7.5793
CD	Ileum	8.40053	9.91997	11.2215	11.0623	11.2029	7.84716	5.15772	8.22114	8.84151	8.87204	7.06996	11.4478	6.27005	6.53046	6.45087	8.02326	5.15772	7.60299	6.00074	5.44228	8.32008	8.83267	6.9159	9.70525	6.53046	5.5595	8.99596	7.68599	6.3646	6.89752	7.27739	10.9035	15.2224	9.94469	10.7519	7.67589	11.2954	8.32008	9.26886	7.00385
UC	Ileum	8.21389	10.221	10.7478	10.8513	11.1484	7.4425	5.36218	8.9398	9.58861	10.8474	8.90545	11.3032	7.54997	7.88836	10.4723	8.96294	5.44662	9.0162	5.85963	5.91466	14.5095	10.8496	11.0319	10.071	5.79951	5.44662	9.74195	9.08872	7.83359	8.41787	7.97926	11.7976	15.5644	11.5769	10.3013	7.23404	10.0079	7.78622	8.74463	6.39716
CD	Ileum	8.26072	10.3502	11.2904	10.8813	11.252	7.15237	5.15772	9.48386	10.0013	10.4162	8.73217	9.31282	6.63297	6.80256	8.83529	9.30926	5.45926	7.79554	5.67813	5.58339	11.0791	7.86669	7.93435	10.381	6.00014	5.45926	8.67766	8.16017	6.46366	7.4123	7.56906	10.9004	13.2623	10.7273	11.5261	8.16817	11.3357	7.70942	8.62098	7.60554
Non-IBD	Ileum	7.92588	9.69356	11.2113	10.5648	11.2141	7.21943	5.15772	8.55705	9.69356	7.79253	6.9543	7.93994	6.04632	6.08143	6.37136	7.42887	5.41795	6.87809	6.04632	5.15772	7.91169	8.41014	6.81344	9.99341	5.79094	5.79094	7.48863	7.90454	6.57425	6.8462	6.9543	10.5659	12.5609	9.33261	11.0092	7.74503	11.3485	7.74503	7.97445	6.93944
Non-IBD	Ileum	5.15772	5.15772	5.15772	5.15772	5.15772	5.15772	5.15772	5.15772	5.15772	5.15772	5.15772	5.15772	5.15772	5.15772	5.15772	5.15772	5.15772	5.15772	5.15772	5.15772	5.15772	5.15772	5.15772	5.15772	5.15772	5.15772	5.15772	5.15772	5.15772	5.15772	5.15772	5.15772	5.15772	5.15772	5.15772	5.15772	5.15772	5.15772	5.15772	5.15772
CD	Ileum	8.52597	10.5931	10.9242	10.7953	11.1711	7.69661	5.15772	10.6458	10.5298	10.9056	10.88	11.0239	8.18844	8.76968	11.4794	11.1318	6.08309	10.9339	7.44038	6.56785	14.4531	13.2987	12.3712	10.59	6.37883	8.08086	9.69644	9.4517	8.02072	9.53659	9.8488	13.3112	13.982	12.8474	11.704	9.67164	12.4068	6.77756	10.3768	7.98334
Non-IBD	Ileum	8.18504	10.104	11.0811	10.7666	11.2673	7.42054	5.15772	8.2658	9.88015	12.1469	7.70588	9.079	7.21429	7.28673	8.34217	6.78712	5.15772	8.56119	5.58114	5.58114	12.4611	8.30927	6.83145	10.1894	5.15772	5.88599	9.71426	8.66843	7.14877	8.4013	7.76344	11.9376	13.9745	12.0665	10.7249	7.22489	11.0092	8.24604	7.79821	7.2354
UC	Ileum	8.97728	10.9636	11.4286	11.1517	11.2867	8.7591	5.15772	9.86001	10.7004	11.6836	9.69549	12.1376	7.39409	7.26997	10.5079	9.88541	5.15772	9.56315	6.23578	6.26251	13.8987	12.0857	12.1901	11.0839	7.31267	5.8665	9.1272	8.90266	7.89144	8.35234	8.16908	12.1707	15.0232	10.397	11.2118	7.61206	10.8384	7.77012	10.071	8.56183
CD	Ileum	9.03851	11.138	11.5709	11.1872	11.4357	8.37496	5.15772	9.7164	10.8881	10.3341	10.0739	11.6018	7.67535	8.03405	12.1603	10.9164	6.18236	10.5973	6.84654	6.60631	14.0987	13.4333	13.3294	11.5234	6.88918	6.09623	9.96736	9.66439	7.26549	9.2945	9.09764	12.9215	14.8764	12.8084	11.8494	8.89338	11.5203	8.30443	10.5544	7.9985
Non-IBD	Ileum	9.61585	11.4634	11.2954	11.4362	11.5772	9.49819	5.15772	9.01255	8.2648	13.2037	8.47054	12.3746	7.38153	7.48828	9.89987	8.75694	5.15772	9.58848	7.26534	6.06874	11.3788	9.9455	7.68805	12.4398	6.26476	5.53478	9.40447	10.1803	7.22836	8.34414	8.10439	11.4162	14.2277	11.2677	10.7073	7.46761	10.5974	8.51028	11.2218	8.89421
CD	Ileum	9.08194	11.4792	11.5139	10.7934	11.6494	8.64239	5.15772	11.2933	12.2325	10.1152	11.5603	12.1312	9.08526	9.55523	13.3866	11.1736	7.63688	11.4679	7.45821	6.73612	16.488	14.6531	14.2078	11.9691	10.5415	9.24191	10.2669	11.7625	9.44108	9.88994	9.8458	14.0928	14.9667	13.2222	12.4549	10.638	11.5844	7.16156	10.7146	10.4134
CD	Ileum	8.21566	11.4603	10.6716	10.772	11.3152	8.21169	5.15772	9.56261	9.83003	10.1587	11.198	8.9405	8.41828	9.7472	10.6363	7.41054	8.37649	8.52721	6.31308	6.66522	15.1418	9.98721	10.5978	11.248	5.53187	7.0882	8.48856	8.90685	8.93336	9.405	8.45218	12.2767	12.8654	9.89375	10.3893	7.60913	10.8764	7.25136	9.80815	8.49508
UC	Ileum	7.65434	9.82291	11.0412	10.5913	11.0827	6.95374	5.43651	8.14038	9.12545	7.54097	7.47484	8.38228	6.50441	6.80973	6.73057	7.50831	5.55138	7.35673	5.15772	5.43651	9.84619	7.78615	6.77082	9.26417	5.63911	6.21531	8.06177	7.08253	6.4529	6.93665	7.74053	10.2936	12.4273	9.99369	10.7273	6.95374	10.6951	7.67397	7.76808	6.90173
UC	Ileum	8.46331	10.4246	11.6107	10.8241	11.3662	7.95129	5.15772	9.77514	10.2401	10.0774	8.28102	8.62475	6.67034	6.77858	8.17028	8.15831	5.37096	8.08	6.11797	5.15772	9.51295	8.67565	7.09025	10.6886	5.63282	5.52639	8.43726	9.55411	7.12528	8.06723	7.66828	11.158	13.1593	10.9377	11.2699	7.31742	11.205	9.24137	9.40708	8.44709
Non-IBD	Ileum	6.96619	11.7226	10.1227	10.3906	11.133	6.99518	5.15772	8.715	6.09397	11.9149	9.99524	9.68405	9.26813	9.87345	7.11353	6.42945	5.37057	10.5831	6.4136	5.45846	12.3671	6.86424	6.15922	6.47558	5.37057	6.36449	6.54822	5.82545	7.22172	8.35883	6.88533	12.0439	10.564	6.8209	7.63575	5.52573	9.8842	5.85743	7.28404	6.17991
CD	Ileum	7.5217	10.51	10.3484	9.89485	10.7213	6.74237	5.15772	8.75066	8.29799	11.93	10.3411	8.95284	8.20672	9.25313	8.82988	6.78592	7.12791	9.70896	5.66118	5.99757	14.5103	9.11085	8.94424	9.01569	5.44937	5.80553	7.85828	7.00944	9.71903	9.28744	7.32926	12.7204	12.7161	9.87246	8.96987	6.42329	10.6586	6.24433	7.72115	6.78592
Non-IBD	Ileum	8.72434	11.2921	11.4463	11.7875	11.6565	9.00566	5.62465	10.1929	10.3925	10.9361	8.59793	9.62153	6.78286	6.24796	6.87148	8.6167	5.15772	8.56932	6.76431	5.69611	8.56932	8.29941	7.39382	12.3036	5.86692	5.62465	8.72002	9.40796	7.14575	7.94259	8.32255	11.4502	12.7918	10.6925	10.9453	7.38248	11.0198	8.64894	10.7642	8.94036
Non-IBD	Ileum	9.40954	11.7129	12.1191	11.6772	11.6286	8.92867	5.15772	9.84577	10.2163	11.6264	9.0858	9.99729	6.94764	6.69184	7.61618	9.4372	5.15772	8.72977	6.83817	6.07047	10.5333	10.0088	7.61618	11.6764	5.77177	6.0198	9.17898	8.9908	7.41453	8.58192	7.91729	12.1475	13.9512	12.0182	11.7058	8.07785	11.6582	8.60049	11.3848	9.84835
CD	Ileum	8.50226	10.4001	11.3464	10.9584	11.316	7.79362	5.15772	9.44897	11.1223	9.6458	9.00343	9.99549	7.13981	7.19897	7.50647	9.55715	5.59627	8.7205	5.98916	5.98916	12.2305	10.577	9.63174	11.3059	6.18393	5.72245	9.89317	9.60113	6.8705	8.64606	7.93411	11.6458	14.5668	12.6474	11.2983	8.29657	11.5894	7.17563	9.77205	7.76371
UC	Ileum	8.52429	10.7518	11.0957	11.1915	11.1999	7.64656	5.15772	8.74468	9.70415	9.86612	8.41197	8.64496	6.49598	6.57887	6.55873	8.1563	5.15772	7.71258	6.67434	5.87856	9.99247	8.59021	7.16237	11.5268	5.72978	5.41489	8.66954	10.0785	7.03393	7.15009	8.0905	10.8556	13.3152	11.3763	11.0957	7.09978	10.8377	8.28462	10.5255	8.31625
CD	Ileum	9.75555	12.0819	11.6636	11.8495	12.18	9.98083	5.15772	12.8346	11.0533	10.0596	13.2784	13.2123	10.1786	10.8066	14.6088	11.9194	6.67728	14.3759	12.0129	6.82248	13.5805	17.0657	16.3834	13.9512	10.4858	7.57984	10.316	11.4092	8.72804	9.6811	11.1674	13.818	15.4685	11.8471	11.8476	9.094	11.8784	5.94336	12.5174	11.8281
*CGAS (MB21D1), STING (TMEM173), and NF-κB (RELA) in the IBDMDB.

## Sheet: S10B.Fig2
Table S10B. Source data for the graphs in Figure 2B.
Days	WT+Water	WT+Water	WT+Water	WT+Water	WT+Water	WT+DSS	WT+DSS	WT+DSS	WT+DSS	WT+DSS	cGAS+Water	cGAS+Water	cGAS+Water	cGAS+Water	cGAS+Water	cGAS+DSS	cGAS+DSS	cGAS+DSS	cGAS+DSS	cGAS+DSS
0	100	100	100	100	100	100	100	100	100	100	100	100	100	100	100	100	100	100	100	100
1	102.912	99.1015	104.778	102.436	103.507	104.229	107.932	102.516	103.559	103.032	103.482	102.406	105.486	103.939	102.849	102.521	102.017	101.652	102.068	100.046
2	105.261	102.561	102.463	103.879	106.683	103.534	106.111	98.9467	102.159	105.773	103.624	100.925	103.391	100.249	101.775	104.727	97.8518	101.531	102.162	100.458
3	105.308	103.863	104.926	105.232	106.398	106.605	111.046	98.7127	102.509	106.064	104.941	103.239	106.434	101.907	103.97	102.363	102.28	102.417	104.229	102.244
4	106.059	104.852	106.453	103.609	107.488	102.086	106.698	94.3827	96.7911	100.35	103.153	103.147	107.531	103.607	105.792	97.3214	96.0105	97.9452	102.679	100.092
5	106.67	105.66	107.438	106.676	108.768	98.3198	103.055	90.2867	91.9487	92.3032	106.541	103.702	106.334	103.192	104.391	93.8025	92.3718	94.6414	98.7782	95.1465
6	107.609	104.268	106.749	105.819	107.204	89.2236	93.9483	83.4406	80.5718	90.7289	106.871	101.157	104.489	102.529	104.204	89.3382	89.566	89.0008	94.1259	88.7363
7	108.408	103.819	105.862	105.413	105.498	82.0973	85.9577	76.536	76.4878	84.6647	105.035	104.627	104.888	103.98	107.613	87.0798	85.7957	89.2023	92.2932	86.9048
8	107.515	106.379	107.241	106.089	105.545	75.029	77.6146		68.4947	77.8426	107.671	106.247	105.436	105.763	109.622	89.2857	82.7707	91.5391	88.1579	83.3791
9	110.287	105.885	108.424	106.54	106.209	64.6582	65.0411			75.2187	109.365	107.219	109.825	104.975	108.547	95.5882	78.1236	94.1982	81.344	84.2491
Table S10B. Source data for the graphs in Figure 2C.
Days	WT+Water	WT+Water	WT+Water	WT+Water	WT+Water	WT+DSS	WT+DSS	WT+DSS	WT+DSS	WT+DSS	cGAS+Water	cGAS+Water	cGAS+Water	cGAS+Water	cGAS+Water	cGAS+DSS	cGAS+DSS	cGAS+DSS	cGAS+DSS	cGAS+DSS
0	0	0	0	0	0	0	0	0	0	0	0	0	0	0	0	0	0	0	0	0
1	0	0	0	0	0	0	0	0	0	0	0	0	0	0	0	0	0	0	0	0
2	0	0	0	0	0	0	0	0	0	0	1	0	4	3	1	1	1	0	2	3
3	0	0	0	0	0	0	0	0	0	0	3	3	4	3	4	3	3	3	3	4
4	0	0	0	0	0	0	0	0	0	0	8	4	6	9	3	7	4	1	3	6
5	0	0	0	0	0	0	0	0	0	0	7	4	8	8	7	6	6	5	5	9
6	0	0	0	0	0	0	0	0	0	0	9	10	11	7	8	9	9	9	8	11
7	0	0	0	0	0	0	0	0	0	0	9	9	12	12	9	11	11	9	8	11
8	0	0	0	0	0	0	0	0	0	0	12	10		12	12	9	11	6	11	9
9	0	0	0	0	0	0	0	0	0	0	12	12			10	5	10	6	9	9
Table S10B. Source data for the graphs in Figure 2D.							Table S10B. Source data for the graphs in Figure 2E.
Days	WT+Water	cGAS+Water	WT+DSS	cGAS+DSS			WT+Water	cGAS+Water	WT+DSS	cGAS+DSS
11	0						79	68	52	60
11	0						85	58	43	50
11	0						83	65	46	56
11	0						78		47	58
11	0
11		0					Table S10B. Source data for the graphs in Figure 2F.
11		0					WT+Water	cGAS+Water	WT+DSS	cGAS+DSS
11		0					0.800674	0	4.67762	0.084282
11		0					0.379267	0.463548	3.28698	0.421408
11		0					0.674252	0.168563	2.10704	0.042141
8			1
8			1				Table S10B. Source data for the graphs in Figure 2G.
8			1				Gene	WT+Water	WT+Water	WT+Water	cGAS+Water	cGAS+Water	cGAS+Water	WT+DSS	WT+DSS	WT+DSS	cGAS+DSS	cGAS+DSS	cGAS+DSS
8			1				Cgas	0.986288	1.0139	1.00009	0.883245	0.679769	0.531177	5.54026	2.90798	2.2478	1.03879	0.657938	1.2613
8			1				Sting	1.27851	0.794714	0.984203	0.820896	0.722105	0.559684	3.28664	1.80679	2.52715	2.33007	1.30824	1.94866
10			1				Ifit-1	1.10324	1.38559	0.654178	0.504054	0.280044	0.394977	4.24594	2.40903	2.55124	0.645533	0.454853	0.442434
10			1				Ifn-β	1.37553	0.797532	0.91155	0.93706	0.643414	0.494294	6.00002	5.31493	3.67632	0.633541	1.36611	2.09996
10				1
10				1			Table S10B. Source data for the graphs in Figure 2H.
11				0			Cytokine	WT+Water	WT+Water	WT+Water	cGAS+Water	cGAS+Water	cGAS+Water	WT+DSS	WT+DSS	WT+DSS	cGAS+DSS	cGAS+DSS	cGAS+DSS
11				0			IL-1β	101.741	112.261	114.141	209.14	212.761	207.336	794.592	777.829	788.996	910.522	829.95	877.302
11				0			TNFα	36.2576	35.5634	33.288	104.134	99.396	102.187	141.478	142.213	146.46	97.2678	93.6802	96.0116
11				0			IFN-β	88.5544	47.6477	103.686	64.0677	34.75	92.449	684.471	611.701	789.846	127.86	162.487	162.487

## Sheet: S10C.Fig5
Table S10C. Source data for the graphs in Figure 5C.
Days	CTRL	CTRL	CTRL	Vehicle	Vehicle	Vehicle	BFA (2.5 mg/kg)	BFA (2.5 mg/kg)	BFA (2.5 mg/kg)	BFA (2.5 mg/kg)	BFA (2.5 mg/kg)	BFA (5 mg/kg)	BFA (5 mg/kg)	BFA (5 mg/kg)	BFA (5 mg/kg)	BFA (5 mg/kg)	BFA (10 mg/kg)	BFA (10 mg/kg)	BFA (10 mg/kg)	BFA (10 mg/kg)	BFA (10 mg/kg)
0	100	100	100	100	100	100	100	100	100	100	100	100	100	100	100	100	100	100	100	100	100
1	100	103.5	104.03	102.01	103.85	100.65	99.61	101.61	104.03	97.47	104.23	98.83	101.91	97.95	99.42	100.55	98.67	101.73	100.28	101.42	99.09
2	103.04	106.13	108.23	102.74	103.78	100.84	100.24	99.8	101.81	94.46	104.05	98.31	100.09	98.91	98.97	99.56	97.54	99.21	98.74	98.14	95.88
3	104.59	106.04	106.57	103.1	105.93	102.68	100	100.12	101.13	94.03	102.29	100	99.21	98.46	96.84	100.21	100.23	99.58	98.49	97.22	93.88
4	105.82	106	108.48	102.12	99.44	99.19	100.34	102.99	102.36	94.98	105.37	98.88	96.92	102.34	97.68	100.58	101.46	100.97	100.88	100.7	94.21
5	102.63	104.95	105.85	98.29	94.38	98.45	98.21	100.91	100.36	92.88	103.3	98.66	96.03	97.45	96.65	100.21	101.23	101.24	99.62	98.77	94.74
6	103.2	105.6	102.97	85.59	85.67	89.41	98.07	99.02	99.32	91.54	101.41	97.84	95.89	97.04	94.9	99.18	96.34	101.09	96.8	96.29	90.83
7	100	102.8	104.64	74.21	75.5	77.78	97.44	98.94	100.59	91.78	102.16	96.84	94.02	96.99	92.03	100.51	91.09	100.33	91.21	92.21	87.47
8	103.92	104.9	105.05	71.73	70.68	74.46	94.69	95.04	97.69	89.92	102.64	91.65	91.55	93.99	88.49	97.95	85.1	96.42	88.33	87.48	85.45
9	101.55	101.88	104.95	71.29	69.01	69.94	94.59	93.62	96.42	91.93	102.99	88.97	90.01	93.61	85.07	94.66	76.29	91.11	81.96	80.88	84.83
10	100.88	102.85	102.99	68.22		66.65		94.69	98.64		102.2		88.24	93.19		95.21		91.72	79.7	78.53
11	107.73	103.33	103.94	66.47		65.03		98.43	104.71		108.23		93.79	96.24		96.1		92.84	78.63	78.26
Table S10C. Source data for the graphs in Figure 5D.
CTRL	Vehicle-d9	BFA (2.5 mg/kg)-d9	BFA (5 mg/kg)-d9	BFA (10 mg/kg)-d9	Vehicle-d11	BFA (2.5 mg/kg)-d11	BFA (5 mg/kg)-d11	BFA (10 mg/kg)-d11
92	67	88	83	82	69	96	87	75
89	64	89	80	75	68	93	86	80
93	66	87	82	79	72	85	94	81
Table S10C. Source data for the graphs in Figure 5E.
CTRL	Vehicle-d9	BFA (2.5 mg/kg)-d9	Vehicle-d11	BFA (2.5 mg/kg)-d11
0.51	4.38	2.78	1.6	0.67
0.34	3.54	2.91	1.26	0.84
0.98	4.21	2.15	1.1	0.25
Table S10C. Source data for the graphs in Figure 5F.
CTRL	Vehicle-d9	BFA (2.5 mg/kg)-d9	Vehicle-d11	BFA (2.5 mg/kg)-d11
57.06	331.93	68.56	195.73	51.46
75.09	355.87	75.4	176.15	39.33
46.48	332.24	75.09	175.52	39.02
Table S10C. Source data for the graphs in Figure 5G.
AST
CTRL	Vehicle-d9	BFA (2.5 mg/kg)-d9	Vehicle-d11	BFA (2.5 mg/kg)-d11
52.53	60.84	44.77	53.2	52.49
50.14	55.46	42.4	48.59	51.09
49.65	55.75	43	50.04	51.48
ALT
CTRL	Vehicle-d9	BFA (2.5 mg/kg)-d9	Vehicle-d11	BFA (2.5 mg/kg)-d11
0.67	9.83	0.73	8.75	0.7
0.68	9.99	0.73	9.12	0.73
0.67	10.46	0.71	9.37	0.69

## Sheet: S10D.FigS2
Table S10D. Source data for the graphs in Figure S2B.
Days	CTRL	CTRL	CTRL	CTRL	CTRL	DSS	DSS	DSS	DSS	DSS
0	100	100	100	100	100	100	100	100	100	100
1	101.364	100.857	99.7674	101.419	100.835	103.032	100.649	102.139	102.382	100.931
2	99.6919	101.218	100.372	102.642	100.589	105.773	103.199	104.515	104.02	105.123
3	99.6919	101.354	101.907	104.159	101.473	106.064	103.848	101.188	105.459	105.403
4	98.5475	100.993	100.046	101.615	99.8036	100.35	94.854	93.6787	99.1067	100.559
5	101.276	102.347	99.7674	103.033	103.24	92.3032	87.8071	87.5475	92.5062	90.5915
6	100.528	99.278	102.139	103.474	104.909	90.7289	81.9657	78.3745	84.8635	87.2846
7	99.912	98.6462	101.07	104.061	103.044	84.6647	76.5879	71.1502	77.7171	81.2296
8	97.8873	98.1498	100.558	105.039	104.762	77.8426	69.6801	66.5875		74.3363
9	98.3275	100.316	100.046	105.088	102.209	75.2187	66.2031	64.7338		70.0978
Table S10D. Source data for the graphs in Figure S2C.
Days	CTRL	CTRL	CTRL	CTRL	CTRL	DSS	DSS	DSS	DSS	DSS
1	0	0	0	0	0	0	0	0	0	0
2	0	0	0	0	0	1	1	3	3	3
3	0	0	0	0	0	4	3	3	3	3
4	1	0	0	0	0	3	7	8	5	5
5	0	0	0	0	0	7	8	9	8	8
6	0	0	0	0	0	8	9	12	9	9
7	0	1	0	0	0	9	10	12	10	9
8	1	1	0	0	0	12	12	12		10
9	1	0	0	0	0	10	12	12		10
Table S10D. Source data for the graphs in Figure S2D.
CTRL	DSS
69	40
76	38
68	49
Table S10D. Source data for the graphs in Figure S2E.
CTRL	DSS
0.337126	5.05689
0.126422	4.63548
0.210704	4.21408
Table S10D. Source data for the graphs in Figure S2G.
Gene	CTRL	CTRL	CTRL	DSS	DSS	DSS
Cgas	0.986288	1.1643	0.858886	2.94571	4.31539	3.63055
Sting	1.37356	0.805275	0.904085	5.09076	5.49347	4.75607
Ifit-1	1.38474	1.12214	0.643556	2.08925	3.04907	4.46567
Ifn-β	0.847995	0.750582	1.57112	2.33059	3.22586	3.97207
Table S10D. Source data for the graphs in Figures S2H-I.
IL-1β	IL-1β	TNFα	TNFα
CTRL	DSS	CTRL	DSS
85.068	869.292	32.6841	142.829
80.7816	859.976	34.3568	140.336
74.4328	875.128	36.7742	146.324

## Sheet: S10E.FigS3
Table S10E. Source data for the graphs in Figure S3B.
CTRL	MIX	STR	VAN	COL	AAM
69	86	65	62	79	56
75	79	63	57	73	50
73	77	68	64	82	61
78	82	66	60	77	57
Table S10E. Source data for the graphs in Figure S3D.
Gene	CTRL	CTRL	CTRL	MIX	MIX	MIX	STR	STR	STR	VAN	VAN	VAN	COL	COL	COL	AAM	AAM	AAM
Cgas	1.53572	0.801003	1.16764	0.902641	0.927929	0.476314	5.12272	4.50754	5.33737	4.04091	2.1681	2.96181	0.864259	0.945157	0.89778	0.933733	1.7166	0.681005
Sting	1.38527	1.05238	0.955685	2.98831	1.71085	1.84395	4.05773	4.12135	3.13477	1.01602	0.722349	0.856076	1.08115	1.1024	0.331115	1.71567	1.48527	2.27774
Ifit-1	0.748521	0.926611	1.44178	1.56707	1.5333	0.998279	1.10923	1.38236	1.16003	1.2461	0.745201	1.03871	4.10722	4.43728	3.49695	1.18631	3.48664	2.66756
Ifn-β	1.25296	1.06795	0.629449	2.01652	2.18681	2.27155	1.91649	2.43389	2.20995	1.52168	1.21186	1.23454	0.754582	0.926422	0.696532	0.779523	0.874414	1.31319

## Sheet: S10F.FigS4
Table S10F. Source data for the graphs in Figure S4B.
WT+Water	cGAS+Water	WT+DSS	cGAS+DSS
0	1	13	1
1	1	9	1
0	2	8	3
1	3	5	3
0	0	10	6
1	1	13	2
0	0	7	4
0	1	8	2
Table S10F. Source data for the graphs in Figure S4C.
WT+Water	cGAS+Water	WT+DSS	cGAS+DSS
1	1	2	2
1	0	4	3
0	3	6	4
0	1	7	2
1	2	6	4
0	0	7	3
0	0	6	0
0	1	3	1

## Sheet: S10G.FigS7
Table S10G. Source data for the graphs in Figure S7A.
	IL-6	IL-6	IL-6	IL-6	IL-6	IL-6	TNFα	TNFα	TNFα	TNFα	TNFα	TNFα
µM	BFA	BFA	BFA	FLU	FLU	FLU	BFA	BFA	BFA	FLU	FLU	FLU
0	811.953	863.355	868.934	942.902	951.133	982.081	1070.74	976.545	984.863	913.586	1111.73	956.635
0.01	595.943	598.811	601.701	726.542	706.989	722.06	896.045	902.583	838.275	865.105	830.189	860.922
0.1	571.992	562.763	587.005	629.261	606.079	639.244	802.495	723.956	831.195	813.263	825.174	858.838
1	194.444	200.32	214.172	515.264	496.125	510.819	731.894	746.222	728.356	725.713	742.614	796.682
10	169.141	189.099	192.158	1159.61	1108.62	1238	717.842	713.506	706.623	648.373	653.104	751.667
25	163.244	177.528	194.063	1189.08	1201.1	1307.59	649.946	651.523	660.265	653.104	678.103	731.008
Table S10G. Source data for the graphs in Figure S7B.
µM	BFA	BFA	BFA
0.01	117.855	110.487	101.653
0.05	113.699	102.456	102.976
0.1	110.156	103.165	105.763
0.5	100.945	106.566	107.889
1	86.679	74.728	102.409
5	78.649	79.216	104.535
10	54.983	55.55	75.248
25	58.101	51.63	69.721
50	70.808	48.087	54.7
Table S10G. Source data for the graphs in Figure S7C.
µM	BFA	BFA	BFA
0.01	91.717	90.505	88.889
0.05	88.485	85.859	88.081
0.1	63.991	58.496	56.399
0.5	45.987	45.915	46.927
1	38.756	39.769	39.118
5	34.949	34.545	34.343
10	17.137	17.064	15.98
25	16.486	16.847	16.124
50	15.04	14.678	14.389
Table S10G. Source data for the graphs in Figure S7D.
	IL-1β	IL-1β	IL-1β	IL-1β	IL-1β	IL-1β	IL-6	IL-6	IL-6	IL-6	IL-6	IL-6	TNFα	TNFα	TNFα	TNFα	TNFα	TNFα	IFN-β	IFN-β	IFN-β	IFN-β	IFN-β	IFN-β
Hours	DMSO	DMSO	DMSO	BFA	BFA	BFA	DMSO	DMSO	DMSO	BFA	BFA	BFA	DMSO	DMSO	DMSO	BFA	BFA	BFA	DMSO	DMSO	DMSO	BFA	BFA	BFA
2	38.399	25.029	25.651	26.584	25.962	25.34	55.303	57.237	57.625	14.855	15.69	15.189	693.896	686.37	726.593	245.052	253.816	238.606	622.966	569.126	515.286	182.456	250.98	226.507
4	25.962	25.651	25.651	26.895	25.34	25.651	213.058	212.128	209.333	14.191	15.022	14.689	725.713	829.183	748.033	443.187	456.818	472.583	2649.31	1249.47	1988.55	113.933	236.296	143.3
6	30.315	29.382	30.004	29.693	29.382	29.071	891.94	874.353	879.332	16.192	17.201	16.864	888.477	865.105	764.527	575.079	553.208	561.991	2996.82	1308.2	2619.94	177.562	231.402	118.827
12	43.063	42.442	41.198	37.467	35.601	39.332	1333.09	1080.34	1116.38	39.58	41.067	38.1	926.967	750.757	908.068	758.07	726.593	764.527	985.163	466.34	691.49	182.456	363.555	388.027
18	69.493	59.854	61.409	47.106	44.618	48.038	1698.82	1470.25	1316.92	173.247	180.242	164.032	1027.53	874.591	863.011	923.603	938.267	790.911	549.548	515.286	436.973	157.984	314.609	299.926
24	88.15	85.662	86.284	51.77	50.837	55.501	1628.86	1453.8	1557.01	313.762	289.865	290.398	1214.55	1227.87	900.398	833.212	898.219	929.216	1313.1	1141.79	1053.69	466.34	897.061	887.272
Table S10G. Source data for the graphs in Figure S7E.
Gene	Untreated	Untreated	Untreated	DMSO	DMSO	DMSO	BFA	BFA	BFA
CGAS	0.879366	1.12785	1.00827	11.9876	12.1378	12.7071	0.349639	0.367611	0.334608
STING	0.955116	1.17891	0.888104	3.39414	3.00561	2.02595	0.286227	0.287669	0.273935
IFNB1	0.811781	1.12274	1.09719	16.2285	16.7872	14.304	0.563198	0.490168	0.319001
IFIT-1	1.03927	1.15691	0.831708	4.44305	5.41825	5.4181	0.0405469	0.0467654	0.053324
