# Supplementary material for: Microbial and genetic-based framework identifies drug targets in inflammatory bowel disease
Source: Theranostics. 2021 Jun 1;11(15):7491–506. doi: 10.7150/thno.59196 (PMC8210594; doi:10.7150/thno.59196)
Supplement: Supplementary file 2 — Supplementary tables. [file thnov11p7491s2.zip › Table S2. Loading values.xlsx]

## Sheet: S2A.Genes
Table S2A. The loading values of genes for the joint covariance part.
Genes	Loadings	Match type	Approved symbol	Approved name	HGNC ID	Location
HMGA2	0.0228489	Approved symbol	HMGA2	high mobility group AT-hook 2	HGNC:5009	12q14.3
BBIP1	-0.0227893	Approved symbol	BBIP1	BBSome interacting protein 1	HGNC:28093	10q25.2
CTDSPL	0.0226517	Approved symbol	CTDSPL	CTD small phosphatase like	HGNC:16890	3p22.2
SMPDL3B	0.0225868	Approved symbol	SMPDL3B	sphingomyelin phosphodiesterase acid like 3B	HGNC:21416	1p35.3
TMEM38A	0.0225401	Approved symbol	TMEM38A	transmembrane protein 38A	HGNC:28462	19p13.11
TMEM59	0.0222905	Approved symbol	TMEM59	transmembrane protein 59	HGNC:1239	1p32.3
RP11-677M14.3	0.022211	Unmatched	RP11-677M14.3
APBA1	0.0222064	Approved symbol	APBA1	amyloid beta precursor protein binding family A member 1	HGNC:578	9q21.12
ACVR1B	0.0220815	Approved symbol	ACVR1B	activin A receptor type 1B	HGNC:172	12q13.13
CLDN2	-0.0220731	Approved symbol	CLDN2	claudin 2	HGNC:2041	Xq22.3
CA1	0.0220552	Approved symbol	CA1	carbonic anhydrase 1	HGNC:1368	8q21.2
ELOVL5	-0.0220454	Approved symbol	ELOVL5	ELOVL fatty acid elongase 5	HGNC:21308	6p12.1
CTD-2555C10.3	-0.0220187	Unmatched	CTD-2555C10.3
NDRG2	0.0219557	Approved symbol	NDRG2	NDRG family member 2	HGNC:14460	14q11.2
HEPACAM2	0.0219282	Approved symbol	HEPACAM2	HEPACAM family member 2	HGNC:27364	7q21.2
IL4	-0.0218997	Approved symbol	IL4	interleukin 4	HGNC:6014	5q31.1
GPR125	0.0218558	Previous symbol	ADGRA3	adhesion G protein-coupled receptor A3	HGNC:13839	4p15.2
RAB4A	0.0217724	Approved symbol	RAB4A	RAB4A, member RAS oncogene family	HGNC:9781	1q42.13
UGT2B10	0.0217658	Approved symbol	UGT2B10	UDP glucuronosyltransferase family 2 member B10	HGNC:12544	4q13.2
CAPN14	-0.0217581	Approved symbol	CAPN14	calpain 14	HGNC:16664	2p23.1
CD44	-0.0217192	Approved symbol	CD44	CD44 molecule (Indian blood group)	HGNC:1681	11p13
ACAT1	0.0216722	Approved symbol	ACAT1	acetyl-CoA acetyltransferase 1	HGNC:93	11q22.3
RP11-1090M7.1	0.0216533	Unmatched	RP11-1090M7.1
PPP1R1B	0.0216478	Approved symbol	PPP1R1B	protein phosphatase 1 regulatory inhibitor subunit 1B	HGNC:9287	17q12
EPHB1	-0.0216371	Approved symbol	EPHB1	EPH receptor B1	HGNC:3392	3q22.2
LA16c-380H5.5	0.0216181	Unmatched	LA16c-380H5.5
TRABD2A	0.0216179	Approved symbol	TRABD2A	TraB domain containing 2A	HGNC:27013	2p11.2
RAB40B	0.0216084	Approved symbol	RAB40B	RAB40B, member RAS oncogene family	HGNC:18284	17q25.3
PHF11	-0.0215925	Approved symbol	PHF11	PHD finger protein 11	HGNC:17024	13q14.2
CPA6	0.0215593	Approved symbol	CPA6	carboxypeptidase A6	HGNC:17245	8q13.2
KRT7	-0.0215516	Approved symbol	KRT7	keratin 7	HGNC:6445	12q13.13
TMEM192	0.0215414	Approved symbol	TMEM192	transmembrane protein 192	HGNC:26775	4q32.3
GABRP	-0.0215244	Approved symbol	GABRP	gamma-aminobutyric acid type A receptor subunit pi	HGNC:4089	5q35.1
TCEA3	0.0214915	Approved symbol	TCEA3	transcription elongation factor A3	HGNC:11615	1p36.12
AC147651.4	-0.0214911	Unmatched	AC147651.4
CAMK1D	0.0214726	Approved symbol	CAMK1D	calcium/calmodulin dependent protein kinase ID	HGNC:19341	10p13
TMEM98	0.0214671	Approved symbol	TMEM98	transmembrane protein 98	HGNC:24529	17q11.2
COG1	0.0214665	Approved symbol	COG1	component of oligomeric golgi complex 1	HGNC:6545	17q25.1
CTLA4	-0.0214609	Approved symbol	CTLA4	cytotoxic T-lymphocyte associated protein 4	HGNC:2505	2q33.2
ENDOD1	0.0214479	Approved symbol	ENDOD1	endonuclease domain containing 1	HGNC:29129	11q21
HRH2	-0.021443	Approved symbol	HRH2	histamine receptor H2	HGNC:5183	5q35.2
ILDR1	0.0214415	Approved symbol	ILDR1	immunoglobulin like domain containing receptor 1	HGNC:28741	3q13.33
ATPAF1	0.0214307	Approved symbol	ATPAF1	ATP synthase mitochondrial F1 complex assembly factor 1	HGNC:18803	1p33
USP30	0.0214194	Approved symbol	USP30	ubiquitin specific peptidase 30	HGNC:20065	12q24.11
MMP12	-0.0214079	Approved symbol	MMP12	matrix metallopeptidase 12	HGNC:7158	11q22.2
SGSM1	0.0213838	Approved symbol	SGSM1	small G protein signaling modulator 1	HGNC:29410	22q11.23
CHRDL2	-0.0213824	Approved symbol	CHRDL2	chordin like 2	HGNC:24168	11q13.4
ZFYVE9	0.0213738	Approved symbol	ZFYVE9	zinc finger FYVE-type containing 9	HGNC:6775	1p32.3
ADA	-0.0213142	Approved symbol	ADA	adenosine deaminase	HGNC:186	20q13.12
IGF2BP2	0.0212713	Approved symbol	IGF2BP2	insulin like growth factor 2 mRNA binding protein 2	HGNC:28867	3q27.2
MMP1	-0.0212712	Approved symbol	MMP1	matrix metallopeptidase 1	HGNC:7155	11q22.2
DTX4	0.0212698	Approved symbol	DTX4	deltex E3 ubiquitin ligase 4	HGNC:29151	11q12.1
CCL17	-0.0212467	Approved symbol	CCL17	C-C motif chemokine ligand 17	HGNC:10615	16q21
NRARP	0.0212445	Approved symbol	NRARP	NOTCH regulated ankyrin repeat protein	HGNC:33843	9q34.3
FOXD2	0.0212309	Approved symbol	FOXD2	forkhead box D2	HGNC:3803	1p33
TDO2	-0.0212282	Approved symbol	TDO2	tryptophan 2,3-dioxygenase	HGNC:11708	4q32.1
CNNM2	0.0212	Approved symbol	CNNM2	cyclin and CBS domain divalent metal cation transport mediator 2	HGNC:103	10q24.32
UBASH3B	-0.0211972	Approved symbol	UBASH3B	ubiquitin associated and SH3 domain containing B	HGNC:29884	11q24.1
WNK4	0.0211757	Approved symbol	WNK4	WNK lysine deficient protein kinase 4	HGNC:14544	17q21.2
CTB-134H23.3	0.0211682	Unmatched	CTB-134H23.3
PIK3R2	0.0211614	Approved symbol	PIK3R2	phosphoinositide-3-kinase regulatory subunit 2	HGNC:8980	19p13.11
MMP7	-0.0211589	Approved symbol	MMP7	matrix metallopeptidase 7	HGNC:7174	11q22.2
C17orf96	-0.0211517	Previous symbol	EPOP	elongin BC and polycomb repressive complex 2 associated protein	HGNC:34493	17q12
OSBPL3	-0.0211448	Approved symbol	OSBPL3	oxysterol binding protein like 3	HGNC:16370	7p15.3
RP11-357H14.17	0.0211351	Unmatched	RP11-357H14.17
FAM162A	0.0211336	Approved symbol	FAM162A	family with sequence similarity 162 member A	HGNC:17865	3q21.1
PSKH1	0.0211174	Approved symbol	PSKH1	protein serine kinase H1	HGNC:9529	16q22.1
AC093415.2	0.0211077	Unmatched	AC093415.2
XRCC6BP1	0.021089	Previous symbol	ATP23	ATP23 metallopeptidase and ATP synthase assembly factor homolog	HGNC:29452	12q14.1
STAT5A	-0.0210842	Approved symbol	STAT5A	signal transducer and activator of transcription 5A	HGNC:11366	17q21.2
MPND	0.021081	Approved symbol	MPND	MPN domain containing	HGNC:25934	19p13.3
HPCA	0.0210627	Approved symbol	HPCA	hippocalcin	HGNC:5144	1p35.1
CCR8	-0.0210505	Approved symbol	CCR8	C-C motif chemokine receptor 8	HGNC:1609	3p22.1
PHF19	-0.0210491	Approved symbol	PHF19	PHD finger protein 19	HGNC:24566	9q33.2
GHR	0.0210374	Approved symbol	GHR	growth hormone receptor	HGNC:4263	5p13.1-p12
IFI16	-0.0210337	Approved symbol	IFI16	interferon gamma inducible protein 16	HGNC:5395	1q23.1
TACSTD2	-0.0210286	Approved symbol	TACSTD2	tumor associated calcium signal transducer 2	HGNC:11530	1p32.1
PDPN	-0.0209842	Approved symbol	PDPN	podoplanin	HGNC:29602	1p36.21
SLC6A6	-0.0209841	Approved symbol	SLC6A6	solute carrier family 6 member 6	HGNC:11052	3p25.1
SHANK2	0.0209768	Approved symbol	SHANK2	SH3 and multiple ankyrin repeat domains 2	HGNC:14295	11q13.3-q13.4
FGR	-0.0209749	Approved symbol	FGR	FGR proto-oncogene, Src family tyrosine kinase	HGNC:3697	1p35.3
RP11-333O1.1	-0.0209334	Unmatched	RP11-333O1.1
DSCAML1	0.0209158	Approved symbol	DSCAML1	DS cell adhesion molecule like 1	HGNC:14656	11q23.3
EMR2	-0.0209124	Previous symbol	ADGRE2	adhesion G protein-coupled receptor E2	HGNC:3337	19p13.12
SPR	0.0209123	Approved symbol	SPR	sepiapterin reductase	HGNC:11257	2p13.2
IL18R1	-0.0208999	Approved symbol	IL18R1	interleukin 18 receptor 1	HGNC:5988	2q12.1
LRRN2	0.0208997	Approved symbol	LRRN2	leucine rich repeat neuronal 2	HGNC:16914	1q32.1
RAPGEFL1	0.0208698	Approved symbol	RAPGEFL1	Rap guanine nucleotide exchange factor like 1	HGNC:17428	17q21.1
FOXD2-AS1	0.0208687	Approved symbol	FOXD2-AS1	FOXD2 adjacent opposite strand RNA 1	HGNC:44256	1p33
RHEBL1	-0.0208641	Approved symbol	RHEBL1	RHEB like 1	HGNC:21166	12q13.12
NABP1	-0.0208566	Approved symbol	NABP1	nucleic acid binding protein 1	HGNC:26232	2q32.3
STARD10	0.0208545	Approved symbol	STARD10	StAR related lipid transfer domain containing 10	HGNC:10666	11q13.4
MED9	0.0208422	Approved symbol	MED9	mediator complex subunit 9	HGNC:25487	17p11.2
ATP11A	-0.0208295	Approved symbol	ATP11A	ATPase phospholipid transporting 11A	HGNC:13552	13q34
SLC41A1	-0.020828	Approved symbol	SLC41A1	solute carrier family 41 member 1	HGNC:19429	1q32.1
FBXO25	0.0208266	Approved symbol	FBXO25	F-box protein 25	HGNC:13596	8p23.3
NFKB2	-0.0208147	Approved symbol	NFKB2	nuclear factor kappa B subunit 2	HGNC:7795	10q24.32
TNFRSF9	-0.0208118	Approved symbol	TNFRSF9	TNF receptor superfamily member 9	HGNC:11924	1p36.23
CCDC109B	-0.0208085	Previous symbol	MCUB	mitochondrial calcium uniporter dominant negative subunit beta	HGNC:26076	4q25
PRDX6	0.0207979	Approved symbol	PRDX6	peroxiredoxin 6	HGNC:16753	1q25.1
RFX5	-0.0207974	Approved symbol	RFX5	regulatory factor X5	HGNC:9986	1q21.3
HAPLN3	-0.0207725	Approved symbol	HAPLN3	hyaluronan and proteoglycan link protein 3	HGNC:21446	15q26.1
POFUT1	0.0207674	Approved symbol	POFUT1	protein O-fucosyltransferase 1	HGNC:14988	20q11.21
IL27RA	-0.0207655	Approved symbol	IL27RA	interleukin 27 receptor subunit alpha	HGNC:17290	19p13.12
RP11-247L20.4	0.0207511	Unmatched	RP11-247L20.4
IFT57	0.020746	Approved symbol	IFT57	intraflagellar transport 57	HGNC:17367	3q13.12-q13.13
LCMT1	0.0207447	Approved symbol	LCMT1	leucine carboxyl methyltransferase 1	HGNC:17557	16p12.1
CALN1	0.0207253	Approved symbol	CALN1	calneuron 1	HGNC:13248	7q11.22
MIR155HG	-0.0207208	Approved symbol	MIR155HG	MIR155 host gene	HGNC:35460	21q21.3
LAMP3	-0.0207178	Approved symbol	LAMP3	lysosomal associated membrane protein 3	HGNC:14582	3q27.1
SLC22A23	0.0207123	Approved symbol	SLC22A23	solute carrier family 22 member 23	HGNC:21106	6p25.2
CEACAM4	-0.0207114	Approved symbol	CEACAM4	CEA cell adhesion molecule 4	HGNC:1816	19q13.2
PVT1	-0.0207096	Approved symbol	PVT1	Pvt1 oncogene	HGNC:9709	8q24.21
PRPS1	-0.020707	Approved symbol	PRPS1	phosphoribosyl pyrophosphate synthetase 1	HGNC:9462	Xq22.3
ARNTL2	-0.0206957	Approved symbol	ARNTL2	aryl hydrocarbon receptor nuclear translocator like 2	HGNC:18984	12p11.23
ZNF613	0.0206919	Approved symbol	ZNF613	zinc finger protein 613	HGNC:25827	19q13.41
CSTA	-0.0206893	Approved symbol	CSTA	cystatin A	HGNC:2481	3q21.1
MFSD4	0.0206858	Previous symbol	MFSD4A	major facilitator superfamily domain containing 4A	HGNC:25433	1q32.1
TRIB2	-0.0206772	Approved symbol	TRIB2	tribbles pseudokinase 2	HGNC:30809	2p24.3
ESM1	-0.0206735	Approved symbol	ESM1	endothelial cell specific molecule 1	HGNC:3466	5q11.2
LILRA1	-0.0206712	Approved symbol	LILRA1	leukocyte immunoglobulin like receptor A1	HGNC:6602	19q13.42
EXPH5	0.0206453	Approved symbol	EXPH5	exophilin 5	HGNC:30578	11q22.3
BCAT2	0.0206405	Approved symbol	BCAT2	branched chain amino acid transaminase 2	HGNC:977	19q13.33
RN7SKP127	0.0206278	Approved symbol	RN7SKP127	RN7SK pseudogene 127	HGNC:45851	16p11.2
RELT	-0.0206265	Approved symbol	RELT	RELT TNF receptor	HGNC:13764	11q13.4
WISP1	-0.0206258	Previous symbol	CCN4	cellular communication network factor 4	HGNC:12769	8q24.22
TMEM9B	0.0206176	Approved symbol	TMEM9B	TMEM9 domain family member B	HGNC:1168	11p15.4
S1PR1	-0.0206063	Approved symbol	S1PR1	sphingosine-1-phosphate receptor 1	HGNC:3165	1p21.2
ICOS	-0.0206057	Approved symbol	ICOS	inducible T cell costimulator	HGNC:5351	2q33.2
CPT2	0.0206024	Approved symbol	CPT2	carnitine palmitoyltransferase 2	HGNC:2330	1p32.3
ROBO1	-0.0206022	Approved symbol	ROBO1	roundabout guidance receptor 1	HGNC:10249	3p12.3
FAM110C	0.0205802	Approved symbol	FAM110C	family with sequence similarity 110 member C	HGNC:33340	2p25.3
MX2	-0.020574	Approved symbol	MX2	MX dynamin like GTPase 2	HGNC:7533	21q22.3
KLHL5	-0.0205694	Approved symbol	KLHL5	kelch like family member 5	HGNC:6356	4p14
NKX3-1	-0.0205686	Approved symbol	NKX3-1	NK3 homeobox 1	HGNC:7838	8p21.2
PTGIR	-0.0205631	Approved symbol	PTGIR	prostaglandin I2 receptor	HGNC:9602	19q13.32
FAM219A	-0.0205629	Approved symbol	FAM219A	family with sequence similarity 219 member A	HGNC:19920	9p13.3
CXCL17	-0.020551	Approved symbol	CXCL17	C-X-C motif chemokine ligand 17	HGNC:19232	19q13.2
HNRNPA1P21	-0.0205442	Approved symbol	HNRNPA1P21	heterogeneous nuclear ribonucleoprotein A1 pseudogene 21	HGNC:39539	3p22.1
CHST2	-0.0205277	Approved symbol	CHST2	carbohydrate sulfotransferase 2	HGNC:1970	3q24
KSR1	-0.0205216	Approved symbol	KSR1	kinase suppressor of ras 1	HGNC:6465	17q11.2
CAMK2N1	0.0205154	Approved symbol	CAMK2N1	calcium/calmodulin dependent protein kinase II inhibitor 1	HGNC:24190	1p36.12
SELENBP1	0.0205048	Approved symbol	SELENBP1	selenium binding protein 1	HGNC:10719	1q21.3
SH2D2A	-0.0204934	Approved symbol	SH2D2A	SH2 domain containing 2A	HGNC:10821	1q23.1
SELP	-0.0204922	Approved symbol	SELP	selectin P	HGNC:10721	1q24.2
FMO3	-0.0204914	Approved symbol	FMO3	flavin containing dimethylaniline monoxygenase 3	HGNC:3771	1q24.3
CBFB	-0.0204584	Approved symbol	CBFB	core-binding factor subunit beta	HGNC:1539	16q22.1
LAIR2	-0.020456	Approved symbol	LAIR2	leukocyte associated immunoglobulin like receptor 2	HGNC:6478	19q13.42
TRAF1	-0.0204457	Approved symbol	TRAF1	TNF receptor associated factor 1	HGNC:12031	9q33.2
CD40	-0.0204449	Approved symbol	CD40	CD40 molecule	HGNC:11919	20q13.12
LINC00940	0.0204358	Approved symbol	LINC00940	long intergenic non-protein coding RNA 940	HGNC:48634	12p13.33
ZDHHC7	0.0204316	Approved symbol	ZDHHC7	zinc finger DHHC-type palmitoyltransferase 7	HGNC:18459	16q24.1
CDX1	0.0204162	Approved symbol	CDX1	caudal type homeobox 1	HGNC:1805	5q32
CACNA2D2	0.020395	Approved symbol	CACNA2D2	calcium voltage-gated channel auxiliary subunit alpha2delta 2	HGNC:1400	3p21.31
DGUOK-AS1	0.0203666	Approved symbol	DGUOK-AS1	DGUOK antisense RNA 1	HGNC:43441	2p13.1
MIR223	-0.0203645	Approved symbol	MIR223	microRNA 223	HGNC:31603	Xq12
C8orf47	0.0203613	Previous symbol	ERICH5	glutamate rich 5	HGNC:26823	8q22.2
CD80	-0.0203521	Approved symbol	CD80	CD80 molecule	HGNC:1700	3q13.33
REC8	-0.0203521	Approved symbol	REC8	REC8 meiotic recombination protein	HGNC:16879	14q12
BATF3	-0.0203492	Approved symbol	BATF3	basic leucine zipper ATF-like transcription factor 3	HGNC:28915	1q32.3
KLF5	0.0203281	Approved symbol	KLF5	Kruppel like factor 5	HGNC:6349	13q22.1
SGIP1	-0.0203263	Approved symbol	SGIP1	SH3GL interacting endocytic adaptor 1	HGNC:25412	1p31.3
ZNF385D	-0.0203133	Approved symbol	ZNF385D	zinc finger protein 385D	HGNC:26191	3p24.3
SERPINB7	-0.0202948	Approved symbol	SERPINB7	serpin family B member 7	HGNC:13902	18q21.33
MYBL2	-0.0202913	Approved symbol	MYBL2	MYB proto-oncogene like 2	HGNC:7548	20q13.12
IL13RA2	-0.0202877	Approved symbol	IL13RA2	interleukin 13 receptor subunit alpha 2	HGNC:5975	Xq23
DGCR2	0.0202861	Approved symbol	DGCR2	DiGeorge syndrome critical region gene 2	HGNC:2845	22q11.21
FXYD3	0.0202797	Approved symbol	FXYD3	FXYD domain containing ion transport regulator 3	HGNC:4027	19q13.12
PARS2	0.020273	Approved symbol	PARS2	prolyl-tRNA synthetase 2, mitochondrial	HGNC:30563	1p32.3
KYNU	-0.0202644	Approved symbol	KYNU	kynureninase	HGNC:6469	2q22.2
HNF1B	0.0202591	Approved symbol	HNF1B	HNF1 homeobox B	HGNC:11630	17q12
RP11-649G15.2	0.0202438	Unmatched	RP11-649G15.2
F2RL2	-0.0202437	Approved symbol	F2RL2	coagulation factor II thrombin receptor like 2	HGNC:3539	5q13.3
ATP13A4	0.0202377	Approved symbol	ATP13A4	ATPase 13A4	HGNC:25422	3q29
ITGAX	-0.0202335	Approved symbol	ITGAX	integrin subunit alpha X	HGNC:6152	16p11.2
RP11-298O21.2	-0.0202266	Unmatched	RP11-298O21.2
SEMA7A	-0.0202249	Approved symbol	SEMA7A	semaphorin 7A (John Milton Hagen blood group)	HGNC:10741	15q24.1
FAM101A	0.0202128	Previous symbol	RFLNA	refilin A	HGNC:27051	12q24.31
EPB41L1	0.0201989	Approved symbol	EPB41L1	erythrocyte membrane protein band 4.1 like 1	HGNC:3378	20q11.23
SAMSN1	-0.020193	Approved symbol	SAMSN1	SAM domain, SH3 domain and nuclear localization signals 1	HGNC:10528	21q11.2
JAK3	-0.0201908	Approved symbol	JAK3	Janus kinase 3	HGNC:6193	19p13.11
FAM171A1	0.0201875	Approved symbol	FAM171A1	family with sequence similarity 171 member A1	HGNC:23522	10p13
PXMP2	0.0201854	Approved symbol	PXMP2	peroxisomal membrane protein 2	HGNC:9716	12q24.33
CLDN8	0.0201792	Approved symbol	CLDN8	claudin 8	HGNC:2050	21q22.11
BATF	-0.020178	Approved symbol	BATF	basic leucine zipper ATF-like transcription factor	HGNC:958	14q24.3
PIF1	-0.0201708	Approved symbol	PIF1	PIF1 5'-to-3' DNA helicase	HGNC:26220	15q22.31
NCF2	-0.0201514	Approved symbol	NCF2	neutrophil cytosolic factor 2	HGNC:7661	1q25.3
FILIP1L	-0.0201471	Approved symbol	FILIP1L	filamin A interacting protein 1 like	HGNC:24589	3q12.1
AKAP1	0.0201415	Approved symbol	AKAP1	A-kinase anchoring protein 1	HGNC:367	17q22
PADI2	0.0201411	Approved symbol	PADI2	peptidyl arginine deiminase 2	HGNC:18341	1p36.13
RIPK2	-0.0201383	Approved symbol	RIPK2	receptor interacting serine/threonine kinase 2	HGNC:10020	8q21.3
MSN	-0.0201359	Approved symbol	MSN	moesin	HGNC:7373	Xq12
IL33	-0.0201305	Approved symbol	IL33	interleukin 33	HGNC:16028	9p24.1
MB21D1	-0.0201212	Previous symbol	CGAS	cyclic GMP-AMP synthase	HGNC:21367	6q13
AUTS2	0.0201206	Approved symbol	AUTS2	activator of transcription and developmental regulator AUTS2	HGNC:14262	7q11.22
WNK2	0.0201191	Approved symbol	WNK2	WNK lysine deficient protein kinase 2	HGNC:14542	9q22.31
EMR3	-0.0201178	Previous symbol	ADGRE3	adhesion G protein-coupled receptor E3	HGNC:23647	19p13.12
FAM20A	-0.0201151	Approved symbol	FAM20A	FAM20A golgi associated secretory pathway pseudokinase	HGNC:23015	17q24.2
ADARB1	-0.0201125	Approved symbol	ADARB1	adenosine deaminase RNA specific B1	HGNC:226	21q22.3
RP11-81H14.2	-0.0201118	Unmatched	RP11-81H14.2
FUT8	-0.0201116	Approved symbol	FUT8	fucosyltransferase 8	HGNC:4019	14q23.3
LILRB1	-0.0200966	Approved symbol	LILRB1	leukocyte immunoglobulin like receptor B1	HGNC:6605	19q13.42
NDUFA5	0.0200897	Approved symbol	NDUFA5	NADH:ubiquinone oxidoreductase subunit A5	HGNC:7688	7q31.32
KMO	-0.0200864	Approved symbol	KMO	kynurenine 3-monooxygenase	HGNC:6381	1q43
RP11-346I3.4	0.0200861	Unmatched	RP11-346I3.4
ORC6	-0.0200849	Approved symbol	ORC6	origin recognition complex subunit 6	HGNC:17151	16q11.2
WNT2	-0.0200772	Approved symbol	WNT2	Wnt family member 2	HGNC:12780	7q31.2
ENTPD5	0.0200716	Approved symbol	ENTPD5	ectonucleoside triphosphate diphosphohydrolase 5 (inactive)	HGNC:3367	14q24.3
ZNF629	0.0200703	Approved symbol	ZNF629	zinc finger protein 629	HGNC:29008	16p11.2
MAPK11	-0.020066	Approved symbol	MAPK11	mitogen-activated protein kinase 11	HGNC:6873	22q13.33
DSG3	-0.0200624	Approved symbol	DSG3	desmoglein 3	HGNC:3050	18q12.1
ACOT13	0.0200612	Approved symbol	ACOT13	acyl-CoA thioesterase 13	HGNC:20999	6p22.3
SYBU	0.0200571	Approved symbol	SYBU	syntabulin	HGNC:26011	8q23.2
SRGN	-0.0200569	Approved symbol	SRGN	serglycin	HGNC:9361	10q22.1
CTD-2319I12.1	-0.0200564	Unmatched	CTD-2319I12.1
COTL1	-0.0200551	Approved symbol	COTL1	coactosin like F-actin binding protein 1	HGNC:18304	16q24.1
ZC2HC1C	0.0200535	Approved symbol	ZC2HC1C	zinc finger C2HC-type containing 1C	HGNC:20354	14q24.3
CCDC115	0.0200531	Approved symbol	CCDC115	coiled-coil domain containing 115	HGNC:28178	2q21.1
SHCBP1	-0.0200511	Approved symbol	SHCBP1	SHC binding and spindle associated 1	HGNC:29547	16q11.2
RP11-326F20.5	0.0200507	Unmatched	RP11-326F20.5
KLK3	0.0200497	Approved symbol	KLK3	kallikrein related peptidase 3	HGNC:6364	19q13.33
PDCD4	0.0200448	Approved symbol	PDCD4	programmed cell death 4	HGNC:8763	10q25.2
VAV3	0.0200447	Approved symbol	VAV3	vav guanine nucleotide exchange factor 3	HGNC:12659	1p13.3
PEX19	0.020044	Approved symbol	PEX19	peroxisomal biogenesis factor 19	HGNC:9713	1q23.2
GPR97	-0.0200412	Previous symbol	ADGRG3	adhesion G protein-coupled receptor G3	HGNC:13728	16q21
SLC26A2	0.0200396	Approved symbol	SLC26A2	solute carrier family 26 member 2	HGNC:10994	5q32
PPARGC1A	0.0200396	Approved symbol	PPARGC1A	PPARG coactivator 1 alpha	HGNC:9237	4p15.2
RP11-284F21.9	0.020035	Unmatched	RP11-284F21.9
TMEM206	-0.0200272	Previous symbol	PACC1	proton activated chloride channel 1	HGNC:25593	1q32.3
TMEM8B	0.020025	Approved symbol	TMEM8B	transmembrane protein 8B	HGNC:21427	9p13.3
VSIG1	-0.0200226	Approved symbol	VSIG1	V-set and immunoglobulin domain containing 1	HGNC:28675	Xq22.3
GPR85	-0.0200224	Approved symbol	GPR85	G protein-coupled receptor 85	HGNC:4536	7q31.1
MT1E	0.0200151	Approved symbol	MT1E	metallothionein 1E	HGNC:7397	16q13
SPATA2	0.0199969	Approved symbol	SPATA2	spermatogenesis associated 2	HGNC:14681	20q13.13
ANGPT2	-0.0199902	Approved symbol	ANGPT2	angiopoietin 2	HGNC:485	8p23.1
WDFY2	-0.0199876	Approved symbol	WDFY2	WD repeat and FYVE domain containing 2	HGNC:20482	13q14.3
CSF2RB	-0.019982	Approved symbol	CSF2RB	colony stimulating factor 2 receptor subunit beta	HGNC:2436	22q12.3
FOXP3	-0.019981	Approved symbol	FOXP3	forkhead box P3	HGNC:6106	Xp11.23
SEMA4G	0.0199751	Approved symbol	SEMA4G	semaphorin 4G	HGNC:10735	10q24.31
MMP3	-0.0199723	Approved symbol	MMP3	matrix metallopeptidase 3	HGNC:7173	11q22.2
SYT13	0.0199707	Approved symbol	SYT13	synaptotagmin 13	HGNC:14962	11p11.2
KCNJ2-AS1	0.0199565	Approved symbol	KCNJ2-AS1	KCNJ2 antisense RNA 1	HGNC:43720	17q24.3
CSGALNACT2	-0.0199562	Approved symbol	CSGALNACT2	chondroitin sulfate N-acetylgalactosaminyltransferase 2	HGNC:24292	10q11.21
MKRN1	0.0199547	Approved symbol	MKRN1	makorin ring finger protein 1	HGNC:7112	7q34
CCDC167	-0.0199367	Approved symbol	CCDC167	coiled-coil domain containing 167	HGNC:21239	6p21.2
GGT7	0.0199313	Approved symbol	GGT7	gamma-glutamyltransferase 7	HGNC:4259	20q11.22
RHBDF2	-0.0199268	Approved symbol	RHBDF2	rhomboid 5 homolog 2	HGNC:20788	17q25.1
MAD2L2	-0.0199181	Approved symbol	MAD2L2	mitotic arrest deficient 2 like 2	HGNC:6764	1p36.22
RIMS4	0.0199105	Approved symbol	RIMS4	regulating synaptic membrane exocytosis 4	HGNC:16183	20q13.12
LRP8	-0.0199086	Approved symbol	LRP8	LDL receptor related protein 8	HGNC:6700	1p32.3
C11orf1	0.0198912	Approved symbol	C11orf1	chromosome 11 open reading frame 1	HGNC:1163	11q23.1
RP11-61A14.1	0.01989	Unmatched	RP11-61A14.1
CTD-2269F5.1	0.0198886	Unmatched	CTD-2269F5.1
RECQL	-0.0198881	Approved symbol	RECQL	RecQ like helicase	HGNC:9948	12p12.1
IHH	0.0198849	Approved symbol	IHH	Indian hedgehog signaling molecule	HGNC:5956	2q35
PLAU	-0.0198773	Approved symbol	PLAU	plasminogen activator, urokinase	HGNC:9052	10q22.2
OAF	0.0198767	Approved symbol	OAF	out at first homolog	HGNC:28752	11q23.3
RP5-1024G6.8	-0.0198755	Unmatched	RP5-1024G6.8
CPNE2	0.0198744	Approved symbol	CPNE2	copine 2	HGNC:2315	16q13
APLN	-0.0198625	Approved symbol	APLN	apelin	HGNC:16665	Xq26.1
SAMD13	0.0198603	Approved symbol	SAMD13	sterile alpha motif domain containing 13	HGNC:24582	1p31.1
GNB5	-0.019854	Approved symbol	GNB5	G protein subunit beta 5	HGNC:4401	15q21.2
ABCC1	-0.0198525	Approved symbol	ABCC1	ATP binding cassette subfamily C member 1	HGNC:51	16p13.11
TNFRSF8	-0.019852	Approved symbol	TNFRSF8	TNF receptor superfamily member 8	HGNC:11923	1p36.22
OAS2	-0.0198482	Approved symbol	OAS2	2'-5'-oligoadenylate synthetase 2	HGNC:8087	12q24.13
ENTPD1	-0.0198423	Approved symbol	ENTPD1	ectonucleoside triphosphate diphosphohydrolase 1	HGNC:3363	10q24.1
ZDHHC23	0.0198386	Approved symbol	ZDHHC23	zinc finger DHHC-type palmitoyltransferase 23	HGNC:28654	3q13.31
MIAT	-0.0198344	Approved symbol	MIAT	myocardial infarction associated transcript	HGNC:33425	22q12.1
MAZ	0.019834	Approved symbol	MAZ	MYC associated zinc finger protein	HGNC:6914	16p11.2
FCN3	-0.0198145	Approved symbol	FCN3	ficolin 3	HGNC:3625	1p36.11
IL2RA	-0.0198137	Approved symbol	IL2RA	interleukin 2 receptor subunit alpha	HGNC:6008	10p15.1
SLC43A3	-0.0198037	Approved symbol	SLC43A3	solute carrier family 43 member 3	HGNC:17466	11q12.1
TGFBI	-0.0197927	Approved symbol	TGFBI	transforming growth factor beta induced	HGNC:11771	5q31.1
TMEM63C	0.0197908	Approved symbol	TMEM63C	transmembrane protein 63C	HGNC:23787	14q24.3
IFITM2	-0.0197842	Approved symbol	IFITM2	interferon induced transmembrane protein 2	HGNC:5413	11p15.5
TIMP1	-0.0197824	Approved symbol	TIMP1	TIMP metallopeptidase inhibitor 1	HGNC:11820	Xp11.3
ACSL4	-0.0197807	Approved symbol	ACSL4	acyl-CoA synthetase long chain family member 4	HGNC:3571	Xq23
PTAFR	-0.0197651	Approved symbol	PTAFR	platelet activating factor receptor	HGNC:9582	1p35.3
TNF	-0.0197555	Approved symbol	TNF	tumor necrosis factor	HGNC:11892	6p21.33
DAPP1	-0.0197536	Approved symbol	DAPP1	dual adaptor of phosphotyrosine and 3-phosphoinositides 1	HGNC:16500	4q23
CLCN4	-0.0197532	Approved symbol	CLCN4	chloride voltage-gated channel 4	HGNC:2022	Xp22.2
BCL2A1	-0.0197468	Approved symbol	BCL2A1	BCL2 related protein A1	HGNC:991	15q25.1
LGI2	-0.0197456	Approved symbol	LGI2	leucine rich repeat LGI family member 2	HGNC:18710	4p15.2
IL21R	-0.0197365	Approved symbol	IL21R	interleukin 21 receptor	HGNC:6006	16p12.1
ASAP1	-0.0197316	Approved symbol	ASAP1	ArfGAP with SH3 domain, ankyrin repeat and PH domain 1	HGNC:2720	8q24.21-q24.22
MT1M	0.0197305	Approved symbol	MT1M	metallothionein 1M	HGNC:14296	16q13
TNC	-0.0197295	Approved symbol	TNC	tenascin C	HGNC:5318	9q33.1
FCRL5	-0.0197274	Approved symbol	FCRL5	Fc receptor like 5	HGNC:18508	1q23.1
STRA6	-0.0197254	Approved symbol	STRA6	signaling receptor and transporter of retinol STRA6	HGNC:30650	15q24.1
PLEKHG2	-0.0197179	Approved symbol	PLEKHG2	pleckstrin homology and RhoGEF domain containing G2	HGNC:29515	19q13.2
THRB	0.0197173	Approved symbol	THRB	thyroid hormone receptor beta	HGNC:11799	3p24.2
NNMT	-0.019709	Approved symbol	NNMT	nicotinamide N-methyltransferase	HGNC:7861	11q23.2
ZADH2	0.0196955	Approved symbol	ZADH2	zinc binding alcohol dehydrogenase domain containing 2	HGNC:28697	18q22.3
IL1RL1	-0.0196931	Approved symbol	IL1RL1	interleukin 1 receptor like 1	HGNC:5998	2q12.1
HSPD1P6	-0.0196931	Approved symbol	HSPD1P6	heat shock protein family D (Hsp60) member 1 pseudogene 6	HGNC:5267	3p22.2
ATP10D	-0.0196888	Approved symbol	ATP10D	ATPase phospholipid transporting 10D (putative)	HGNC:13549	4p12
FMN2	0.0196861	Approved symbol	FMN2	formin 2	HGNC:14074	1q43
SLC26A6	0.0196842	Approved symbol	SLC26A6	solute carrier family 26 member 6	HGNC:14472	3p21.31
AC017002.1	-0.019683	Unmatched	AC017002.1
PHLPP1	0.0196777	Approved symbol	PHLPP1	PH domain and leucine rich repeat protein phosphatase 1	HGNC:20610	18q21.33
C21orf33	0.0196763	Previous symbol	GATD3A	glutamine amidotransferase like class 1 domain containing 3A	HGNC:1273	21q22.3
LCP2	-0.0196762	Approved symbol	LCP2	lymphocyte cytosolic protein 2	HGNC:6529	5q35.1
CIITA	-0.0196725	Approved symbol	CIITA	class II major histocompatibility complex transactivator	HGNC:7067	16p13.13
SRGAP2	-0.0196696	Approved symbol	SRGAP2	SLIT-ROBO Rho GTPase activating protein 2	HGNC:19751	1q32.1
SCGN	0.0196675	Approved symbol	SCGN	secretagogin, EF-hand calcium binding protein	HGNC:16941	6p22.2
CTD-2008P7.9	0.0196593	Unmatched	CTD-2008P7.9
ZNF704	0.0196528	Approved symbol	ZNF704	zinc finger protein 704	HGNC:32291	8q21.13
F2R	-0.0196502	Approved symbol	F2R	coagulation factor II thrombin receptor	HGNC:3537	5q13.3
FITM2	0.0196472	Approved symbol	FITM2	fat storage inducing transmembrane protein 2	HGNC:16135	20q13.12
SWAP70	-0.0196402	Approved symbol	SWAP70	switching B cell complex subunit SWAP70	HGNC:17070	11p15.4
AQP9	-0.0196383	Approved symbol	AQP9	aquaporin 9	HGNC:643	15q21.3
UBD	-0.0196377	Approved symbol	UBD	ubiquitin D	HGNC:18795	6p22.1
ICAM1	-0.0196372	Approved symbol	ICAM1	intercellular adhesion molecule 1	HGNC:5344	19p13.2
GPR132	-0.0196328	Approved symbol	GPR132	G protein-coupled receptor 132	HGNC:17482	14q32.33
SLC2A3	-0.0196301	Approved symbol	SLC2A3	solute carrier family 2 member 3	HGNC:11007	12p13.31
OSMR	-0.0196297	Approved symbol	OSMR	oncostatin M receptor	HGNC:8507	5p13.1
IGHG3	-0.0196279	Approved symbol	IGHG3	immunoglobulin heavy constant gamma 3 (G3m marker)	HGNC:5527	14q32.33
IL23A	-0.0196276	Approved symbol	IL23A	interleukin 23 subunit alpha	HGNC:15488	12q13.3
SERPINB3	-0.0196239	Approved symbol	SERPINB3	serpin family B member 3	HGNC:10569	18q21.33
LIMS1	-0.0196132	Approved symbol	LIMS1	LIM zinc finger domain containing 1	HGNC:6616	2q12.3
TMX3	-0.0196071	Approved symbol	TMX3	thioredoxin related transmembrane protein 3	HGNC:24718	18q22.1
TAPSAR1	-0.019606	Previous symbol	PSMB8-AS1	PSMB8 antisense RNA 1 (head to head)	HGNC:39758	6p21.32
AC106876.2	0.0196027	Unmatched	AC106876.2
CSRP2	-0.0195988	Approved symbol	CSRP2	cysteine and glycine rich protein 2	HGNC:2470	12q21.2
IFI44	-0.0195986	Approved symbol	IFI44	interferon induced protein 44	HGNC:16938	1p31.1
SPECC1L	0.0195986	Approved symbol	SPECC1L	sperm antigen with calponin homology and coiled-coil domains 1 like	HGNC:29022	22q11.23
MMP9	-0.0195976	Approved symbol	MMP9	matrix metallopeptidase 9	HGNC:7176	20q13.12
MOSPD1	0.0195945	Approved symbol	MOSPD1	motile sperm domain containing 1	HGNC:25235	Xq26.3
ABCC6P2	0.0195926	Approved symbol	ABCC6P2	ATP binding cassette subfamily C member 6 pseudogene 2	HGNC:33353	16p13.11
PLXNA2	0.019589	Approved symbol	PLXNA2	plexin A2	HGNC:9100	1q32.2
ADAM8	-0.019584	Approved symbol	ADAM8	ADAM metallopeptidase domain 8	HGNC:215	10q26.3
FPR1	-0.0195712	Approved symbol	FPR1	formyl peptide receptor 1	HGNC:3826	19q13.41
SPPL3	0.0195696	Approved symbol	SPPL3	signal peptide peptidase like 3	HGNC:30424	12q24.31
PPP2R3A	0.0195686	Approved symbol	PPP2R3A	protein phosphatase 2 regulatory subunit B''alpha	HGNC:9307	3q22.2-q22.3
RXFP4	0.0195685	Approved symbol	RXFP4	relaxin family peptide/INSL5 receptor 4	HGNC:14666	1q22
PLA2G12A	0.0195649	Approved symbol	PLA2G12A	phospholipase A2 group XIIA	HGNC:18554	4q25
UCK2	0.0195612	Approved symbol	UCK2	uridine-cytidine kinase 2	HGNC:12562	1q24.1
LPCAT1	-0.0195609	Approved symbol	LPCAT1	lysophosphatidylcholine acyltransferase 1	HGNC:25718	5p15.33
RP11-316P17.2	-0.0195599	Unmatched	RP11-316P17.2
BGN	-0.0195594	Approved symbol	BGN	biglycan	HGNC:1044	Xq28
RPL10L	0.0195594	Approved symbol	RPL10L	ribosomal protein L10 like	HGNC:17976	14q21.2
IMPA2	0.0195593	Approved symbol	IMPA2	inositol monophosphatase 2	HGNC:6051	18p11.21
EFNA4	0.019557	Approved symbol	EFNA4	ephrin A4	HGNC:3224	1q21.3
MTL5	0.0195523	Previous symbol	TESMIN	testis expressed metallothionein like protein	HGNC:7446	11q13.3
C1orf172	0.0195512	Previous symbol	KDF1	keratinocyte differentiation factor 1	HGNC:26624	1p36.11
LCNL1	-0.0195505	Approved symbol	LCNL1	lipocalin like 1	HGNC:34436	9q34.3
TREM1	-0.0195485	Approved symbol	TREM1	triggering receptor expressed on myeloid cells 1	HGNC:17760	6p21.1
VSIG10	0.0195438	Approved symbol	VSIG10	V-set and immunoglobulin domain containing 10	HGNC:26078	12q24.23
RARB	-0.0195289	Approved symbol	RARB	retinoic acid receptor beta	HGNC:9865	3p24.2
C1orf216	-0.0195256	Approved symbol	C1orf216	chromosome 1 open reading frame 216	HGNC:26800	1p34.3
ZBTB32	-0.0195242	Approved symbol	ZBTB32	zinc finger and BTB domain containing 32	HGNC:16763	19q13.12
RP5-837J1.2	0.0195139	Unmatched	RP5-837J1.2
MSC	-0.0195123	Approved symbol	MSC	musculin	HGNC:7321	8q13.3
USP35	-0.0195115	Approved symbol	USP35	ubiquitin specific peptidase 35	HGNC:20061	11q14.1
EPB41L4B	0.0195098	Approved symbol	EPB41L4B	erythrocyte membrane protein band 4.1 like 4B	HGNC:19818	9q31.3
AC010149.4	-0.0195029	Unmatched	AC010149.4
ADAMTS4	-0.0195015	Approved symbol	ADAMTS4	ADAM metallopeptidase with thrombospondin type 1 motif 4	HGNC:220	1q23.3
HSH2D	-0.0195015	Approved symbol	HSH2D	hematopoietic SH2 domain containing	HGNC:24920	19p13.11
C2orf54	0.0194931	Previous symbol	MAB21L4	mab-21 like 4	HGNC:26216	2q37.3
RHOQ	-0.0194912	Approved symbol	RHOQ	ras homolog family member Q	HGNC:17736	2p21
ASIC2	0.0194705	Approved symbol	ASIC2	acid sensing ion channel subunit 2	HGNC:99	17q11.2-q12
PDE4B	-0.0194688	Approved symbol	PDE4B	phosphodiesterase 4B	HGNC:8781	1p31.3
RP11-303E16.2	-0.0194574	Unmatched	RP11-303E16.2
GPN2	0.0194547	Approved symbol	GPN2	GPN-loop GTPase 2	HGNC:25513	1p36.11
PPP1R26-AS1	0.0194502	Approved symbol	PPP1R26-AS1	PPP1R26 antisense RNA 1	HGNC:48717	9q34.3
CTC-241F20.3	-0.0194491	Unmatched	CTC-241F20.3
FAM210B	0.0194487	Approved symbol	FAM210B	family with sequence similarity 210 member B	HGNC:16102	20q13.2
LEPRE1	-0.0194458	Previous symbol	P3H1	prolyl 3-hydroxylase 1	HGNC:19316	1p34.2
MAML3	0.0194449	Approved symbol	MAML3	mastermind like transcriptional coactivator 3	HGNC:16272	4q31.1
RP11-396O20.2	0.0194449	Unmatched	RP11-396O20.2
THEMIS2	-0.0194441	Approved symbol	THEMIS2	thymocyte selection associated family member 2	HGNC:16839	1p35.3
FANCA	-0.0194317	Approved symbol	FANCA	FA complementation group A	HGNC:3582	16q24.3
RASSF5	-0.0194313	Approved symbol	RASSF5	Ras association domain family member 5	HGNC:17609	1q32.1
OLFM4	-0.0194311	Approved symbol	OLFM4	olfactomedin 4	HGNC:17190	13q14.3
TSPAN7	0.0194302	Approved symbol	TSPAN7	tetraspanin 7	HGNC:11854	Xp11.4
IL21	-0.0194283	Approved symbol	IL21	interleukin 21	HGNC:6005	4q27
ZMYND15	-0.0194279	Approved symbol	ZMYND15	zinc finger MYND-type containing 15	HGNC:20997	17p13.2
MVB12B	0.0194265	Approved symbol	MVB12B	multivesicular body subunit 12B	HGNC:23368	9q33.3
ST3GAL5	-0.019412	Approved symbol	ST3GAL5	ST3 beta-galactoside alpha-2,3-sialyltransferase 5	HGNC:10872	2p11.2
GPR65	-0.0194044	Approved symbol	GPR65	G protein-coupled receptor 65	HGNC:4517	14q31.3
FAM92A1	-0.0193951	Previous symbol	CIBAR1	CBY1 interacting BAR domain containing 1	HGNC:30452	8q22.1
FJX1	-0.0193944	Approved symbol	FJX1	four-jointed box kinase 1	HGNC:17166	11p13
KIAA1737	0.0193887	Previous symbol	CIPC	CLOCK interacting pacemaker	HGNC:20365	14q24.3
RP11-536O18.2	-0.0193883	Unmatched	RP11-536O18.2
CHI3L1	-0.0193879	Approved symbol	CHI3L1	chitinase 3 like 1	HGNC:1932	1q32.1
OTOP2	0.0193868	Approved symbol	OTOP2	otopetrin 2	HGNC:19657	17q25.1
TNFAIP2	-0.0193856	Approved symbol	TNFAIP2	TNF alpha induced protein 2	HGNC:11895	14q32.32
RP11-526F3.1	0.0193824	Unmatched	RP11-526F3.1
IKBIP	-0.0193817	Approved symbol	IKBIP	IKBKB interacting protein	HGNC:26430	12q23.1
FRAT2	0.0193805	Approved symbol	FRAT2	FRAT regulator of WNT signaling pathway 2	HGNC:16048	10q24.1
AC066593.1	0.0193805	Unmatched	AC066593.1
INTS3	-0.0193748	Approved symbol	INTS3	integrator complex subunit 3	HGNC:26153	1q21.3
CTA-384D8.34	-0.0193745	Unmatched	CTA-384D8.34
OR7E12P	-0.0193731	Approved symbol	OR7E12P	olfactory receptor family 7 subfamily E member 12 pseudogene	HGNC:8383	11p15.4
STAT4	-0.0193724	Approved symbol	STAT4	signal transducer and activator of transcription 4	HGNC:11365	2q32.2-q32.3
PPP1R18	-0.0193682	Approved symbol	PPP1R18	protein phosphatase 1 regulatory subunit 18	HGNC:29413	6p21.33
TESC	-0.0193675	Approved symbol	TESC	tescalcin	HGNC:26065	12q24.22
CLDN18	-0.0193643	Approved symbol	CLDN18	claudin 18	HGNC:2039	3q22.3
CDH3	-0.0193636	Approved symbol	CDH3	cadherin 3	HGNC:1762	16q22.1
PNKD	0.0193601	Approved symbol	PNKD	PNKD metallo-beta-lactamase domain containing	HGNC:9153	2q35
GZMB	-0.0193596	Approved symbol	GZMB	granzyme B	HGNC:4709	14q12
LCP1	-0.0193577	Approved symbol	LCP1	lymphocyte cytosolic protein 1	HGNC:6528	13q14.13
ADCY6	0.0193571	Approved symbol	ADCY6	adenylate cyclase 6	HGNC:237	12q13.12
SLC25A5-AS1	0.019353	Approved symbol	SLC25A5-AS1	SLC25A5 antisense RNA 1	HGNC:43438	Xq24
DOK3	-0.0193511	Approved symbol	DOK3	docking protein 3	HGNC:24583	5q35.3
CTD-2521M24.9	-0.019349	Unmatched	CTD-2521M24.9
ISX	0.0193436	Approved symbol	ISX	intestine specific homeobox	HGNC:28084	22q12.3
CBX2	-0.019338	Approved symbol	CBX2	chromobox 2	HGNC:1552	17q25.3
BCL6	-0.0193329	Approved symbol	BCL6	BCL6 transcription repressor	HGNC:1001	3q27.3
TENM4	-0.0193327	Approved symbol	TENM4	teneurin transmembrane protein 4	HGNC:29945	11q14.1
CYSLTR2	-0.0193277	Approved symbol	CYSLTR2	cysteinyl leukotriene receptor 2	HGNC:18274	13q14.2
EFCAB5	0.0193244	Approved symbol	EFCAB5	EF-hand calcium binding domain 5	HGNC:24801	17q11.2
GAB1	0.0193162	Approved symbol	GAB1	GRB2 associated binding protein 1	HGNC:4066	4q31.21
CLYBL	0.0193097	Approved symbol	CLYBL	citramalyl-CoA lyase	HGNC:18355	13q32.3
PIGZ	0.0193071	Approved symbol	PIGZ	phosphatidylinositol glycan anchor biosynthesis class Z	HGNC:30596	3q29
ARHGAP5-AS1	0.019306	Approved symbol	ARHGAP5-AS1	ARHGAP5 antisense RNA 1 (head to head)	HGNC:20279	14q12
MIR4454	-0.0193025	Approved symbol	MIR4454	microRNA 4454	HGNC:41553	4q32.2
RP4-758J24.5	0.0192973	Unmatched	RP4-758J24.5
BICD1	-0.0192955	Approved symbol	BICD1	BICD cargo adaptor 1	HGNC:1049	12p11.21
CEP135	-0.0192886	Approved symbol	CEP135	centrosomal protein 135	HGNC:29086	4q12
EGR3	-0.019287	Approved symbol	EGR3	early growth response 3	HGNC:3240	8p21.3
ADAMTS6	-0.019278	Approved symbol	ADAMTS6	ADAM metallopeptidase with thrombospondin type 1 motif 6	HGNC:222	5q12.3
NDUFA10	0.0192776	Approved symbol	NDUFA10	NADH:ubiquinone oxidoreductase subunit A10	HGNC:7684	2q37.3
AMT	0.0192738	Approved symbol	AMT	aminomethyltransferase	HGNC:473	3p21.31
IL26	-0.0192718	Approved symbol	IL26	interleukin 26	HGNC:17119	12q15
ZC3H14	0.0192718	Approved symbol	ZC3H14	zinc finger CCCH-type containing 14	HGNC:20509	14q31.3
RP11-33O4.1	0.0192652	Unmatched	RP11-33O4.1
RNF185	0.0192629	Approved symbol	RNF185	ring finger protein 185	HGNC:26783	22q12.2
ZNF844	0.0192627	Approved symbol	ZNF844	zinc finger protein 844	HGNC:25932	19p13.2
PDE10A	-0.0192511	Approved symbol	PDE10A	phosphodiesterase 10A	HGNC:8772	6q27
CDX2	0.0192489	Approved symbol	CDX2	caudal type homeobox 2	HGNC:1806	13q12.2
MMD	-0.0192481	Approved symbol	MMD	monocyte to macrophage differentiation associated	HGNC:7153	17q22
EMR1	-0.0192471	Previous symbol	ADGRE1	adhesion G protein-coupled receptor E1	HGNC:3336	19p13.3-p13.2
DUSP14	-0.0192467	Approved symbol	DUSP14	dual specificity phosphatase 14	HGNC:17007	17q12
SCAP	0.0192429	Approved symbol	SCAP	SREBF chaperone	HGNC:30634	3p21.31
BMP3	0.0192413	Approved symbol	BMP3	bone morphogenetic protein 3	HGNC:1070	4q21.21
UNC5CL	-0.0192351	Approved symbol	UNC5CL	unc-5 family C-terminal like	HGNC:21203	6p21.1
CHST11	-0.0192334	Approved symbol	CHST11	carbohydrate sulfotransferase 11	HGNC:17422	12q23.3
FER1L4	-0.0192325	Approved symbol	FER1L4	fer-1 like family member 4 (pseudogene)	HGNC:15801	20q11.22
GRK5	-0.0192299	Approved symbol	GRK5	G protein-coupled receptor kinase 5	HGNC:4544	10q26.11
SLC7A5	-0.0192284	Approved symbol	SLC7A5	solute carrier family 7 member 5	HGNC:11063	16q24.2
LGALS12	-0.0192281	Approved symbol	LGALS12	galectin 12	HGNC:15788	11q12.3
MSNP1	-0.0192279	Approved symbol	MSNP1	moesin pseudogene 1	HGNC:7374	5p14.1
PPFIBP2	0.0192229	Approved symbol	PPFIBP2	PPFIA binding protein 2	HGNC:9250	11p15.4
EAPP	0.0192211	Approved symbol	EAPP	E2F associated phosphoprotein	HGNC:19312	14q13.1
KRT80	-0.0192185	Approved symbol	KRT80	keratin 80	HGNC:27056	12q13.13
CHP2	0.0192177	Approved symbol	CHP2	calcineurin like EF-hand protein 2	HGNC:24927	16p12.2
CDC7	-0.0192141	Approved symbol	CDC7	cell division cycle 7	HGNC:1745	1p22.1
EHD3	-0.0192105	Approved symbol	EHD3	EH domain containing 3	HGNC:3244	2p23.1
TNFAIP8	-0.0192075	Approved symbol	TNFAIP8	TNF alpha induced protein 8	HGNC:17260	5q23.1
PRR15	0.0192012	Approved symbol	PRR15	proline rich 15	HGNC:22310	7p14.3
LAMTOR4	0.0192007	Approved symbol	LAMTOR4	late endosomal/lysosomal adaptor, MAPK and MTOR activator 4	HGNC:33772	7q22.1
CEP164	-0.0191988	Approved symbol	CEP164	centrosomal protein 164	HGNC:29182	11q23.3
PHEX	-0.0191943	Approved symbol	PHEX	phosphate regulating endopeptidase homolog X-linked	HGNC:8918	Xp22.11
DUSP10	-0.0191936	Approved symbol	DUSP10	dual specificity phosphatase 10	HGNC:3065	1q41
SNX20	-0.0191919	Approved symbol	SNX20	sorting nexin 20	HGNC:30390	16q12.1
FMNL1	-0.0191913	Approved symbol	FMNL1	formin like 1	HGNC:1212	17q21.31
CENPP	-0.0191855	Approved symbol	CENPP	centromere protein P	HGNC:32933	9q22.31
ADAM19	-0.0191846	Approved symbol	ADAM19	ADAM metallopeptidase domain 19	HGNC:197	5q33.3
SLA	-0.0191814	Approved symbol	SLA	Src like adaptor	HGNC:10902	8q24.22
CXCR2	-0.0191789	Approved symbol	CXCR2	C-X-C motif chemokine receptor 2	HGNC:6027	2q35
TAGAP	-0.0191772	Approved symbol	TAGAP	T cell activation RhoGTPase activating protein	HGNC:15669	6q25.3
DAZL	-0.0191691	Approved symbol	DAZL	deleted in azoospermia like	HGNC:2685	3p24.3
ALOXE3	-0.0191669	Approved symbol	ALOXE3	arachidonate lipoxygenase 3	HGNC:13743	17p13.1
CHRNA1	0.0191655	Approved symbol	CHRNA1	cholinergic receptor nicotinic alpha 1 subunit	HGNC:1955	2q31.1
LINC00152	-0.0191642	Previous symbol	CYTOR	cytoskeleton regulator RNA	HGNC:28717	2p11.2
C9orf139	-0.0191633	Approved symbol	C9orf139	chromosome 9 putative open reading frame 139	HGNC:31426	9q34.3
2020-03-04	0.0191632	Unmatched	2020-03-04
GJA5	-0.0191617	Approved symbol	GJA5	gap junction protein alpha 5	HGNC:4279	1q21.2
AMER3	0.0191587	Approved symbol	AMER3	APC membrane recruitment protein 3	HGNC:26771	2q21.1
FPR2	-0.0191518	Approved symbol	FPR2	formyl peptide receptor 2	HGNC:3827	19q13.41
LILRA5	-0.0191394	Approved symbol	LILRA5	leukocyte immunoglobulin like receptor A5	HGNC:16309	19q13.42
RASSF1	-0.0191375	Approved symbol	RASSF1	Ras association domain family member 1	HGNC:9882	3p21.31
CDHR1	0.0191363	Approved symbol	CDHR1	cadherin related family member 1	HGNC:14550	10q23.1
FZD8	0.019133	Approved symbol	FZD8	frizzled class receptor 8	HGNC:4046	10p11.21
MYO1G	-0.0191245	Approved symbol	MYO1G	myosin IG	HGNC:13880	7p13
COQ9	0.0191244	Approved symbol	COQ9	coenzyme Q9	HGNC:25302	16q21
GUCY1B3	-0.0191229	Previous symbol	GUCY1B1	guanylate cyclase 1 soluble subunit beta 1	HGNC:4687	4q32.1
ITGA5	-0.0191229	Approved symbol	ITGA5	integrin subunit alpha 5	HGNC:6141	12q13.13
HOXD-AS1	0.0191228	Previous symbol	HAGLR	HOXD antisense growth-associated long non-coding RNA	HGNC:43755	2q31.1
PPARGC1B	0.0191218	Approved symbol	PPARGC1B	PPARG coactivator 1 beta	HGNC:30022	5q32
GPCPD1	-0.0191212	Approved symbol	GPCPD1	glycerophosphocholine phosphodiesterase 1	HGNC:26957	20p12.3
BLVRA	-0.0191172	Approved symbol	BLVRA	biliverdin reductase A	HGNC:1062	7p13
APOL3	-0.0191162	Approved symbol	APOL3	apolipoprotein L3	HGNC:14868	22q12.3
TMEM255B	-0.0191147	Approved symbol	TMEM255B	transmembrane protein 255B	HGNC:28297	13q34
RP11-532F12.5	0.0191137	Alias symbol	SPINT1-AS1	SPINT1 antisense RNA 1	HGNC:53162	15q15.1
ALDH5A1	0.0191106	Approved symbol	ALDH5A1	aldehyde dehydrogenase 5 family member A1	HGNC:408	6p22.3
PGAP3	0.0191103	Approved symbol	PGAP3	post-GPI attachment to proteins phospholipase 3	HGNC:23719	17q12
MMP10	-0.0191097	Approved symbol	MMP10	matrix metallopeptidase 10	HGNC:7156	11q22.2
FAM134A	0.0191044	Previous symbol	RETREG2	reticulophagy regulator family member 2	HGNC:28450	2q35
STAT2	-0.0191034	Approved symbol	STAT2	signal transducer and activator of transcription 2	HGNC:11363	12q13.3
AFG3L2	0.0190857	Approved symbol	AFG3L2	AFG3 like matrix AAA peptidase subunit 2	HGNC:315	18p11.21
ACADSB	0.0190851	Approved symbol	ACADSB	acyl-CoA dehydrogenase short/branched chain	HGNC:91	10q26.13
ARHGAP36	0.0190774	Approved symbol	ARHGAP36	Rho GTPase activating protein 36	HGNC:26388	Xq26.1
RGS5	-0.0190765	Approved symbol	RGS5	regulator of G protein signaling 5	HGNC:10001	1q23.3
PTPRF	0.0190756	Approved symbol	PTPRF	protein tyrosine phosphatase receptor type F	HGNC:9670	1p34.2
KCNJ15	-0.0190693	Approved symbol	KCNJ15	potassium inwardly rectifying channel subfamily J member 15	HGNC:6261	21q22.13-q22.2
DONSON	-0.0190689	Approved symbol	DONSON	DNA replication fork stabilization factor DONSON	HGNC:2993	21q22.11
KPTN	-0.0190638	Approved symbol	KPTN	kaptin, actin binding protein	HGNC:6404	19q13.32
GPR176	-0.0190549	Approved symbol	GPR176	G protein-coupled receptor 176	HGNC:32370	15q14-q15.1
SH3BP5	-0.0190505	Approved symbol	SH3BP5	SH3 domain binding protein 5	HGNC:10827	3p25.1
RP1-229K20.5	-0.0190465	Unmatched	RP1-229K20.5
IL4I1	-0.0190463	Approved symbol	IL4I1	interleukin 4 induced 1	HGNC:19094	19q13.33
TOMM20	0.0190435	Approved symbol	TOMM20	translocase of outer mitochondrial membrane 20	HGNC:20947	1q42.3
CKB	0.0190362	Approved symbol	CKB	creatine kinase B	HGNC:1991	14q32.33
AAMDC	0.0190268	Approved symbol	AAMDC	adipogenesis associated Mth938 domain containing	HGNC:30205	11q14.1
GATA6	0.019026	Approved symbol	GATA6	GATA binding protein 6	HGNC:4174	18q11.2
SELL	-0.0190203	Approved symbol	SELL	selectin L	HGNC:10720	1q24.2
PDCD1	-0.0190177	Approved symbol	PDCD1	programmed cell death 1	HGNC:8760	2q37.3
PLEKHO1	-0.0190161	Approved symbol	PLEKHO1	pleckstrin homology domain containing O1	HGNC:24310	1q21.2
KIAA1191	0.0190157	Approved symbol	KIAA1191	KIAA1191	HGNC:29209	5q35.2
RP11-876N24.5	-0.0190081	Unmatched	RP11-876N24.5
RNF152	0.0190019	Approved symbol	RNF152	ring finger protein 152	HGNC:26811	18q21.33
CD93	-0.0190017	Approved symbol	CD93	CD93 molecule	HGNC:15855	20p11.21
KIFC3	-0.0189985	Approved symbol	KIFC3	kinesin family member C3	HGNC:6326	16q21
TPBGL	-0.0189957	Approved symbol	TPBGL	trophoblast glycoprotein like	HGNC:44159	11q13.4
CNTN3	0.0189928	Approved symbol	CNTN3	contactin 3	HGNC:2173	3p12.3
IL17A	-0.0189898	Approved symbol	IL17A	interleukin 17A	HGNC:5981	6p12.2
RBPMS-AS1	-0.018989	Approved symbol	RBPMS-AS1	RBPMS antisense RNA 1	HGNC:48721	8p12
TACC3	-0.0189871	Approved symbol	TACC3	transforming acidic coiled-coil containing protein 3	HGNC:11524	4p16.3
FAIM2	-0.0189841	Approved symbol	FAIM2	Fas apoptotic inhibitory molecule 2	HGNC:17067	12q13.12
BZW2	0.0189727	Approved symbol	BZW2	basic leucine zipper and W2 domains 2	HGNC:18808	7p21.1
RCHY1	0.0189695	Approved symbol	RCHY1	ring finger and CHY zinc finger domain containing 1	HGNC:17479	4q21.1
TMEM14C	0.0189626	Approved symbol	TMEM14C	transmembrane protein 14C	HGNC:20952	6p24.2
ITPKA	0.0189534	Approved symbol	ITPKA	inositol-trisphosphate 3-kinase A	HGNC:6178	15q15.1
WDR66	-0.0189532	Previous symbol	CFAP251	cilia and flagella associated protein 251	HGNC:28506	12q24.31
SP110	-0.0189532	Approved symbol	SP110	SP110 nuclear body protein	HGNC:5401	2q37.1
MMP13	-0.0189531	Approved symbol	MMP13	matrix metallopeptidase 13	HGNC:7159	11q22.2
CSGALNACT1	-0.0189511	Approved symbol	CSGALNACT1	chondroitin sulfate N-acetylgalactosaminyltransferase 1	HGNC:24290	8p21.3
RP11-15H20.5	0.0189504	Unmatched	RP11-15H20.5
HOXB7	0.0189496	Approved symbol	HOXB7	homeobox B7	HGNC:5118	17q21.32
SERPINB9	-0.0189486	Approved symbol	SERPINB9	serpin family B member 9	HGNC:8955	6p25.2
PLEK	-0.0189475	Approved symbol	PLEK	pleckstrin	HGNC:9070	2p14
DNMT1	-0.0189474	Approved symbol	DNMT1	DNA methyltransferase 1	HGNC:2976	19p13.2
FGD2	-0.018947	Approved symbol	FGD2	FYVE, RhoGEF and PH domain containing 2	HGNC:3664	6p21.2
VIPR1	0.0189449	Approved symbol	VIPR1	vasoactive intestinal peptide receptor 1	HGNC:12694	3p22.1
MDFI	-0.0189444	Approved symbol	MDFI	MyoD family inhibitor	HGNC:6967	6p21.1
HAUS1	-0.0189382	Approved symbol	HAUS1	HAUS augmin like complex subunit 1	HGNC:25174	18q21.1
AC011526.1	-0.0189381	Unmatched	AC011526.1
MRAS	-0.0189378	Approved symbol	MRAS	muscle RAS oncogene homolog	HGNC:7227	3q22.3
RP3-406A7.7	0.0189355	Unmatched	RP3-406A7.7
PIM2	-0.0189348	Approved symbol	PIM2	Pim-2 proto-oncogene, serine/threonine kinase	HGNC:8987	Xp11.23
FN3K	0.0189343	Approved symbol	FN3K	fructosamine 3 kinase	HGNC:24822	17q25.3
SPP1	-0.0189342	Approved symbol	SPP1	secreted phosphoprotein 1	HGNC:11255	4q22.1
LOXL2	-0.018933	Approved symbol	LOXL2	lysyl oxidase like 2	HGNC:6666	8p21.3
ANK1	-0.0189301	Approved symbol	ANK1	ankyrin 1	HGNC:492	8p11.21
RP11-22C11.2	0.0189256	Unmatched	RP11-22C11.2
ZNF350	0.0189253	Approved symbol	ZNF350	zinc finger protein 350	HGNC:16656	19q13.41
CLSTN3	-0.018923	Approved symbol	CLSTN3	calsyntenin 3	HGNC:18371	12p13.31
CYTH4	-0.0189226	Approved symbol	CYTH4	cytohesin 4	HGNC:9505	22q13.1
CSF3R	-0.0189217	Approved symbol	CSF3R	colony stimulating factor 3 receptor	HGNC:2439	1p34.3
VLDLR	0.018919	Approved symbol	VLDLR	very low density lipoprotein receptor	HGNC:12698	9p24.2
GSTO2	0.0189148	Approved symbol	GSTO2	glutathione S-transferase omega 2	HGNC:23064	10q25.1
CXCR1	-0.0189127	Approved symbol	CXCR1	C-X-C motif chemokine receptor 1	HGNC:6026	2q35
SSTR1	0.0189113	Approved symbol	SSTR1	somatostatin receptor 1	HGNC:11330	14q13
S100A9	-0.0189028	Approved symbol	S100A9	S100 calcium binding protein A9	HGNC:10499	1q21.3
RP5-1057J7.7	0.0188946	Unmatched	RP5-1057J7.7
AJUBA	-0.0188939	Approved symbol	AJUBA	ajuba LIM protein	HGNC:20250	14q11.2
C6orf136	0.0188913	Approved symbol	C6orf136	chromosome 6 open reading frame 136	HGNC:21301	6p21.33
RP1-228P16.5	0.0188901	Unmatched	RP1-228P16.5
TREML2	-0.0188896	Approved symbol	TREML2	triggering receptor expressed on myeloid cells like 2	HGNC:21092	6p21.1
THBD	-0.0188869	Approved symbol	THBD	thrombomodulin	HGNC:11784	20p11.21
RNGTT	-0.0188812	Approved symbol	RNGTT	RNA guanylyltransferase and 5'-phosphatase	HGNC:10073	6q15
RP4-550H1.4	0.0188726	Unmatched	RP4-550H1.4
FAM101B	-0.0188676	Previous symbol	RFLNB	refilin B	HGNC:28705	17p13.3
SRGAP1	0.0188634	Approved symbol	SRGAP1	SLIT-ROBO Rho GTPase activating protein 1	HGNC:17382	12q14.2
ACSF2	0.0188529	Approved symbol	ACSF2	acyl-CoA synthetase family member 2	HGNC:26101	17q21.33
HNF1A-AS1	0.018852	Approved symbol	HNF1A-AS1	HNF1A antisense RNA 1	HGNC:26785	12q24.31
AGBL5	0.0188509	Approved symbol	AGBL5	ATP/GTP binding protein like 5	HGNC:26147	2p23.3
PGAP2	0.0188507	Approved symbol	PGAP2	post-GPI attachment to proteins 2	HGNC:17893	11p15.4
RP11-214O1.2	-0.0188442	Unmatched	RP11-214O1.2
RP11-150O12.3	0.0188399	Unmatched	RP11-150O12.3
IL12RB1	-0.0188376	Approved symbol	IL12RB1	interleukin 12 receptor subunit beta 1	HGNC:5971	19p13.11
TMCO1	0.0188345	Approved symbol	TMCO1	transmembrane and coiled-coil domains 1	HGNC:18188	1q24.1
SGK2	0.0188336	Approved symbol	SGK2	serum/glucocorticoid regulated kinase 2	HGNC:13900	20q13.12
CD1B	-0.0188322	Approved symbol	CD1B	CD1b molecule	HGNC:1635	1q23.1
RP11-428J1.4	-0.0188186	Unmatched	RP11-428J1.4
SOCS3	-0.0188174	Approved symbol	SOCS3	suppressor of cytokine signaling 3	HGNC:19391	17q25.3
ZKSCAN1	0.0188167	Approved symbol	ZKSCAN1	zinc finger with KRAB and SCAN domains 1	HGNC:13101	7q22.1
MT1F	0.0188118	Approved symbol	MT1F	metallothionein 1F	HGNC:7398	16q13
ZNF703	0.0188109	Approved symbol	ZNF703	zinc finger protein 703	HGNC:25883	8p11.23
NBEAL2	-0.0188001	Approved symbol	NBEAL2	neurobeachin like 2	HGNC:31928	3p21.31
ADAMTS9	-0.0187992	Approved symbol	ADAMTS9	ADAM metallopeptidase with thrombospondin type 1 motif 9	HGNC:13202	3p14.1
LRRC46	-0.0187991	Approved symbol	LRRC46	leucine rich repeat containing 46	HGNC:25047	17q21.32
SRSF8	0.0187976	Approved symbol	SRSF8	serine and arginine rich splicing factor 8	HGNC:16988	11q21
DPP10	0.0187905	Approved symbol	DPP10	dipeptidyl peptidase like 10	HGNC:20823	2q14.1
COL5A3	-0.0187878	Approved symbol	COL5A3	collagen type V alpha 3 chain	HGNC:14864	19p13.2
KRT6B	-0.0187859	Approved symbol	KRT6B	keratin 6B	HGNC:6444	12q13.13
CARD17	-0.0187853	Approved symbol	CARD17	caspase recruitment domain family member 17	HGNC:33827	11q22.3
LSM11	0.0187844	Approved symbol	LSM11	LSM11, U7 small nuclear RNA associated	HGNC:30860	5q33.3
DCLK3	-0.018782	Approved symbol	DCLK3	doublecortin like kinase 3	HGNC:19005	3p22.2
AC116366.5	-0.0187797	Unmatched	AC116366.5
CD300LF	-0.0187778	Approved symbol	CD300LF	CD300 molecule like family member f	HGNC:29883	17q25.1
HHAT	0.0187771	Approved symbol	HHAT	hedgehog acyltransferase	HGNC:18270	1q32.2
NDUFC2	0.0187742	Approved symbol	NDUFC2	NADH:ubiquinone oxidoreductase subunit C2	HGNC:7706	11q14.1
WDR54	-0.0187714	Approved symbol	WDR54	WD repeat domain 54	HGNC:25770	2p13.1
OLFML2B	-0.0187705	Approved symbol	OLFML2B	olfactomedin like 2B	HGNC:24558	1q23.3
CD300E	-0.0187698	Approved symbol	CD300E	CD300e molecule	HGNC:28874	17q25.1
ATF7IP2	-0.0187646	Approved symbol	ATF7IP2	activating transcription factor 7 interacting protein 2	HGNC:20397	16p13.2-p13.13
MPV17	-0.0187645	Approved symbol	MPV17	mitochondrial inner membrane protein MPV17	HGNC:7224	2p23.3
IGHGP	-0.0187616	Approved symbol	IGHGP	immunoglobulin heavy constant gamma P (non-functional)	HGNC:5529	14q32.33
LPL	-0.0187614	Approved symbol	LPL	lipoprotein lipase	HGNC:6677	8p21.3
EFCAB14	0.018759	Approved symbol	EFCAB14	EF-hand calcium binding domain 14	HGNC:29051	1p33
RUNX1	-0.0187569	Approved symbol	RUNX1	RUNX family transcription factor 1	HGNC:10471	21q22.12
RP11-350J20.12	-0.0187561	Unmatched	RP11-350J20.12
ALG1L13P	-0.0187529	Approved symbol	ALG1L13P	ALG1 like 13, pseudogene	HGNC:44382	8p23.1
MAP4K4	-0.0187521	Approved symbol	MAP4K4	mitogen-activated protein kinase kinase kinase kinase 4	HGNC:6866	2q11.2
NAAA	0.018746	Approved symbol	NAAA	N-acylethanolamine acid amidase	HGNC:736	4q21.1
SIRPB2	-0.018741	Approved symbol	SIRPB2	signal regulatory protein beta 2	HGNC:16247	20p13
RP11-536O18.1	-0.0187389	Unmatched	RP11-536O18.1
FAM72D	-0.0187376	Approved symbol	FAM72D	family with sequence similarity 72 member D	HGNC:33593	1q21.1
AP000439.3	0.0187362	Unmatched	AP000439.3
TRPV2	-0.0187342	Approved symbol	TRPV2	transient receptor potential cation channel subfamily V member 2	HGNC:18082	17p11.2
RP11-76E17.3	-0.0187332	Unmatched	RP11-76E17.3
SLC4A11	-0.0187251	Approved symbol	SLC4A11	solute carrier family 4 member 11	HGNC:16438	20p13
SEMA4D	-0.018725	Approved symbol	SEMA4D	semaphorin 4D	HGNC:10732	9q22.2
MIR503HG	-0.0187223	Approved symbol	MIR503HG	MIR503 host gene	HGNC:28258	Xq26.3
ERG	-0.0187219	Approved symbol	ERG	ETS transcription factor ERG	HGNC:3446	21q22.2
AC007879.7	-0.0187204	Unmatched	AC007879.7
C14orf159	0.0187194	Previous symbol	DGLUCY	D-glutamate cyclase	HGNC:20498	14q32.11
CCL4	-0.0187124	Approved symbol	CCL4	C-C motif chemokine ligand 4	HGNC:10630	17q12
GPR4	-0.0187065	Approved symbol	GPR4	G protein-coupled receptor 4	HGNC:4497	19q13.32
FRZB	0.0187005	Approved symbol	FRZB	frizzled related protein	HGNC:3959	2q32.1
NOTCH4	-0.0186997	Approved symbol	NOTCH4	notch receptor 4	HGNC:7884	6p21.32
AC013283.1	0.0186991	Unmatched	AC013283.1
LILRA3	-0.0186917	Approved symbol	LILRA3	leukocyte immunoglobulin like receptor A3	HGNC:6604	19q13.4 alternate reference locus
ARID5A	-0.018685	Approved symbol	ARID5A	AT-rich interaction domain 5A	HGNC:17361	2q11.2
CCR1	-0.0186812	Approved symbol	CCR1	C-C motif chemokine receptor 1	HGNC:1602	3p21.31
RP11-977G19.11	0.0186798	Unmatched	RP11-977G19.11
ADPRH	-0.0186753	Approved symbol	ADPRH	ADP-ribosylarginine hydrolase	HGNC:269	3q13.33
IDO2	-0.0186729	Approved symbol	IDO2	indoleamine 2,3-dioxygenase 2	HGNC:27269	8p11.21
TEX30	-0.0186647	Approved symbol	TEX30	testis expressed 30	HGNC:25188	13q33.1
GLYATL3	0.0186603	Approved symbol	GLYATL3	glycine-N-acyltransferase like 3	HGNC:21349	6p12.3
FAM200B	0.0186576	Approved symbol	FAM200B	family with sequence similarity 200 member B	HGNC:27740	4p15.32
REPIN1	0.0186572	Approved symbol	REPIN1	replication initiator 1	HGNC:17922	7q36.1
ERMP1	0.0186547	Approved symbol	ERMP1	endoplasmic reticulum metallopeptidase 1	HGNC:23703	9p24.1
CDKL2	0.0186545	Approved symbol	CDKL2	cyclin dependent kinase like 2	HGNC:1782	4q21.1
SERPINE1	-0.0186522	Approved symbol	SERPINE1	serpin family E member 1	HGNC:8583	7q22.1
CARD6	-0.0186485	Approved symbol	CARD6	caspase recruitment domain family member 6	HGNC:16394	5p13.1
WSCD1	0.0186428	Approved symbol	WSCD1	WSC domain containing 1	HGNC:29060	17p13.2
COL23A1	-0.0186428	Approved symbol	COL23A1	collagen type XXIII alpha 1 chain	HGNC:22990	5q35.3
SLC1A3	-0.0186425	Approved symbol	SLC1A3	solute carrier family 1 member 3	HGNC:10941	5p13.2
S1PR5	-0.0186403	Approved symbol	S1PR5	sphingosine-1-phosphate receptor 5	HGNC:14299	19p13.2
PTPN21	0.0186402	Approved symbol	PTPN21	protein tyrosine phosphatase non-receptor type 21	HGNC:9651	14q31.3
COX4I1	0.0186351	Approved symbol	COX4I1	cytochrome c oxidase subunit 4I1	HGNC:2265	16q24.1
EVA1A	-0.0186327	Approved symbol	EVA1A	eva-1 homolog A, regulator of programmed cell death	HGNC:25816	2p12
CYP1B1-AS1	0.0186322	Approved symbol	CYP1B1-AS1	CYP1B1 antisense RNA 1	HGNC:28543	2p22.2
XAF1	-0.018631	Approved symbol	XAF1	XIAP associated factor 1	HGNC:30932	17p13.2
CLEC4A	-0.0186308	Approved symbol	CLEC4A	C-type lectin domain family 4 member A	HGNC:13257	12p13.31
FAM49A	-0.0186285	Previous symbol	CYRIA	CYFIP related Rac1 interactor A	HGNC:25373	2p24.2
GAREML	0.0186208	Previous symbol	GAREM2	GRB2 associated regulator of MAPK1 subtype 2	HGNC:27172	2p23.3
FHDC1	0.0186115	Approved symbol	FHDC1	FH2 domain containing 1	HGNC:29363	4q31.3
IGSF9	0.0186019	Approved symbol	IGSF9	immunoglobulin superfamily member 9	HGNC:18132	1q23.2
MIR4435-1HG	-0.0186008	Previous symbol	MIR4435-2HG	MIR4435-2 host gene	HGNC:35163	2q13
SLAMF1	-0.018599	Approved symbol	SLAMF1	signaling lymphocytic activation molecule family member 1	HGNC:10903	1q23.3
RP11-229P13.20	-0.0185972	Unmatched	RP11-229P13.20
AAED1	-0.0185948	Previous symbol	PRXL2C	peroxiredoxin like 2C	HGNC:16881	9q22.33
FAM168B	0.018594	Approved symbol	FAM168B	family with sequence similarity 168 member B	HGNC:27016	2q21.1
FAM65C	-0.0185923	Previous symbol	RIPOR3	RIPOR family member 3	HGNC:16168	20q13.13
SLC25A4	0.0185918	Approved symbol	SLC25A4	solute carrier family 25 member 4	HGNC:10990	4q35.1
AC112721.2	-0.0185908	Unmatched	AC112721.2
GALNT14	-0.0185898	Approved symbol	GALNT14	polypeptide N-acetylgalactosaminyltransferase 14	HGNC:22946	2p23.1
INHBA	-0.0185888	Approved symbol	INHBA	inhibin subunit beta A	HGNC:6066	7p14.1
UNC13D	-0.0185866	Approved symbol	UNC13D	unc-13 homolog D	HGNC:23147	17q25.3
HRH4	-0.0185828	Approved symbol	HRH4	histamine receptor H4	HGNC:17383	18q11.2
CHST15	-0.0185774	Approved symbol	CHST15	carbohydrate sulfotransferase 15	HGNC:18137	10q26.13
RP11-326C3.12	-0.0185771	Unmatched	RP11-326C3.12
TMEM71	-0.0185771	Approved symbol	TMEM71	transmembrane protein 71	HGNC:26572	8q24.22
CTD-2541M15.1	0.0185768	Unmatched	CTD-2541M15.1
GSG2	-0.0185759	Previous symbol	HASPIN	histone H3 associated protein kinase	HGNC:19682	17p13.2
TNFSF14	-0.0185716	Approved symbol	TNFSF14	TNF superfamily member 14	HGNC:11930	19p13.3
SLC9B2	-0.0185703	Approved symbol	SLC9B2	solute carrier family 9 member B2	HGNC:25143	4q24
AUH	0.0185663	Approved symbol	AUH	AU RNA binding methylglutaconyl-CoA hydratase	HGNC:890	9q22.31
MGAT4B	0.018566	Approved symbol	MGAT4B	alpha-1,3-mannosyl-glycoprotein 4-beta-N-acetylglucosaminyltransferase B	HGNC:7048	5q35.3
SMCO2	-0.0185616	Approved symbol	SMCO2	single-pass membrane protein with coiled-coil domains 2	HGNC:34448	12p11.23
FANCB	-0.0185605	Approved symbol	FANCB	FA complementation group B	HGNC:3583	Xp22.2
AGT	-0.0185587	Approved symbol	AGT	angiotensinogen	HGNC:333	1q42.2
TLR2	-0.018558	Approved symbol	TLR2	toll like receptor 2	HGNC:11848	4q31.3
C4BPB	-0.018558	Approved symbol	C4BPB	complement component 4 binding protein beta	HGNC:1328	1q32.1
CDK2	-0.0185575	Approved symbol	CDK2	cyclin dependent kinase 2	HGNC:1771	12q13.2
CRLS1	0.0185572	Approved symbol	CRLS1	cardiolipin synthase 1	HGNC:16148	20p12.3
USP19	0.0185571	Approved symbol	USP19	ubiquitin specific peptidase 19	HGNC:12617	3p21.31
TYMP	-0.0185561	Approved symbol	TYMP	thymidine phosphorylase	HGNC:3148	22q13.33
CLEC7A	-0.0185555	Approved symbol	CLEC7A	C-type lectin domain containing 7A	HGNC:14558	12p13.2
FCGR3B	-0.0185512	Approved symbol	FCGR3B	Fc fragment of IgG receptor IIIb	HGNC:3620	1q23.3
TRPM6	0.0185511	Approved symbol	TRPM6	transient receptor potential cation channel subfamily M member 6	HGNC:17995	9q21.13
PRDX1	-0.0185508	Approved symbol	PRDX1	peroxiredoxin 1	HGNC:9352	1p34.1
LRFN2	0.0185435	Approved symbol	LRFN2	leucine rich repeat and fibronectin type III domain containing 2	HGNC:21226	6p21.2-p21.1
SCIMP	-0.0185429	Approved symbol	SCIMP	SLP adaptor and CSK interacting membrane protein	HGNC:33504	17p13.2
STX11	-0.0185424	Approved symbol	STX11	syntaxin 11	HGNC:11429	6q24.2
RP11-80H8.4	-0.018541	Unmatched	RP11-80H8.4
PLXNA1	-0.0185386	Approved symbol	PLXNA1	plexin A1	HGNC:9099	3q21.3
SMAP2	-0.0185347	Approved symbol	SMAP2	small ArfGAP2	HGNC:25082	1p34.2
LINC00238	0.0185307	Previous symbol	CCDC196	coiled-coil domain containing 196	HGNC:20100	14q23.3
BST2	-0.0185257	Approved symbol	BST2	bone marrow stromal cell antigen 2	HGNC:1119	19p13.11
AP001046.5	-0.0185229	Unmatched	AP001046.5
COL4A1	-0.0185226	Approved symbol	COL4A1	collagen type IV alpha 1 chain	HGNC:2202	13q34
C6orf223	-0.0185225	Approved symbol	C6orf223	chromosome 6 open reading frame 223	HGNC:28692	6p21.1
HCAR2	-0.0185199	Approved symbol	HCAR2	hydroxycarboxylic acid receptor 2	HGNC:24827	12q24.31
AC069363.1	-0.0185165	Unmatched	AC069363.1
MTMR7	0.0185154	Approved symbol	MTMR7	myotubularin related protein 7	HGNC:7454	8p22
ATHL1	-0.0185153	Previous symbol	PGGHG	protein-glucosylgalactosylhydroxylysine glucosidase	HGNC:26210	11p15.5
ELTD1	-0.0185117	Previous symbol	ADGRL4	adhesion G protein-coupled receptor L4	HGNC:20822	1p31.1
LAG3	-0.0185062	Approved symbol	LAG3	lymphocyte activating 3	HGNC:6476	12p13.31
PTGS2	-0.0185029	Approved symbol	PTGS2	prostaglandin-endoperoxide synthase 2	HGNC:9605	1q31.1
IL17F	-0.0184983	Approved symbol	IL17F	interleukin 17F	HGNC:16404	6p12.2
PLEKHO2	-0.0184975	Approved symbol	PLEKHO2	pleckstrin homology domain containing O2	HGNC:30026	15q22.31
AC097468.4	0.0184946	Unmatched	AC097468.4
KIF21B	-0.0184931	Approved symbol	KIF21B	kinesin family member 21B	HGNC:29442	1q32.1
SGTB	-0.018482	Approved symbol	SGTB	small glutamine rich tetratricopeptide repeat containing beta	HGNC:23567	5q12.3
ACKR4	-0.0184794	Approved symbol	ACKR4	atypical chemokine receptor 4	HGNC:1611	3q22.1
EZH2	-0.0184728	Approved symbol	EZH2	enhancer of zeste 2 polycomb repressive complex 2 subunit	HGNC:3527	7q36.1
LPIN1	-0.0184724	Approved symbol	LPIN1	lipin 1	HGNC:13345	2p25.1
IRF2BP2	0.0184723	Approved symbol	IRF2BP2	interferon regulatory factor 2 binding protein 2	HGNC:21729	1q42.3
APOH	0.0184717	Approved symbol	APOH	apolipoprotein H	HGNC:616	17q24.2
RGS16	-0.0184676	Approved symbol	RGS16	regulator of G protein signaling 16	HGNC:9997	1q25.3
C16orf93	-0.018466	Previous symbol	CCDC189	coiled-coil domain containing 189	HGNC:28078	16p11.2
HGF	-0.0184645	Approved symbol	HGF	hepatocyte growth factor	HGNC:4893	7q21.11
ANKMY2	0.0184641	Approved symbol	ANKMY2	ankyrin repeat and MYND domain containing 2	HGNC:25370	7p21.1
ELK3	-0.018462	Approved symbol	ELK3	ETS transcription factor ELK3	HGNC:3325	12q23.1
SERPINB4	-0.0184521	Approved symbol	SERPINB4	serpin family B member 4	HGNC:10570	18q21.33
SNX30	0.0184502	Approved symbol	SNX30	sorting nexin family member 30	HGNC:23685	9q32
RP11-91J19.4	0.0184478	Unmatched	RP11-91J19.4
RP11-120K24.3	0.0184459	Unmatched	RP11-120K24.3
IL5RA	-0.0184449	Approved symbol	IL5RA	interleukin 5 receptor subunit alpha	HGNC:6017	3p26.2
FAM211A	0.0184418	Previous symbol	LRRC75A	leucine rich repeat containing 75A	HGNC:32403	17p11.2
PWWP2A	0.0184386	Approved symbol	PWWP2A	PWWP domain containing 2A	HGNC:29406	5q33.3
GEM	-0.0184385	Approved symbol	GEM	GTP binding protein overexpressed in skeletal muscle	HGNC:4234	8q22.1
RP5-1071N3.1	-0.0184382	Unmatched	RP5-1071N3.1
MAP3K8	-0.0184345	Approved symbol	MAP3K8	mitogen-activated protein kinase kinase kinase 8	HGNC:6860	10p11.23
DTHD1	-0.0184273	Approved symbol	DTHD1	death domain containing 1	HGNC:37261	4p14
CDKN2B	0.0184256	Approved symbol	CDKN2B	cyclin dependent kinase inhibitor 2B	HGNC:1788	9p21.3
WARS	-0.0184223	Previous symbol	WARS1	tryptophanyl-tRNA synthetase 1	HGNC:12729	14q32.2
RP11-293P20.2	0.0184204	Unmatched	RP11-293P20.2
C19orf66	-0.0184137	Previous symbol	SHFL	shiftless antiviral inhibitor of ribosomal frameshifting	HGNC:25649	19p13.2
CPXM1	-0.0184102	Approved symbol	CPXM1	carboxypeptidase X, M14 family member 1	HGNC:15771	20p13
ZNF768	0.0184061	Approved symbol	ZNF768	zinc finger protein 768	HGNC:26273	16p11.2
C3	-0.0184059	Approved symbol	C3	complement C3	HGNC:1318	19p13.3
CDH5	-0.0184049	Approved symbol	CDH5	cadherin 5	HGNC:1764	16q21
UGT1A6	-0.0184045	Approved symbol	UGT1A6	UDP glucuronosyltransferase family 1 member A6	HGNC:12538	2q37.1
RRN3	0.0184042	Approved symbol	RRN3	RRN3 homolog, RNA polymerase I transcription factor	HGNC:30346	16p13.11
DBF4B	-0.0184036	Approved symbol	DBF4B	DBF4 zinc finger B	HGNC:17883	17q21.31
RAMP3	-0.0184024	Approved symbol	RAMP3	receptor activity modifying protein 3	HGNC:9845	7p13
QPRT	0.0183986	Approved symbol	QPRT	quinolinate phosphoribosyltransferase	HGNC:9755	16p11.2
GSDMC	-0.0183892	Approved symbol	GSDMC	gasdermin C	HGNC:7151	8q24.21
FGFR3	0.0183848	Approved symbol	FGFR3	fibroblast growth factor receptor 3	HGNC:3690	4p16.3
CX3CL1	-0.0183816	Approved symbol	CX3CL1	C-X3-C motif chemokine ligand 1	HGNC:10647	16q21
PTGDS	-0.018379	Approved symbol	PTGDS	prostaglandin D2 synthase	HGNC:9592	9q34.3
SYTL3	-0.0183753	Approved symbol	SYTL3	synaptotagmin like 3	HGNC:15587	6q25.3
COX5A	0.0183734	Approved symbol	COX5A	cytochrome c oxidase subunit 5A	HGNC:2267	15q24.2
MARCKS	0.0183725	Approved symbol	MARCKS	myristoylated alanine rich protein kinase C substrate	HGNC:6759	6q21
NMNAT3	0.0183724	Approved symbol	NMNAT3	nicotinamide nucleotide adenylyltransferase 3	HGNC:20989	3q23
EGR2	-0.0183722	Approved symbol	EGR2	early growth response 2	HGNC:3239	10q21.3
RP11-1070N10.3	-0.0183696	Unmatched	RP11-1070N10.3
GPR116	-0.0183689	Previous symbol	ADGRF5	adhesion G protein-coupled receptor F5	HGNC:19030	6p12.3
ZBED2	-0.0183673	Approved symbol	ZBED2	zinc finger BED-type containing 2	HGNC:20710	3q13.13
TTR	0.0183639	Approved symbol	TTR	transthyretin	HGNC:12405	18q12.1
LILRB2	-0.0183637	Approved symbol	LILRB2	leukocyte immunoglobulin like receptor B2	HGNC:6606	19q13.4
ITPRIPL1	-0.0183633	Approved symbol	ITPRIPL1	ITPRIP like 1	HGNC:29371	2q11.2
ATXN7L3B	0.0183592	Approved symbol	ATXN7L3B	ataxin 7 like 3B	HGNC:37931	12q21.1
LINC00938	0.0183545	Approved symbol	LINC00938	long intergenic non-protein coding RNA 938	HGNC:48630	12q12
RAVER2	0.0183539	Approved symbol	RAVER2	ribonucleoprotein, PTB binding 2	HGNC:25577	1p31.3
C9orf3	-0.0183528	Previous symbol	AOPEP	aminopeptidase O (putative)	HGNC:1361	9q22.32
MADCAM1	-0.0183527	Approved symbol	MADCAM1	mucosal vascular addressin cell adhesion molecule 1	HGNC:6765	19p13.3
SELE	-0.0183475	Approved symbol	SELE	selectin E	HGNC:10718	1q24.2
LYN	-0.018347	Approved symbol	LYN	LYN proto-oncogene, Src family tyrosine kinase	HGNC:6735	8q12.1
CFI	-0.0183441	Approved symbol	CFI	complement factor I	HGNC:5394	4q25
RFX6	0.018341	Approved symbol	RFX6	regulatory factor X6	HGNC:21478	6q22.1
MED29	0.0183376	Approved symbol	MED29	mediator complex subunit 29	HGNC:23074	19q13.2
SORBS3	0.0183335	Approved symbol	SORBS3	sorbin and SH3 domain containing 3	HGNC:30907	8p21.3
CLEC1A	-0.0183274	Approved symbol	CLEC1A	C-type lectin domain family 1 member A	HGNC:24355	12p13.2
CCDC64	-0.0183269	Previous symbol	BICDL1	BICD family like cargo adaptor 1	HGNC:28095	12q24.23
PACS1	-0.0183223	Approved symbol	PACS1	phosphofurin acidic cluster sorting protein 1	HGNC:30032	11q13.1-q13.2
FUT7	-0.0183203	Approved symbol	FUT7	fucosyltransferase 7	HGNC:4018	9q34.3
MYO1F	-0.018318	Approved symbol	MYO1F	myosin IF	HGNC:7600	19p13.2
RILPL2	-0.0183103	Approved symbol	RILPL2	Rab interacting lysosomal protein like 2	HGNC:28787	12q24.31
SMPDL3A	0.0183096	Approved symbol	SMPDL3A	sphingomyelin phosphodiesterase acid like 3A	HGNC:17389	6q22.31
ZNF649	0.0183067	Approved symbol	ZNF649	zinc finger protein 649	HGNC:25741	19q13.41
LST1	-0.0183065	Approved symbol	LST1	leukocyte specific transcript 1	HGNC:14189	6p21.33
TINCR	0.0183044	Approved symbol	TINCR	TINCR ubiquitin domain containing	HGNC:14607	19p13.3
LDLRAD3	-0.0183043	Approved symbol	LDLRAD3	low density lipoprotein receptor class A domain containing 3	HGNC:27046	11p13
GBP4	-0.0183043	Approved symbol	GBP4	guanylate binding protein 4	HGNC:20480	1p22.2
VAV1	-0.018301	Approved symbol	VAV1	vav guanine nucleotide exchange factor 1	HGNC:12657	19p13.3
NME7	-0.0182982	Approved symbol	NME7	NME/NM23 family member 7	HGNC:20461	1q24.2
PMAIP1	-0.0182974	Approved symbol	PMAIP1	phorbol-12-myristate-13-acetate-induced protein 1	HGNC:9108	18q21.32
CTSC	-0.0182973	Approved symbol	CTSC	cathepsin C	HGNC:2528	11q14.2
NFS1	0.0182936	Approved symbol	NFS1	NFS1 cysteine desulfurase	HGNC:15910	20q11.22
HDAC7	-0.0182735	Approved symbol	HDAC7	histone deacetylase 7	HGNC:14067	12q13.11
ADPRHL1	0.0182728	Approved symbol	ADPRHL1	ADP-ribosylhydrolase like 1	HGNC:21303	13q34
TMEM158	-0.0182725	Approved symbol	TMEM158	transmembrane protein 158	HGNC:30293	3p21.31
TMEM108	-0.0182714	Approved symbol	TMEM108	transmembrane protein 108	HGNC:28451	3q22.1
BTF3	0.0182712	Approved symbol	BTF3	basic transcription factor 3	HGNC:1125	5q13.2
DNAAF1	-0.0182701	Approved symbol	DNAAF1	dynein axonemal assembly factor 1	HGNC:30539	16q24.1
MT1G	0.0182651	Approved symbol	MT1G	metallothionein 1G	HGNC:7399	16q13
ITGAM	-0.0182607	Approved symbol	ITGAM	integrin subunit alpha M	HGNC:6149	16p11.2
AC005152.2	0.0182582	Unmatched	AC005152.2
LRRK2	-0.0182578	Approved symbol	LRRK2	leucine rich repeat kinase 2	HGNC:18618	12q12
CHSY1	-0.0182481	Approved symbol	CHSY1	chondroitin sulfate synthase 1	HGNC:17198	15q26.3
RP11-290F20.3	-0.018248	Unmatched	RP11-290F20.3
RFC2	-0.0182457	Approved symbol	RFC2	replication factor C subunit 2	HGNC:9970	7q11.23
BTN2A2	-0.0182431	Approved symbol	BTN2A2	butyrophilin subfamily 2 member A2	HGNC:1137	6p22.2
FADS1	-0.0182407	Approved symbol	FADS1	fatty acid desaturase 1	HGNC:3574	11q12.2
CREM	-0.0182402	Approved symbol	CREM	cAMP responsive element modulator	HGNC:2352	10p11.21
CTD-2196E14.4	0.0182396	Unmatched	CTD-2196E14.4
GAL3ST4	0.0182378	Approved symbol	GAL3ST4	galactose-3-O-sulfotransferase 4	HGNC:24145	7q22.1
HOXA11-AS	0.0182268	Approved symbol	HOXA11-AS	HOXA11 antisense RNA	HGNC:24957	7p15.2
EPHX2	0.0182238	Approved symbol	EPHX2	epoxide hydrolase 2	HGNC:3402	8p21.2-p21.1
PLEKHN1	-0.0182234	Approved symbol	PLEKHN1	pleckstrin homology domain containing N1	HGNC:25284	1p36.33
SPHK1	-0.0182216	Approved symbol	SPHK1	sphingosine kinase 1	HGNC:11240	17q25.1
CXCL5	-0.0182206	Approved symbol	CXCL5	C-X-C motif chemokine ligand 5	HGNC:10642	4q13.3
FAM115C	-0.0182186	Previous symbol	TCAF2	TRPM8 channel associated factor 2	HGNC:26878	7q35
ZNF233	0.0182167	Approved symbol	ZNF233	zinc finger protein 233	HGNC:30946	19q13.31
STC1	-0.0182152	Approved symbol	STC1	stanniocalcin 1	HGNC:11373	8p21.2
TTLL4	-0.0182068	Approved symbol	TTLL4	tubulin tyrosine ligase like 4	HGNC:28976	2q35
RP11-499E18.1	0.0182039	Unmatched	RP11-499E18.1
LTBP2	-0.0182036	Approved symbol	LTBP2	latent transforming growth factor beta binding protein 2	HGNC:6715	14q24.3
AC061992.2	-0.0182034	Unmatched	AC061992.2
IGFBP5	-0.0181975	Approved symbol	IGFBP5	insulin like growth factor binding protein 5	HGNC:5474	2q35
MRPS33	0.0181939	Approved symbol	MRPS33	mitochondrial ribosomal protein S33	HGNC:16634	7q34
LIMK1	-0.0181906	Approved symbol	LIMK1	LIM domain kinase 1	HGNC:6613	7q11.23
SIRPB1	-0.0181825	Approved symbol	SIRPB1	signal regulatory protein beta 1	HGNC:15928	20p13
RP11-563J2.2	-0.0181819	Unmatched	RP11-563J2.2
AC073316.1	-0.0181808	Unmatched	AC073316.1
TSPO2	-0.0181792	Approved symbol	TSPO2	translocator protein 2	HGNC:21256	6p21.1
STEAP4	-0.0181767	Approved symbol	STEAP4	STEAP4 metalloreductase	HGNC:21923	7q21.12
FHL3	-0.0181746	Approved symbol	FHL3	four and a half LIM domains 3	HGNC:3704	1p34.3
VEGFC	-0.0181677	Approved symbol	VEGFC	vascular endothelial growth factor C	HGNC:12682	4q34.3
ARHGEF9	0.0181663	Approved symbol	ARHGEF9	Cdc42 guanine nucleotide exchange factor 9	HGNC:14561	Xq11.1
PROK2	-0.0181662	Approved symbol	PROK2	prokineticin 2	HGNC:18455	3p13
MNX1	0.0181644	Approved symbol	MNX1	motor neuron and pancreas homeobox 1	HGNC:4979	7q36.3
SSBP3	0.0181608	Approved symbol	SSBP3	single stranded DNA binding protein 3	HGNC:15674	1p32.3
S100A8	-0.0181602	Approved symbol	S100A8	S100 calcium binding protein A8	HGNC:10498	1q21.3
KCTD20	-0.0181568	Approved symbol	KCTD20	potassium channel tetramerization domain containing 20	HGNC:21052	6p21.31
CACNA1C	-0.0181461	Approved symbol	CACNA1C	calcium voltage-gated channel subunit alpha1 C	HGNC:1390	12p13.33
PML	-0.0181442	Approved symbol	PML	PML nuclear body scaffold	HGNC:9113	15q24.1
RP11-589N15.2	-0.0181423	Unmatched	RP11-589N15.2
ZNRF3	0.0181378	Approved symbol	ZNRF3	zinc and ring finger 3	HGNC:18126	22q12.1
THG1L	0.0181341	Approved symbol	THG1L	tRNA-histidine guanylyltransferase 1 like	HGNC:26053	5q33.3
NKX2-2	0.0181329	Approved symbol	NKX2-2	NK2 homeobox 2	HGNC:7835	20p11.22
STX2	-0.0181327	Approved symbol	STX2	syntaxin 2	HGNC:3403	12q24.33
RNF5	0.0181324	Approved symbol	RNF5	ring finger protein 5	HGNC:10068	6p21.32
MTHFD1L	-0.0181314	Approved symbol	MTHFD1L	methylenetetrahydrofolate dehydrogenase (NADP+ dependent) 1 like	HGNC:21055	6q25.1
DRAM1	-0.018129	Approved symbol	DRAM1	DNA damage regulated autophagy modulator 1	HGNC:25645	12q23.2
CCNF	-0.0181181	Approved symbol	CCNF	cyclin F	HGNC:1591	16p13.3
CETP	-0.018118	Approved symbol	CETP	cholesteryl ester transfer protein	HGNC:1869	16q13
MEGF8	0.018117	Approved symbol	MEGF8	multiple EGF like domains 8	HGNC:3233	19q13.2
CTHRC1	-0.0181157	Approved symbol	CTHRC1	collagen triple helix repeat containing 1	HGNC:18831	8q22.3
AP000695.4	-0.0181122	Unmatched	AP000695.4
STOM	-0.0181045	Approved symbol	STOM	stomatin	HGNC:3383	9q33.2
FAM105B	-0.0180979	Previous symbol	OTULIN	OTU deubiquitinase with linear linkage specificity	HGNC:25118	5p15.2
TBX21	-0.0180913	Approved symbol	TBX21	T-box transcription factor 21	HGNC:11599	17q21.32
HBD	-0.0180904	Approved symbol	HBD	hemoglobin subunit delta	HGNC:4829	11p15.4
RAD54L	-0.0180881	Approved symbol	RAD54L	RAD54 like	HGNC:9826	1p34.1
NXPE3	-0.0180866	Approved symbol	NXPE3	neurexophilin and PC-esterase domain family member 3	HGNC:28238	3q12.3
NFYC	0.0180696	Approved symbol	NFYC	nuclear transcription factor Y subunit gamma	HGNC:7806	1p34.2
NEU4	0.0180689	Approved symbol	NEU4	neuraminidase 4	HGNC:21328	2q37.3
SH3PXD2B	-0.0180683	Approved symbol	SH3PXD2B	SH3 and PX domains 2B	HGNC:29242	5q35.1
GNA15	-0.0180674	Approved symbol	GNA15	G protein subunit alpha 15	HGNC:4383	19p13.3
MAOA	0.0180637	Approved symbol	MAOA	monoamine oxidase A	HGNC:6833	Xp11.3
SLC2A10	0.0180615	Approved symbol	SLC2A10	solute carrier family 2 member 10	HGNC:13444	20q13.12
RBM24	0.0180582	Approved symbol	RBM24	RNA binding motif protein 24	HGNC:21539	6p22.3
C11orf82	-0.0180566	Previous symbol	DDIAS	DNA damage induced apoptosis suppressor	HGNC:26351	11q14.1
TTC9	-0.0180557	Approved symbol	TTC9	tetratricopeptide repeat domain 9	HGNC:20267	14q24.2
RNF213	-0.0180529	Approved symbol	RNF213	ring finger protein 213	HGNC:14539	17q25.3
LILRA2	-0.0180508	Approved symbol	LILRA2	leukocyte immunoglobulin like receptor A2	HGNC:6603	19q13.4
CTB-43E15.4	-0.0180496	Unmatched	CTB-43E15.4
CCL24	-0.0180479	Approved symbol	CCL24	C-C motif chemokine ligand 24	HGNC:10623	7q11.23
LINC01088	0.0180409	Approved symbol	LINC01088	long intergenic non-protein coding RNA 1088	HGNC:49148	4q21.21
MNX1-AS1	0.0180401	Approved symbol	MNX1-AS1	MNX1 antisense RNA 1 (head to head)	HGNC:48954	7q36.3
AC108463.2	-0.0180376	Unmatched	AC108463.2
TIMELESS	-0.0180352	Approved symbol	TIMELESS	timeless circadian regulator	HGNC:11813	12q13.3
IP6K2	0.0180275	Approved symbol	IP6K2	inositol hexakisphosphate kinase 2	HGNC:17313	3p21.31
CTB-83J4.2	-0.0180209	Unmatched	CTB-83J4.2
GBP5	-0.0180152	Approved symbol	GBP5	guanylate binding protein 5	HGNC:19895	1p22.2
NBPF1	0.0180106	Approved symbol	NBPF1	NBPF member 1	HGNC:26088	1p36.13
NR5A2	0.0180095	Approved symbol	NR5A2	nuclear receptor subfamily 5 group A member 2	HGNC:7984	1q32.1
ROPN1	0.0180052	Approved symbol	ROPN1	rhophilin associated tail protein 1	HGNC:17692	3q21.1
NRD1	-0.0180045	Previous symbol	NRDC	nardilysin convertase	HGNC:7995	1p32.3
PRUNE	0.0180043	Previous symbol	PRUNE1	prune exopolyphosphatase 1	HGNC:13420	1q21.3
RP11-468E2.9	0.0180037	Unmatched	RP11-468E2.9
SERPINI1	-0.0180027	Approved symbol	SERPINI1	serpin family I member 1	HGNC:8943	3q26.1
RP11-356O9.2	0.0180018	Unmatched	RP11-356O9.2
PLA1A	-0.018001	Approved symbol	PLA1A	phospholipase A1 member A	HGNC:17661	3q13.33
FSCN1	-0.0179975	Approved symbol	FSCN1	fascin actin-bundling protein 1	HGNC:11148	7p22.1
MNDA	-0.0179962	Approved symbol	MNDA	myeloid cell nuclear differentiation antigen	HGNC:7183	1q23.1
HK3	-0.0179911	Approved symbol	HK3	hexokinase 3	HGNC:4925	5q35.2
SLFN5	-0.0179907	Approved symbol	SLFN5	schlafen family member 5	HGNC:28286	17q12
CEP128	-0.0179894	Approved symbol	CEP128	centrosomal protein 128	HGNC:20359	14q31.1
ERBB2	0.0179879	Approved symbol	ERBB2	erb-b2 receptor tyrosine kinase 2	HGNC:3430	17q12
CASS4	-0.0179796	Approved symbol	CASS4	Cas scaffold protein family member 4	HGNC:15878	20q13.31
CDC25B	-0.0179781	Approved symbol	CDC25B	cell division cycle 25B	HGNC:1726	20p13
POLA2	-0.0179771	Approved symbol	POLA2	DNA polymerase alpha 2, accessory subunit	HGNC:30073	11q13.1
GALNT18	-0.0179684	Approved symbol	GALNT18	polypeptide N-acetylgalactosaminyltransferase 18	HGNC:30488	11p15.4
THSD4	0.0179683	Approved symbol	THSD4	thrombospondin type 1 domain containing 4	HGNC:25835	15q23
ANO5	0.0179681	Approved symbol	ANO5	anoctamin 5	HGNC:27337	11p14.3
HEG1	-0.0179596	Approved symbol	HEG1	heart development protein with EGF like domains 1	HGNC:29227	3q21.2
FAM49B	-0.0179583	Previous symbol	CYRIB	CYFIP related Rac1 interactor B	HGNC:25216	8q24.21
VWF	-0.0179578	Approved symbol	VWF	von Willebrand factor	HGNC:12726	12p13.31
CDHR3	0.017957	Approved symbol	CDHR3	cadherin related family member 3	HGNC:26308	7q22.3
RP4-813F11.4	0.0179556	Unmatched	RP4-813F11.4
IGHG1	-0.0179545	Approved symbol	IGHG1	immunoglobulin heavy constant gamma 1 (G1m marker)	HGNC:5525	14q32.33
CFP	-0.0179523	Approved symbol	CFP	complement factor properdin	HGNC:8864	Xp11.23
MCF2L-AS1	0.0179518	Approved symbol	MCF2L-AS1	MCF2L antisense RNA 1	HGNC:39825	13q34
IGF2BP3	-0.0179427	Approved symbol	IGF2BP3	insulin like growth factor 2 mRNA binding protein 3	HGNC:28868	7p15.3
TMIGD1	0.0179403	Approved symbol	TMIGD1	transmembrane and immunoglobulin domain containing 1	HGNC:32431	17q11.2
DNAAF2	0.0179385	Approved symbol	DNAAF2	dynein axonemal assembly factor 2	HGNC:20188	14q21.3
CD86	-0.0179366	Approved symbol	CD86	CD86 molecule	HGNC:1705	3q13.33
MCAM	-0.0179366	Approved symbol	MCAM	melanoma cell adhesion molecule	HGNC:6934	11q23.3
SH3GL2	0.0179336	Approved symbol	SH3GL2	SH3 domain containing GRB2 like 2, endophilin A1	HGNC:10831	9p22.2
C4orf36	0.0179327	Approved symbol	C4orf36	chromosome 4 open reading frame 36	HGNC:28386	4q21.3
PNPLA3	-0.0179308	Approved symbol	PNPLA3	patatin like phospholipase domain containing 3	HGNC:18590	22q13.31
TNFRSF10C	-0.0179297	Approved symbol	TNFRSF10C	TNF receptor superfamily member 10c	HGNC:11906	8p21.3
KIAA0040	-0.0179276	Approved symbol	KIAA0040	KIAA0040	HGNC:28950	1q25.1
RBPMS	-0.0179237	Approved symbol	RBPMS	RNA binding protein, mRNA processing factor	HGNC:19097	8p12
CXorf36	-0.0179234	Previous symbol	DIPK2B	divergent protein kinase domain 2B	HGNC:25866	Xp11.3
RPS6KA2	-0.0179188	Approved symbol	RPS6KA2	ribosomal protein S6 kinase A2	HGNC:10431	6q27
PRADC1	0.0179179	Approved symbol	PRADC1	protease associated domain containing 1	HGNC:16047	2p13.2
RP11-37B2.1	-0.0179174	Unmatched	RP11-37B2.1
SERPINB5	-0.0179148	Approved symbol	SERPINB5	serpin family B member 5	HGNC:8949	18q21.33
RFX8	-0.0179141	Approved symbol	RFX8	RFX family member 8, lacking RFX DNA binding domain	HGNC:37253	2q11.2
MINOS1	0.017905	Previous symbol	MICOS10	mitochondrial contact site and cristae organizing system subunit 10	HGNC:32068	1p36.13
KIF5C	0.0178997	Approved symbol	KIF5C	kinesin family member 5C	HGNC:6325	2q23.1-q23.2
LRRC8C	-0.0178917	Approved symbol	LRRC8C	leucine rich repeat containing 8 VRAC subunit C	HGNC:25075	1p22.2
KSR2	0.0178912	Approved symbol	KSR2	kinase suppressor of ras 2	HGNC:18610	12q24.22-q24.23
CDC45	-0.0178908	Approved symbol	CDC45	cell division cycle 45	HGNC:1739	22q11.21
BCL6B	-0.0178903	Approved symbol	BCL6B	BCL6B transcription repressor	HGNC:1002	17p13.1
FAN1	0.0178883	Approved symbol	FAN1	FANCD2 and FANCI associated nuclease 1	HGNC:29170	15q13.3
CASP1P2	-0.0178875	Approved symbol	CASP1P2	caspase 1 pseudogene 2	HGNC:43776	11q22.3
ZNF684	0.0178867	Approved symbol	ZNF684	zinc finger protein 684	HGNC:28418	1p34.2
C4orf32	-0.0178846	Previous symbol	FAM241A	family with sequence similarity 241 member A	HGNC:26813	4q25
NFE2	-0.0178842	Approved symbol	NFE2	nuclear factor, erythroid 2	HGNC:7780	12q13.13
RP11-138A9.2	0.0178836	Unmatched	RP11-138A9.2
RP3-407E4.4	0.0178814	Unmatched	RP3-407E4.4
DUSP4	-0.0178777	Approved symbol	DUSP4	dual specificity phosphatase 4	HGNC:3070	8p12
RP11-728F11.4	0.0178765	Unmatched	RP11-728F11.4
ADORA1	-0.0178711	Approved symbol	ADORA1	adenosine A1 receptor	HGNC:262	1q32.1
LYSMD2	-0.0178676	Approved symbol	LYSMD2	LysM domain containing 2	HGNC:28571	15q21.2
GJC1	-0.0178657	Approved symbol	GJC1	gap junction protein gamma 1	HGNC:4280	17q21.31
LBP	-0.0178607	Approved symbol	LBP	lipopolysaccharide binding protein	HGNC:6517	20q11.23
C17orf62	-0.0178581	Previous symbol	CYBC1	cytochrome b-245 chaperone 1	HGNC:28672	17q25.3
C2CD2	-0.0178565	Approved symbol	C2CD2	C2 calcium dependent domain containing 2	HGNC:1266	21q22.3
TRAK2	0.0178565	Approved symbol	TRAK2	trafficking kinesin protein 2	HGNC:13206	2q33.1
CD300A	-0.0178564	Approved symbol	CD300A	CD300a molecule	HGNC:19319	17q25.1
ITPRIP	-0.0178547	Approved symbol	ITPRIP	inositol 1,4,5-trisphosphate receptor interacting protein	HGNC:29370	10q25.1
CERS6	0.0178544	Approved symbol	CERS6	ceramide synthase 6	HGNC:23826	2q24.3
RP3-477M7.5	-0.0178513	Unmatched	RP3-477M7.5
ZRANB2-AS2	0.0178508	Approved symbol	ZRANB2-AS2	ZRANB2 antisense RNA 2 (head to head)	HGNC:43595	1p31.1
IFITM3	-0.0178496	Approved symbol	IFITM3	interferon induced transmembrane protein 3	HGNC:5414	11p15.5
DYSF	-0.0178459	Approved symbol	DYSF	dysferlin	HGNC:3097	2p13.2
OSM	-0.0178397	Approved symbol	OSM	oncostatin M	HGNC:8506	22q12.2
RXRA	0.0178364	Approved symbol	RXRA	retinoid X receptor alpha	HGNC:10477	9q34.2
AF064860.7	0.0178343	Unmatched	AF064860.7
FSTL4	0.0178341	Approved symbol	FSTL4	follistatin like 4	HGNC:21389	5q31.1
KRT17	-0.01783	Approved symbol	KRT17	keratin 17	HGNC:6427	17q21.2
DUSP2	-0.0178296	Approved symbol	DUSP2	dual specificity phosphatase 2	HGNC:3068	2q11.2
NFAM1	-0.0178194	Approved symbol	NFAM1	NFAT activating protein with ITAM motif 1	HGNC:29872	22q13.2
ZNF816	0.0178188	Approved symbol	ZNF816	zinc finger protein 816	HGNC:26995	19q13.41
CEP19	-0.0178184	Approved symbol	CEP19	centrosomal protein 19	HGNC:28209	3q29
PLEKHG6	0.0178142	Approved symbol	PLEKHG6	pleckstrin homology and RhoGEF domain containing G6	HGNC:25562	12p13.31
GPRIN2	0.017814	Approved symbol	GPRIN2	G protein regulated inducer of neurite outgrowth 2	HGNC:23730	10q11.22
FCGRT	0.0178122	Approved symbol	FCGRT	Fc fragment of IgG receptor and transporter	HGNC:3621	19q13.33
ULBP2	-0.0178075	Approved symbol	ULBP2	UL16 binding protein 2	HGNC:14894	6q25.1
SRPX2	-0.0178062	Approved symbol	SRPX2	sushi repeat containing protein X-linked 2	HGNC:30668	Xq22.1
TMEM170A	0.0178017	Approved symbol	TMEM170A	transmembrane protein 170A	HGNC:29577	16q23.1
GUCA2A	0.0178004	Approved symbol	GUCA2A	guanylate cyclase activator 2A	HGNC:4682	1p34.2
PER2	0.0177976	Approved symbol	PER2	period circadian regulator 2	HGNC:8846	2q37.3
IRAK2	-0.0177972	Approved symbol	IRAK2	interleukin 1 receptor associated kinase 2	HGNC:6113	3p25.3
KCP	-0.0177971	Approved symbol	KCP	kielin cysteine rich BMP regulator	HGNC:17585	7q32.1
NOL4	0.0177966	Approved symbol	NOL4	nucleolar protein 4	HGNC:7870	18q12.1
ANP32E	-0.0177955	Approved symbol	ANP32E	acidic nuclear phosphoprotein 32 family member E	HGNC:16673	1q21.2
CHI3L2	-0.0177955	Approved symbol	CHI3L2	chitinase 3 like 2	HGNC:1933	1p13.2
AMACR	0.0177936	Approved symbol	AMACR	alpha-methylacyl-CoA racemase	HGNC:451	5p13.2
TCN1	-0.0177929	Approved symbol	TCN1	transcobalamin 1	HGNC:11652	11q12.1
FAM161B	0.0177926	Approved symbol	FAM161B	FAM161 centrosomal protein B	HGNC:19854	14q24.3
CREB3L2	-0.0177909	Approved symbol	CREB3L2	cAMP responsive element binding protein 3 like 2	HGNC:23720	7q33
ZFHX3	0.0177905	Approved symbol	ZFHX3	zinc finger homeobox 3	HGNC:777	16q22.2-q22.3
AIM2	-0.0177903	Approved symbol	AIM2	absent in melanoma 2	HGNC:357	1q23.1-q23.2
MMP19	-0.0177897	Approved symbol	MMP19	matrix metallopeptidase 19	HGNC:7165	12q13.2
CD55	-0.0177883	Approved symbol	CD55	CD55 molecule (Cromer blood group)	HGNC:2665	1q32.2
SLC9A7	-0.0177877	Approved symbol	SLC9A7	solute carrier family 9 member A7	HGNC:17123	Xp11.3
TKTL1	-0.0177875	Approved symbol	TKTL1	transketolase like 1	HGNC:11835	Xq28
TROAP	-0.0177854	Approved symbol	TROAP	trophinin associated protein	HGNC:12327	12q13.12
RP11-134G8.7	0.017785	Unmatched	RP11-134G8.7
LILRB4	-0.0177793	Approved symbol	LILRB4	leukocyte immunoglobulin like receptor B4	HGNC:6608	19q13.42
FBXL13	-0.0177738	Approved symbol	FBXL13	F-box and leucine rich repeat protein 13	HGNC:21658	7q22.1
PKDCC	0.0177694	Approved symbol	PKDCC	protein kinase domain containing, cytoplasmic	HGNC:25123	2p21
ZBTB10	0.0177664	Approved symbol	ZBTB10	zinc finger and BTB domain containing 10	HGNC:30953	8q21.13
HCAR3	-0.0177642	Approved symbol	HCAR3	hydroxycarboxylic acid receptor 3	HGNC:16824	12q24.31
SHROOM2	0.0177609	Approved symbol	SHROOM2	shroom family member 2	HGNC:630	Xp22.2
NR2F6	0.0177549	Approved symbol	NR2F6	nuclear receptor subfamily 2 group F member 6	HGNC:7977	19p13.11
TNNC2	0.0177446	Approved symbol	TNNC2	troponin C2, fast skeletal type	HGNC:11944	20q13.12
GPR137B	-0.0177412	Approved symbol	GPR137B	G protein-coupled receptor 137B	HGNC:11862	1q42.3
NR4A3	-0.0177367	Approved symbol	NR4A3	nuclear receptor subfamily 4 group A member 3	HGNC:7982	9q22
BLCAP	0.0177356	Approved symbol	BLCAP	BLCAP apoptosis inducing factor	HGNC:1055	20q11.23
ADAMTS7	-0.0177351	Approved symbol	ADAMTS7	ADAM metallopeptidase with thrombospondin type 1 motif 7	HGNC:223	15q25.1
BDNF-AS	0.017735	Approved symbol	BDNF-AS	BDNF antisense RNA	HGNC:20608	11p14.1
ZEB1	-0.0177333	Approved symbol	ZEB1	zinc finger E-box binding homeobox 1	HGNC:11642	10p11.22
CEBPA-AS1	0.017731	Previous symbol	CEBPA-DT	CEBPA divergent transcript	HGNC:25710	19q13.11
VNN2	-0.0177298	Approved symbol	VNN2	vanin 2	HGNC:12706	6q23.2
CDC42SE1	-0.0177296	Approved symbol	CDC42SE1	CDC42 small effector 1	HGNC:17719	1q21.3
HLA-DMA	-0.0177271	Approved symbol	HLA-DMA	major histocompatibility complex, class II, DM alpha	HGNC:4934	6p21.32
TP63	-0.0177266	Approved symbol	TP63	tumor protein p63	HGNC:15979	3q28
LUCAT1	-0.0177188	Approved symbol	LUCAT1	lung cancer associated transcript 1	HGNC:48498	5q14.3
RNF122	-0.0177188	Approved symbol	RNF122	ring finger protein 122	HGNC:21147	8p12
PRKAR2B	-0.0177183	Approved symbol	PRKAR2B	protein kinase cAMP-dependent type II regulatory subunit beta	HGNC:9392	7q22.3
HPS5	-0.0177159	Approved symbol	HPS5	HPS5 biogenesis of lysosomal organelles complex 2 subunit 2	HGNC:17022	11p15.1
EGFL6	-0.0177149	Approved symbol	EGFL6	EGF like domain multiple 6	HGNC:3235	Xp22.2
BLM	-0.0177145	Approved symbol	BLM	BLM RecQ like helicase	HGNC:1058	15q26.1
EPHX1	0.0177114	Approved symbol	EPHX1	epoxide hydrolase 1	HGNC:3401	1q42.12
MKKS	0.0177112	Approved symbol	MKKS	McKusick-Kaufman syndrome	HGNC:7108	20p12.2
CTC-537E7.2	0.0177069	Unmatched	CTC-537E7.2
RGMB	0.0177035	Approved symbol	RGMB	repulsive guidance molecule BMP co-receptor b	HGNC:26896	5q15
NLRP12	-0.0177031	Approved symbol	NLRP12	NLR family pyrin domain containing 12	HGNC:22938	19q13.42
RP11-296O14.3	0.0177008	Unmatched	RP11-296O14.3
NTN4	0.017697	Approved symbol	NTN4	netrin 4	HGNC:13658	12q22
LYST	-0.0176965	Approved symbol	LYST	lysosomal trafficking regulator	HGNC:1968	1q42.3
AC073283.4	0.0176958	Unmatched	AC073283.4
IL8	-0.0176951	Previous symbol	CXCL8	C-X-C motif chemokine ligand 8	HGNC:6025	4q13.3
EAF2	-0.017693	Approved symbol	EAF2	ELL associated factor 2	HGNC:23115	3q13.33
GCKR	-0.0176906	Approved symbol	GCKR	glucokinase regulator	HGNC:4196	2p23.3
RP11-4O1.2	0.0176798	Unmatched	RP11-4O1.2
C19orf59	-0.0176774	Previous symbol	MCEMP1	mast cell expressed membrane protein 1	HGNC:27291	19p13.2
TPRG1L	0.0176769	Approved symbol	TPRG1L	tumor protein p63 regulated 1 like	HGNC:27007	1p36.32
KIAA2013	0.0176759	Approved symbol	KIAA2013	KIAA2013	HGNC:28513	1p36.22
RABGAP1	0.0176746	Approved symbol	RABGAP1	RAB GTPase activating protein 1	HGNC:17155	9q33.2-q33.3
EIF3L	0.0176735	Approved symbol	EIF3L	eukaryotic translation initiation factor 3 subunit L	HGNC:18138	22q13.1
SLC39A5	0.0176729	Approved symbol	SLC39A5	solute carrier family 39 member 5	HGNC:20502	12q13.3
CMTM2	-0.017671	Approved symbol	CMTM2	CKLF like MARVEL transmembrane domain containing 2	HGNC:19173	16q21
FOXO4	0.0176703	Approved symbol	FOXO4	forkhead box O4	HGNC:7139	Xq13.1
AGTR1	0.0176693	Approved symbol	AGTR1	angiotensin II receptor type 1	HGNC:336	3q24
SLC36A1	0.0176662	Approved symbol	SLC36A1	solute carrier family 36 member 1	HGNC:18761	5q33.1
TUBB	-0.0176641	Approved symbol	TUBB	tubulin beta class I	HGNC:20778	6p21.33
KLHL3	-0.0176592	Approved symbol	KLHL3	kelch like family member 3	HGNC:6354	5q31.2
FBXW7	-0.0176547	Approved symbol	FBXW7	F-box and WD repeat domain containing 7	HGNC:16712	4q31.3
CTSK	-0.0176535	Approved symbol	CTSK	cathepsin K	HGNC:2536	1q21.3
CDK5R2	0.0176492	Approved symbol	CDK5R2	cyclin dependent kinase 5 regulatory subunit 2	HGNC:1776	2q35
SPAG16	0.0176415	Approved symbol	SPAG16	sperm associated antigen 16	HGNC:23225	2q34
FAM169B	-0.0176406	Approved symbol	FAM169B	family with sequence similarity 169 member B	HGNC:26835	15q26.3
SCN9A	0.0176396	Approved symbol	SCN9A	sodium voltage-gated channel alpha subunit 9	HGNC:10597	2q24.3
CXCL1	-0.0176372	Approved symbol	CXCL1	C-X-C motif chemokine ligand 1	HGNC:4602	4q13.3
PHOSPHO1	-0.0176292	Approved symbol	PHOSPHO1	phosphoethanolamine/phosphocholine phosphatase 1	HGNC:16815	17q21.32
TDRD3	0.0176242	Approved symbol	TDRD3	tudor domain containing 3	HGNC:20612	13q21.2
MEOX1	-0.0176241	Approved symbol	MEOX1	mesenchyme homeobox 1	HGNC:7013	17q21.31
FAM184B	0.0176173	Approved symbol	FAM184B	family with sequence similarity 184 member B	HGNC:29235	4p15.32-p15.31
CDC42EP2	-0.0176163	Approved symbol	CDC42EP2	CDC42 effector protein 2	HGNC:16263	11q13.1
MARVELD1	0.0176144	Approved symbol	MARVELD1	MARVEL domain containing 1	HGNC:28674	10q24.2
CEP170	-0.0176122	Approved symbol	CEP170	centrosomal protein 170	HGNC:28920	1q43
SFT2D3	0.0176113	Approved symbol	SFT2D3	SFT2 domain containing 3	HGNC:28767	2q14.3
RALGDS	-0.0176092	Approved symbol	RALGDS	ral guanine nucleotide dissociation stimulator	HGNC:9842	9q34.13-q34.2
C2	-0.0176075	Approved symbol	C2	complement C2	HGNC:1248	6p21.33
AF165138.7	-0.0176058	Unmatched	AF165138.7
PCDH17	-0.0176054	Approved symbol	PCDH17	protocadherin 17	HGNC:14267	13q21.1
LMCD1	-0.0176037	Approved symbol	LMCD1	LIM and cysteine rich domains 1	HGNC:6633	3p25.3
KCNJ12	0.0176011	Approved symbol	KCNJ12	potassium inwardly rectifying channel subfamily J member 12	HGNC:6258	17p11.2
KIAA1199	-0.0176004	Previous symbol	CEMIP	cell migration inducing hyaluronidase 1	HGNC:29213	15q25.1
WDR62	-0.0175991	Approved symbol	WDR62	WD repeat domain 62	HGNC:24502	19q13.12
ORAI2	-0.0175972	Approved symbol	ORAI2	ORAI calcium release-activated calcium modulator 2	HGNC:21667	7q22.1
C21orf88	0.0175972	Previous symbol	B3GALT5-AS1	B3GALT5 antisense RNA 1	HGNC:16424	21q22.2
ECH1	0.0175947	Approved symbol	ECH1	enoyl-CoA hydratase 1	HGNC:3149	19q13.2
SLC26A7	0.0175899	Approved symbol	SLC26A7	solute carrier family 26 member 7	HGNC:14467	8q21.3
SIGLEC5	-0.0175897	Approved symbol	SIGLEC5	sialic acid binding Ig like lectin 5	HGNC:10874	19q13.41
IL6ST	-0.0175869	Approved symbol	IL6ST	interleukin 6 signal transducer	HGNC:6021	5q11.2
IFNAR2	-0.0175835	Approved symbol	IFNAR2	interferon alpha and beta receptor subunit 2	HGNC:5433	21q22.11
SUCLG1	0.0175808	Approved symbol	SUCLG1	succinate-CoA ligase GDP/ADP-forming subunit alpha	HGNC:11449	2p11.2
FAM72A	-0.0175794	Approved symbol	FAM72A	family with sequence similarity 72 member A	HGNC:24044	1q32.1
RTEL1-TNFRSF6B	-0.0175764	Approved symbol	RTEL1-TNFRSF6B	RTEL1-TNFRSF6B readthrough (NMD candidate)	HGNC:44095	20q13.33
LPCAT3	0.0175751	Approved symbol	LPCAT3	lysophosphatidylcholine acyltransferase 3	HGNC:30244	12p13.31
STK10	-0.0175745	Approved symbol	STK10	serine/threonine kinase 10	HGNC:11388	5q35.1
RRM2	-0.017571	Approved symbol	RRM2	ribonucleotide reductase regulatory subunit M2	HGNC:10452	2p25.1
THRA	0.01757	Approved symbol	THRA	thyroid hormone receptor alpha	HGNC:11796	17q21.1
RORC	0.0175584	Approved symbol	RORC	RAR related orphan receptor C	HGNC:10260	1q21
TTC40	-0.0175578	Previous symbol	CFAP46	cilia and flagella associated protein 46	HGNC:25247	10q26.3
MAK	-0.0175545	Approved symbol	MAK	male germ cell associated kinase	HGNC:6816	6p24.2
GNAI2	-0.0175544	Approved symbol	GNAI2	G protein subunit alpha i2	HGNC:4385	3p21.31
NDE1	-0.0175531	Approved symbol	NDE1	nudE neurodevelopment protein 1	HGNC:17619	16p13.11
CXCL11	-0.0175488	Approved symbol	CXCL11	C-X-C motif chemokine ligand 11	HGNC:10638	4q21.1
TRIP13	-0.0175416	Approved symbol	TRIP13	thyroid hormone receptor interactor 13	HGNC:12307	5p15.33
SCN2A	-0.0175412	Approved symbol	SCN2A	sodium voltage-gated channel alpha subunit 2	HGNC:10588	2q24.3
CTB-111H14.1	-0.0175402	Unmatched	CTB-111H14.1
THY1	-0.0175394	Approved symbol	THY1	Thy-1 cell surface antigen	HGNC:11801	11q23.3
MEFV	-0.0175376	Approved symbol	MEFV	MEFV innate immuity regulator, pyrin	HGNC:6998	16p13.3
TRIM22	-0.0175368	Approved symbol	TRIM22	tripartite motif containing 22	HGNC:16379	11p15.4
INSL4	-0.017536	Approved symbol	INSL4	insulin like 4	HGNC:6087	9p24.1
AC112229.7	0.0175359	Unmatched	AC112229.7
FEV	0.0175356	Approved symbol	FEV	FEV transcription factor, ETS family member	HGNC:18562	2q35
ATP9A	0.0175339	Approved symbol	ATP9A	ATPase phospholipid transporting 9A (putative)	HGNC:13540	20q13.2
RP11-327F22.2	-0.0175292	Unmatched	RP11-327F22.2
CXCL2	-0.0175242	Approved symbol	CXCL2	C-X-C motif chemokine ligand 2	HGNC:4603	4q13.3
LETM2	-0.0175218	Approved symbol	LETM2	leucine zipper and EF-hand containing transmembrane protein 2	HGNC:14648	8p11.23
CHKA	0.0175198	Approved symbol	CHKA	choline kinase alpha	HGNC:1937	11q13.2
UGT2B11	0.0175178	Approved symbol	UGT2B11	UDP glucuronosyltransferase family 2 member B11	HGNC:12545	4q13.2
RP11-511I2.2	0.0175167	Unmatched	RP11-511I2.2
ZBED1	0.0175151	Approved symbol	ZBED1	zinc finger BED-type containing 1	HGNC:447	Xp22.33 and Yp11
F3	-0.0175143	Approved symbol	F3	coagulation factor III, tissue factor	HGNC:3541	1p21.3
RP11-1267H10.4	0.0175133	Unmatched	RP11-1267H10.4
IFI44L	-0.0174985	Approved symbol	IFI44L	interferon induced protein 44 like	HGNC:17817	1p31.1
CD38	-0.0174932	Approved symbol	CD38	CD38 molecule	HGNC:1667	4p15.32
MOAP1	0.0174913	Approved symbol	MOAP1	modulator of apoptosis 1	HGNC:16658	14q32.12
RP11-672L10.6	0.0174878	Unmatched	RP11-672L10.6
SLC22A5	0.0174853	Approved symbol	SLC22A5	solute carrier family 22 member 5	HGNC:10969	5q31.1
OVOL2	0.0174852	Approved symbol	OVOL2	ovo like zinc finger 2	HGNC:15804	20p11.23
LINC00963	-0.0174821	Approved symbol	LINC00963	long intergenic non-protein coding RNA 963	HGNC:48716	9q34.11
S100A2	-0.017479	Approved symbol	S100A2	S100 calcium binding protein A2	HGNC:10492	1q21.3
DHRS11	0.0174758	Approved symbol	DHRS11	dehydrogenase/reductase 11	HGNC:28639	17q12
SYT17	0.0174747	Approved symbol	SYT17	synaptotagmin 17	HGNC:24119	16p12.3
HCK	-0.0174696	Approved symbol	HCK	HCK proto-oncogene, Src family tyrosine kinase	HGNC:4840	20q11.21
KIAA0930	-0.0174678	Approved symbol	KIAA0930	KIAA0930	HGNC:1314	22q13.31
CFB	-0.0174661	Approved symbol	CFB	complement factor B	HGNC:1037	6p21.33
DGKG	-0.0174629	Approved symbol	DGKG	diacylglycerol kinase gamma	HGNC:2853	3q27.2-q27.3
NEURL1B	0.0174576	Approved symbol	NEURL1B	neuralized E3 ubiquitin protein ligase 1B	HGNC:35422	5q35.1
RP11-61L23.2	-0.0174538	Unmatched	RP11-61L23.2
RP11-395P17.11	0.0174498	Unmatched	RP11-395P17.11
TPST1	-0.0174444	Approved symbol	TPST1	tyrosylprotein sulfotransferase 1	HGNC:12020	7q11.21
CAPN13	0.0174412	Approved symbol	CAPN13	calpain 13	HGNC:16663	2p23.1
CLEC4E	-0.0174404	Approved symbol	CLEC4E	C-type lectin domain family 4 member E	HGNC:14555	12p13.31
SEMA6A	0.0174382	Approved symbol	SEMA6A	semaphorin 6A	HGNC:10738	5q23.1
PLA2G3	-0.0174369	Approved symbol	PLA2G3	phospholipase A2 group III	HGNC:17934	22q12.2
RAB31	-0.0174364	Approved symbol	RAB31	RAB31, member RAS oncogene family	HGNC:9771	18p11.22
ALPL	-0.0174337	Approved symbol	ALPL	alkaline phosphatase, biomineralization associated	HGNC:438	1p36.12
RP11-797A18.4	0.0174332	Unmatched	RP11-797A18.4
SLC28A3	-0.0174297	Approved symbol	SLC28A3	solute carrier family 28 member 3	HGNC:16484	9q21.32-q21.33
EDA	0.0174274	Approved symbol	EDA	ectodysplasin A	HGNC:3157	Xq13.1
CHN1	-0.0174265	Approved symbol	CHN1	chimerin 1	HGNC:1943	2q31.1
RP11-15H20.6	0.0174241	Unmatched	RP11-15H20.6
RP11-680A11.5	-0.0174239	Unmatched	RP11-680A11.5
IL6	-0.0174226	Approved symbol	IL6	interleukin 6	HGNC:6018	7p15.3
HJURP	-0.0174219	Approved symbol	HJURP	Holliday junction recognition protein	HGNC:25444	2q37.1
JAKMIP1	-0.0174178	Approved symbol	JAKMIP1	janus kinase and microtubule interacting protein 1	HGNC:26460	4p16.1
NECAB3	0.0174159	Approved symbol	NECAB3	N-terminal EF-hand calcium binding protein 3	HGNC:15851	20q11.22
UHRF1	-0.0174154	Approved symbol	UHRF1	ubiquitin like with PHD and ring finger domains 1	HGNC:12556	19p13.3
TRBV7-6	-0.0174149	Approved symbol	TRBV7-6	T cell receptor beta variable 7-6	HGNC:12240	7q34
ZNF44	0.017412	Approved symbol	ZNF44	zinc finger protein 44	HGNC:13110	19p13.2
RASSF8-AS1	-0.017408	Approved symbol	RASSF8-AS1	RASSF8 antisense RNA 1	HGNC:48637	12p12.1
FAP	-0.0174066	Approved symbol	FAP	fibroblast activation protein alpha	HGNC:3590	2q24.2
SH3RF3-AS1	-0.0174063	Approved symbol	SH3RF3-AS1	SH3RF3 antisense RNA 1	HGNC:44168	2q13
RP11-76C10.5	0.0174051	Unmatched	RP11-76C10.5
CTA-384D8.35	-0.0174039	Unmatched	CTA-384D8.35
FAM189A1	0.0174034	Approved symbol	FAM189A1	family with sequence similarity 189 member A1	HGNC:29075	15q13.1
CCDC147-AS1	-0.0174011	Previous symbol	CFAP58-DT	CFAP58 divergent transcript	HGNC:45243	10q25.1
ZNF204P	0.0173998	Approved symbol	ZNF204P	zinc finger protein 204, pseudogene	HGNC:12995	6p22.1
DSE	-0.0173956	Approved symbol	DSE	dermatan sulfate epimerase	HGNC:21144	6q22.1
SKA1	-0.0173901	Approved symbol	SKA1	spindle and kinetochore associated complex subunit 1	HGNC:28109	18q21.1
RP11-511B23.2	0.0173896	Unmatched	RP11-511B23.2
SIK2	0.0173886	Approved symbol	SIK2	salt inducible kinase 2	HGNC:21680	11q23.1
HOXA10	0.0173867	Approved symbol	HOXA10	homeobox A10	HGNC:5100	7p15.2
CXCL6	-0.017384	Approved symbol	CXCL6	C-X-C motif chemokine ligand 6	HGNC:10643	4q13.3
IP6K3	-0.0173826	Approved symbol	IP6K3	inositol hexakisphosphate kinase 3	HGNC:17269	6p21.31
DDHD1	-0.0173826	Approved symbol	DDHD1	DDHD domain containing 1	HGNC:19714	14q22.1
GNA12	-0.0173824	Approved symbol	GNA12	G protein subunit alpha 12	HGNC:4380	7p22.3-p22.2
GAS6	0.0173798	Approved symbol	GAS6	growth arrest specific 6	HGNC:4168	13q34
IGKJ5	-0.0173795	Approved symbol	IGKJ5	immunoglobulin kappa joining 5	HGNC:5723	2p11.2
CCDC122	0.0173784	Approved symbol	CCDC122	coiled-coil domain containing 122	HGNC:26478	13q14.11
ARHGAP29	-0.0173774	Approved symbol	ARHGAP29	Rho GTPase activating protein 29	HGNC:30207	1p22.1
APOL1	-0.0173683	Approved symbol	APOL1	apolipoprotein L1	HGNC:618	22q12.3
SLC18B1	0.0173642	Approved symbol	SLC18B1	solute carrier family 18 member B1	HGNC:21573	6q23.2
CCDC69	-0.0173584	Approved symbol	CCDC69	coiled-coil domain containing 69	HGNC:24487	5q33.1
LDLRAD2	-0.0173563	Approved symbol	LDLRAD2	low density lipoprotein receptor class A domain containing 2	HGNC:32071	1p36.12
SIX4	-0.0173541	Approved symbol	SIX4	SIX homeobox 4	HGNC:10890	14q23.1
TNFAIP8L1	-0.017353	Approved symbol	TNFAIP8L1	TNF alpha induced protein 8 like 1	HGNC:28279	19p13.3
IL18RAP	-0.0173521	Approved symbol	IL18RAP	interleukin 18 receptor accessory protein	HGNC:5989	2q12.1
MALT1	-0.0173494	Approved symbol	MALT1	MALT1 paracaspase	HGNC:6819	18q21.32
MUM1L1	0.0173471	Previous symbol	PWWP3B	PWWP domain containing 3B	HGNC:26583	Xq22.3
APOBEC3G	-0.0173458	Approved symbol	APOBEC3G	apolipoprotein B mRNA editing enzyme catalytic subunit 3G	HGNC:17357	22q13.1
FCAR	-0.0173414	Approved symbol	FCAR	Fc fragment of IgA receptor	HGNC:3608	19q13.42
RNF183	-0.0173411	Approved symbol	RNF183	ring finger protein 183	HGNC:28721	9q32
RP11-360F5.3	-0.0173328	Unmatched	RP11-360F5.3
RP11-83A24.2	0.0173318	Unmatched	RP11-83A24.2
DCC	-0.0173313	Approved symbol	DCC	DCC netrin 1 receptor	HGNC:2701	18q21.2
SERPINF2	-0.0173297	Approved symbol	SERPINF2	serpin family F member 2	HGNC:9075	17p13.3
ARG2	-0.0173255	Approved symbol	ARG2	arginase 2	HGNC:664	14q24.1
IFFO2	-0.0173254	Approved symbol	IFFO2	intermediate filament family orphan 2	HGNC:27006	1p36.13
GTSE1	-0.0173216	Approved symbol	GTSE1	G2 and S-phase expressed 1	HGNC:13698	22q13.31
CDKN2B-AS1	0.0173179	Approved symbol	CDKN2B-AS1	CDKN2B antisense RNA 1	HGNC:34341	9p21.3
CST7	-0.0173159	Approved symbol	CST7	cystatin F	HGNC:2479	20p11.21
KIAA0101	-0.0173156	Previous symbol	PCLAF	PCNA clamp associated factor	HGNC:28961	15q22.31
PADI4	-0.0173141	Approved symbol	PADI4	peptidyl arginine deiminase 4	HGNC:18368	1p36.13
MICB	-0.017308	Approved symbol	MICB	MHC class I polypeptide-related sequence B	HGNC:7091	6p21.33
CCR3	-0.0173014	Approved symbol	CCR3	C-C motif chemokine receptor 3	HGNC:1604	3p21.31
FMO5	0.0172958	Approved symbol	FMO5	flavin containing dimethylaniline monoxygenase 5	HGNC:3773	1q21.1
RP11-379K17.12	0.0172949	Unmatched	RP11-379K17.12
ZSCAN16	0.0172919	Approved symbol	ZSCAN16	zinc finger and SCAN domain containing 16	HGNC:20813	6p22.1
SNAI1	-0.017291	Approved symbol	SNAI1	snail family transcriptional repressor 1	HGNC:11128	20q13.13
SSTR2	0.017289	Approved symbol	SSTR2	somatostatin receptor 2	HGNC:11331	17q25.1
NRIP3	-0.0172877	Approved symbol	NRIP3	nuclear receptor interacting protein 3	HGNC:1167	11p15.4
NFKBIE	-0.0172872	Approved symbol	NFKBIE	NFKB inhibitor epsilon	HGNC:7799	6p21.1
ABCA12	-0.0172844	Approved symbol	ABCA12	ATP binding cassette subfamily A member 12	HGNC:14637	2q35
B3GNT8	0.0172833	Approved symbol	B3GNT8	UDP-GlcNAc:betaGal beta-1,3-N-acetylglucosaminyltransferase 8	HGNC:24139	19q13.2
PCBP3	-0.0172827	Approved symbol	PCBP3	poly(rC) binding protein 3	HGNC:8651	21q22.3
DSN1	-0.017282	Approved symbol	DSN1	DSN1 component of MIS12 kinetochore complex	HGNC:16165	20q11.23
SLFN11	-0.0172804	Approved symbol	SLFN11	schlafen family member 11	HGNC:26633	17q12
SLC25A37	-0.0172784	Approved symbol	SLC25A37	solute carrier family 25 member 37	HGNC:29786	8p21.2
PANX2	-0.0172778	Approved symbol	PANX2	pannexin 2	HGNC:8600	22q13.33
RP11-598F7.5	-0.0172773	Unmatched	RP11-598F7.5
RERE	0.0172724	Approved symbol	RERE	arginine-glutamic acid dipeptide repeats	HGNC:9965	1p36.23
NCOA7	-0.0172712	Approved symbol	NCOA7	nuclear receptor coactivator 7	HGNC:21081	6q22.31-q22.32
DENND5A	-0.0172694	Approved symbol	DENND5A	DENN domain containing 5A	HGNC:19344	11p15.4
INSM1	0.0172614	Approved symbol	INSM1	INSM transcriptional repressor 1	HGNC:6090	20p11.23
C5orf63	0.0172581	Approved symbol	C5orf63	chromosome 5 open reading frame 63	HGNC:40051	5q23.2
IRAK3	-0.0172554	Approved symbol	IRAK3	interleukin 1 receptor associated kinase 3	HGNC:17020	12q14.3
TPH1	0.0172526	Approved symbol	TPH1	tryptophan hydroxylase 1	HGNC:12008	11p15.1
TUBB3	-0.0172471	Approved symbol	TUBB3	tubulin beta 3 class III	HGNC:20772	16q24.3
GPR84	-0.0172459	Approved symbol	GPR84	G protein-coupled receptor 84	HGNC:4535	12q13.13
SP140L	-0.0172437	Approved symbol	SP140L	SP140 nuclear body protein like	HGNC:25105	2q37.1
IL1RN	-0.017243	Approved symbol	IL1RN	interleukin 1 receptor antagonist	HGNC:6000	2q14.1
RP11-611O2.5	0.0172421	Unmatched	RP11-611O2.5
COL6A3	-0.0172369	Approved symbol	COL6A3	collagen type VI alpha 3 chain	HGNC:2213	2q37.3
SHMT2	-0.0172316	Approved symbol	SHMT2	serine hydroxymethyltransferase 2	HGNC:10852	12q13.3
VENTX	-0.0172305	Approved symbol	VENTX	VENT homeobox	HGNC:13639	10q26.3
SULF1	-0.0172299	Approved symbol	SULF1	sulfatase 1	HGNC:20391	8q13.2-q13.3
C4A	-0.0172293	Approved symbol	C4A	complement C4A (Rodgers blood group)	HGNC:1323	6p21.33
CHRNB2	0.0172275	Approved symbol	CHRNB2	cholinergic receptor nicotinic beta 2 subunit	HGNC:1962	1q21.3
ANKRD27	0.0172261	Approved symbol	ANKRD27	ankyrin repeat domain 27	HGNC:25310	19q13.11
CTB-61M7.2	-0.0172243	Unmatched	CTB-61M7.2
CREB5	-0.0172221	Approved symbol	CREB5	cAMP responsive element binding protein 5	HGNC:16844	7p15.1-p14.3
CCDC71L	-0.017222	Approved symbol	CCDC71L	coiled-coil domain containing 71 like	HGNC:26685	7q22.3
PPBP	-0.0172217	Approved symbol	PPBP	pro-platelet basic protein	HGNC:9240	4q13.3
TM4SF1	-0.017212	Approved symbol	TM4SF1	transmembrane 4 L six family member 1	HGNC:11853	3q25.1
C17orf53	-0.0172044	Previous symbol	HROB	homologous recombination factor with OB-fold	HGNC:28460	17q21.31
TRPM3	0.0172039	Approved symbol	TRPM3	transient receptor potential cation channel subfamily M member 3	HGNC:17992	9q21.12-q21.13
AC110619.1	0.0171991	Unmatched	AC110619.1
PRRX1	-0.0171857	Approved symbol	PRRX1	paired related homeobox 1	HGNC:9142	1q24.2
FRAS1	0.0171848	Approved symbol	FRAS1	Fraser extracellular matrix complex subunit 1	HGNC:19185	4q21.21
IL17REL	-0.0171799	Approved symbol	IL17REL	interleukin 17 receptor E like	HGNC:33808	22q13.33
FAM83A	-0.0171753	Approved symbol	FAM83A	family with sequence similarity 83 member A	HGNC:28210	8q24.13
LY6E	-0.0171699	Approved symbol	LY6E	lymphocyte antigen 6 family member E	HGNC:6727	8q24.3
HRASLS5	-0.0171666	Previous symbol	PLAAT5	phospholipase A and acyltransferase 5	HGNC:24978	11q12.3
POU2AF1	-0.0171664	Approved symbol	POU2AF1	POU class 2 homeobox associating factor 1	HGNC:9211	11q23.1
FCGR1C	-0.0171615	Previous symbol	FCGR1CP	Fc fragment of IgG receptor Ic, pseudogene	HGNC:3615	1q21.1
SPIRE2	0.0171607	Approved symbol	SPIRE2	spire type actin nucleation factor 2	HGNC:30623	16q24.3
SVOP	0.0171605	Approved symbol	SVOP	SV2 related protein	HGNC:25417	12q24.11
PTPN13	-0.0171576	Approved symbol	PTPN13	protein tyrosine phosphatase non-receptor type 13	HGNC:9646	4q21.3
EBF3	-0.0171575	Approved symbol	EBF3	EBF transcription factor 3	HGNC:19087	10q26.3
AP000230.1	0.0171567	Unmatched	AP000230.1
IDO1	-0.0171545	Approved symbol	IDO1	indoleamine 2,3-dioxygenase 1	HGNC:6059	8p11.21
RQCD1	-0.0171531	Previous symbol	CNOT9	CCR4-NOT transcription complex subunit 9	HGNC:10445	2q35
KLHDC7B	-0.0171519	Approved symbol	KLHDC7B	kelch domain containing 7B	HGNC:25145	22q13.33
SLAMF8	-0.0171508	Approved symbol	SLAMF8	SLAM family member 8	HGNC:21391	1q23.2
MME	-0.0171505	Approved symbol	MME	membrane metalloendopeptidase	HGNC:7154	3q25.2
TMTC1	-0.0171504	Approved symbol	TMTC1	transmembrane O-mannosyltransferase targeting cadherins 1	HGNC:24099	12p11.22
LTK	0.0171451	Approved symbol	LTK	leukocyte receptor tyrosine kinase	HGNC:6721	15q15.1
STRIP2	-0.0171436	Approved symbol	STRIP2	striatin interacting protein 2	HGNC:22209	7q32.1
PHTF1	-0.0171375	Approved symbol	PHTF1	putative homeodomain transcription factor 1	HGNC:8939	1p13.2
PKM	-0.0171353	Approved symbol	PKM	pyruvate kinase M1/2	HGNC:9021	15q23
RBMS1	-0.017132	Approved symbol	RBMS1	RNA binding motif single stranded interacting protein 1	HGNC:9907	2q24.2
ANXA1	-0.0171261	Approved symbol	ANXA1	annexin A1	HGNC:533	9q21.13
DARC	-0.0171202	Previous symbol	ACKR1	atypical chemokine receptor 1 (Duffy blood group)	HGNC:4035	1q23.2
REG1A	-0.0171151	Approved symbol	REG1A	regenerating family member 1 alpha	HGNC:9951	2p12
PHLDB1	0.0171141	Approved symbol	PHLDB1	pleckstrin homology like domain family B member 1	HGNC:23697	11q23.3
RP11-13K12.1	0.0171059	Unmatched	RP11-13K12.1
EMB	-0.0170931	Approved symbol	EMB	embigin	HGNC:30465	5q11.1
RGS18	-0.0170928	Approved symbol	RGS18	regulator of G protein signaling 18	HGNC:14261	1q31.2
PORCN	-0.0170896	Approved symbol	PORCN	porcupine O-acyltransferase	HGNC:17652	Xp11.23
LINC00840	-0.0170895	Approved symbol	LINC00840	long intergenic non-protein coding RNA 840	HGNC:44987	10q11.21
PDK2	0.0170893	Approved symbol	PDK2	pyruvate dehydrogenase kinase 2	HGNC:8810	17q21.33
CXCR6	-0.0170891	Approved symbol	CXCR6	C-X-C motif chemokine receptor 6	HGNC:16647	3p21.31
ACAD10	0.0170868	Approved symbol	ACAD10	acyl-CoA dehydrogenase family member 10	HGNC:21597	12q24.12
MYBPH	-0.0170856	Approved symbol	MYBPH	myosin binding protein H	HGNC:7552	1q32.1
RP1-249H1.4	0.0170786	Unmatched	RP1-249H1.4
GREM1	-0.0170734	Approved symbol	GREM1	gremlin 1, DAN family BMP antagonist	HGNC:2001	15q13.3
FCN1	-0.017072	Approved symbol	FCN1	ficolin 1	HGNC:3623	9q34.3
RP4-584D14.5	0.017066	Unmatched	RP4-584D14.5
FFAR3	-0.0170537	Approved symbol	FFAR3	free fatty acid receptor 3	HGNC:4499	19q13.12
TNFRSF10B	-0.0170507	Approved symbol	TNFRSF10B	TNF receptor superfamily member 10b	HGNC:11905	8p21.3
ETV7	-0.0170451	Approved symbol	ETV7	ETS variant transcription factor 7	HGNC:18160	6p21.31
C15orf54	-0.0170436	Approved symbol	C15orf54	chromosome 15 putative open reading frame 54	HGNC:33797	15q14
SLC16A6	-0.0170423	Approved symbol	SLC16A6	solute carrier family 16 member 6	HGNC:10927	17q24.2
TNFAIP3	-0.017042	Approved symbol	TNFAIP3	TNF alpha induced protein 3	HGNC:11896	6q23.3
TRERF1	-0.0170372	Approved symbol	TRERF1	transcriptional regulating factor 1	HGNC:18273	6p21.1
ZNF267	-0.0170365	Approved symbol	ZNF267	zinc finger protein 267	HGNC:13060	16p11.2
PITPNC1	-0.0170344	Approved symbol	PITPNC1	phosphatidylinositol transfer protein cytoplasmic 1	HGNC:21045	17q24.2
CHGA	0.0170337	Approved symbol	CHGA	chromogranin A	HGNC:1929	14q32.12
CTD-2171N6.1	-0.0170332	Alias symbol	LINC01929	long intergenic non-protein coding RNA 1929	HGNC:52751	18q21.2
CTB-114C7.4	-0.0170331	Unmatched	CTB-114C7.4
FEN1	-0.0170277	Approved symbol	FEN1	flap structure-specific endonuclease 1	HGNC:3650	11q12.2
DIO3	0.0170274	Approved symbol	DIO3	iodothyronine deiodinase 3	HGNC:2885	14q32.31
HIVEP2	-0.0170247	Approved symbol	HIVEP2	HIVEP zinc finger 2	HGNC:4921	6q24.2
C1QTNF1-AS1	0.0170241	Approved symbol	C1QTNF1-AS1	C1QTNF1 antisense RNA 1	HGNC:44351	17q25.3
FAM132B	-0.0170232	Previous symbol	ERFE	erythroferrone	HGNC:26727	2q37.3
TEAD4	-0.0170226	Approved symbol	TEAD4	TEA domain transcription factor 4	HGNC:11717	12p13.33
C14orf93	0.0170213	Approved symbol	C14orf93	chromosome 14 open reading frame 93	HGNC:20162	14q11.2
CCDC181	0.0170212	Approved symbol	CCDC181	coiled-coil domain containing 181	HGNC:28051	1q24.2
RP11-347C12.10	0.0170201	Unmatched	RP11-347C12.10
REG1B	-0.0170187	Approved symbol	REG1B	regenerating family member 1 beta	HGNC:9952	2p12
GLOD4	0.0170144	Approved symbol	GLOD4	glyoxalase domain containing 4	HGNC:14111	17p13.3
ADM2	-0.0170126	Approved symbol	ADM2	adrenomedullin 2	HGNC:28898	22q13.33
INHBB	-0.0170121	Approved symbol	INHBB	inhibin subunit beta B	HGNC:6067	2q14.2
AC127496.1	0.0170093	Unmatched	AC127496.1
PCK1	0.0170083	Approved symbol	PCK1	phosphoenolpyruvate carboxykinase 1	HGNC:8724	20q13.31
AURKB	-0.0169959	Approved symbol	AURKB	aurora kinase B	HGNC:11390	17p13.1
P2RY13	-0.0169937	Approved symbol	P2RY13	purinergic receptor P2Y13	HGNC:4537	3q25.1
APOL2	-0.0169937	Approved symbol	APOL2	apolipoprotein L2	HGNC:619	22q12.3
BTN3A3	-0.0169923	Approved symbol	BTN3A3	butyrophilin subfamily 3 member A3	HGNC:1140	6p22.2
ZNF365	-0.0169921	Approved symbol	ZNF365	zinc finger protein 365	HGNC:18194	10q21.2
COL22A1	-0.0169921	Approved symbol	COL22A1	collagen type XXII alpha 1 chain	HGNC:22989	8q24.23-q24.3
CRYBA2	0.0169903	Approved symbol	CRYBA2	crystallin beta A2	HGNC:2395	2q35
FAM114A2	-0.0169901	Approved symbol	FAM114A2	family with sequence similarity 114 member A2	HGNC:1333	5q33.2
SLC39A6	-0.0169893	Approved symbol	SLC39A6	solute carrier family 39 member 6	HGNC:18607	18q12.2
TLR8	-0.0169841	Approved symbol	TLR8	toll like receptor 8	HGNC:15632	Xp22.2
DNAH5	-0.0169836	Approved symbol	DNAH5	dynein axonemal heavy chain 5	HGNC:2950	5p15.2
UBTF	0.0169823	Approved symbol	UBTF	upstream binding transcription factor	HGNC:12511	17q21.31
C11orf73	-0.016981	Previous symbol	HIKESHI	heat shock protein nuclear import factor hikeshi	HGNC:26938	11q14.2
C19orf38	-0.0169803	Approved symbol	C19orf38	chromosome 19 open reading frame 38	HGNC:34073	19p13.2
SCG3	0.016979	Approved symbol	SCG3	secretogranin III	HGNC:13707	15q21.2
ADCY4	-0.0169777	Approved symbol	ADCY4	adenylate cyclase 4	HGNC:235	14q12
NT5DC2	-0.0169761	Approved symbol	NT5DC2	5'-nucleotidase domain containing 2	HGNC:25717	3p21.1
CISD3	0.0169752	Approved symbol	CISD3	CDGSH iron sulfur domain 3	HGNC:27578	17q12
SNX5	0.0169739	Approved symbol	SNX5	sorting nexin 5	HGNC:14969	20p11.23
NKG7	-0.0169625	Approved symbol	NKG7	natural killer cell granule protein 7	HGNC:7830	19q13.41
ZNF576	0.0169625	Approved symbol	ZNF576	zinc finger protein 576	HGNC:28357	19q13.31
RP11-221J22.2	-0.0169591	Unmatched	RP11-221J22.2
SLC16A4	-0.0169586	Approved symbol	SLC16A4	solute carrier family 16 member 4	HGNC:10925	1p13.3
TTC26	-0.0169581	Approved symbol	TTC26	tetratricopeptide repeat domain 26	HGNC:21882	7q34
RP13-188A5.1	0.0169538	Unmatched	RP13-188A5.1
RP11-383C5.4	0.0169527	Unmatched	RP11-383C5.4
SCG2	0.0169506	Approved symbol	SCG2	secretogranin II	HGNC:10575	2q36.1
CGRRF1	0.0169504	Approved symbol	CGRRF1	cell growth regulator with ring finger domain 1	HGNC:15528	14q22.2
GMPR	-0.0169482	Approved symbol	GMPR	guanosine monophosphate reductase	HGNC:4376	6p22.3
HOXB5	0.0169477	Approved symbol	HOXB5	homeobox B5	HGNC:5116	17q21.32
SUCNR1	-0.0169476	Approved symbol	SUCNR1	succinate receptor 1	HGNC:4542	3q25.1
PGF	-0.0169441	Approved symbol	PGF	placental growth factor	HGNC:8893	14q24.3
CXCL3	-0.0169396	Approved symbol	CXCL3	C-X-C motif chemokine ligand 3	HGNC:4604	4q13.3
C1orf167	-0.0169359	Approved symbol	C1orf167	chromosome 1 open reading frame 167	HGNC:25262	1p36.22
EDN3	0.0169311	Approved symbol	EDN3	endothelin 3	HGNC:3178	20q13.32
ODF3B	-0.0169304	Approved symbol	ODF3B	outer dense fiber of sperm tails 3B	HGNC:34388	22q13.33
AC022182.3	-0.0169268	Unmatched	AC022182.3
GAL	-0.0169239	Approved symbol	GAL	galanin and GMAP prepropeptide	HGNC:4114	11q13.2
AC005235.1	0.0169224	Unmatched	AC005235.1
RP11-219G17.4	-0.0169223	Unmatched	RP11-219G17.4
ANO2	-0.0169211	Approved symbol	ANO2	anoctamin 2	HGNC:1183	12p13.31
HLA-DPA3	-0.0169201	Approved symbol	HLA-DPA3	major histocompatibility complex, class II, DP alpha 3 (pseudogene)	HGNC:19393	6p21.32
FMO1	-0.0169197	Approved symbol	FMO1	flavin containing dimethylaniline monoxygenase 1	HGNC:3769	1q24.3
CTC-297N7.8	0.0169177	Unmatched	CTC-297N7.8
ZNF606	0.0169175	Approved symbol	ZNF606	zinc finger protein 606	HGNC:25879	19q13.43
MIS12	-0.0169159	Approved symbol	MIS12	MIS12 kinetochore complex component	HGNC:24967	17p13.2
DSTNP2	-0.0169119	Approved symbol	DSTNP2	DSTN pseudogene 2	HGNC:34546	12p13.31
LGR6	0.0169106	Approved symbol	LGR6	leucine rich repeat containing G protein-coupled receptor 6	HGNC:19719	1q32.1
NEUROD1	0.0169093	Approved symbol	NEUROD1	neuronal differentiation 1	HGNC:7762	2q31.3
IGLON5	-0.0169033	Approved symbol	IGLON5	IgLON family member 5	HGNC:34550	19q13.41
MMP25	-0.0169032	Approved symbol	MMP25	matrix metallopeptidase 25	HGNC:14246	16p13.3
MIEF2	0.0169031	Approved symbol	MIEF2	mitochondrial elongation factor 2	HGNC:17920	17p11.2
CELF3	0.0168992	Approved symbol	CELF3	CUGBP Elav-like family member 3	HGNC:11967	1q21.3
TMEM141	0.0168959	Approved symbol	TMEM141	transmembrane protein 141	HGNC:28211	9q34.3
ECSCR	-0.0168947	Approved symbol	ECSCR	endothelial cell surface expressed chemotaxis and apoptosis regulator	HGNC:35454	5q31.2
COL7A1	-0.0168925	Approved symbol	COL7A1	collagen type VII alpha 1 chain	HGNC:2214	3p21.31
FKBP11	-0.01689	Approved symbol	FKBP11	FKBP prolyl isomerase 11	HGNC:18624	12q13.12
PRR16	-0.0168898	Approved symbol	PRR16	proline rich 16	HGNC:29654	5q23.1
LRP6	0.0168889	Approved symbol	LRP6	LDL receptor related protein 6	HGNC:6698	12p13.2
GPR12	0.016886	Approved symbol	GPR12	G protein-coupled receptor 12	HGNC:4466	13q12.13
ITGB2	-0.0168784	Approved symbol	ITGB2	integrin subunit beta 2	HGNC:6155	21q22.3
DNAJB5	-0.016876	Approved symbol	DNAJB5	DnaJ heat shock protein family (Hsp40) member B5	HGNC:14887	9p13.3
VWA5B1	0.0168746	Approved symbol	VWA5B1	von Willebrand factor A domain containing 5B1	HGNC:26538	1p36.12
BLOC1S6	-0.0168743	Approved symbol	BLOC1S6	biogenesis of lysosomal organelles complex 1 subunit 6	HGNC:8549	15q21.1
C2CD4A	-0.0168705	Approved symbol	C2CD4A	C2 calcium dependent domain containing 4A	HGNC:33627	15q22.2
RP11-625L16.3	-0.0168616	Unmatched	RP11-625L16.3
FANCG	-0.0168595	Approved symbol	FANCG	FA complementation group G	HGNC:3588	9p13.3
RP11-355B11.2	0.0168568	Unmatched	RP11-355B11.2
RP11-47I22.2	-0.0168564	Unmatched	RP11-47I22.2
DENND3	-0.0168558	Approved symbol	DENND3	DENN domain containing 3	HGNC:29134	8q24.3
FAM26F	-0.0168553	Previous symbol	CALHM6	calcium homeostasis modulator family member 6	HGNC:33391	6q22.1
AHR	-0.0168544	Approved symbol	AHR	aryl hydrocarbon receptor	HGNC:348	7p21.1
RP11-654D12.2	0.0168539	Unmatched	RP11-654D12.2
C1R	-0.0168507	Approved symbol	C1R	complement C1r	HGNC:1246	12p13.31
IL1R1	-0.0168491	Approved symbol	IL1R1	interleukin 1 receptor type 1	HGNC:5993	2q11.2-q12.1
TUBB6	-0.0168488	Approved symbol	TUBB6	tubulin beta 6 class V	HGNC:20776	18p11.21
NOVA2	-0.0168458	Approved symbol	NOVA2	NOVA alternative splicing regulator 2	HGNC:7887	19q13.32
CTPS1	-0.0168448	Approved symbol	CTPS1	CTP synthase 1	HGNC:2519	1p34.2
HS3ST6	0.0168435	Approved symbol	HS3ST6	heparan sulfate-glucosamine 3-sulfotransferase 6	HGNC:14178	16p13.3
RHOU	0.0168419	Approved symbol	RHOU	ras homolog family member U	HGNC:17794	1q42.13
C11orf91	-0.016839	Approved symbol	C11orf91	chromosome 11 open reading frame 91	HGNC:34444	11p13
TBXAS1	-0.0168366	Approved symbol	TBXAS1	thromboxane A synthase 1	HGNC:11609	7q34
DYRK3	-0.0168323	Approved symbol	DYRK3	dual specificity tyrosine phosphorylation regulated kinase 3	HGNC:3094	1q32.1
IGFBP7	-0.016832	Approved symbol	IGFBP7	insulin like growth factor binding protein 7	HGNC:5476	4q12
GJD3	-0.0168256	Approved symbol	GJD3	gap junction protein delta 3	HGNC:19147	17q21.2
TNFRSF4	-0.0168228	Approved symbol	TNFRSF4	TNF receptor superfamily member 4	HGNC:11918	1p36.33
SMIM19	0.0168219	Approved symbol	SMIM19	small integral membrane protein 19	HGNC:25166	8p11.21
FLT4	-0.0168218	Approved symbol	FLT4	fms related receptor tyrosine kinase 4	HGNC:3767	5q35.3
SLC30A10	0.0168191	Approved symbol	SLC30A10	solute carrier family 30 member 10	HGNC:25355	1q41
FAAH	0.0168189	Approved symbol	FAAH	fatty acid amide hydrolase	HGNC:3553	1p33
TAP2	-0.0168188	Approved symbol	TAP2	transporter 2, ATP binding cassette subfamily B member	HGNC:44	6p21.32
PHLPP2	0.0168161	Approved symbol	PHLPP2	PH domain and leucine rich repeat protein phosphatase 2	HGNC:29149	16q22.2
AC105402.2	0.0168146	Unmatched	AC105402.2
GPR160	0.0168126	Approved symbol	GPR160	G protein-coupled receptor 160	HGNC:23693	3q26.2
PGD	-0.0168124	Approved symbol	PGD	phosphogluconate dehydrogenase	HGNC:8891	1p36.22
PIWIL2	0.0168111	Approved symbol	PIWIL2	piwi like RNA-mediated gene silencing 2	HGNC:17644	8p21.3
RP11-1008C21.1	-0.01681	Unmatched	RP11-1008C21.1
UBE2L6	-0.0168094	Approved symbol	UBE2L6	ubiquitin conjugating enzyme E2 L6	HGNC:12490	11q12.1
TLE2	0.0168077	Approved symbol	TLE2	TLE family member 2, transcriptional corepressor	HGNC:11838	19p13.3
MARK3	-0.0168038	Approved symbol	MARK3	microtubule affinity regulating kinase 3	HGNC:6897	14q32.32-q32.33
CCL13	-0.0168034	Approved symbol	CCL13	C-C motif chemokine ligand 13	HGNC:10611	17q12
CRTC3	-0.016801	Approved symbol	CRTC3	CREB regulated transcription coactivator 3	HGNC:26148	15q26.1
C4orf50	-0.0168008	Approved symbol	C4orf50	chromosome 4 open reading frame 50	HGNC:33766	4p16.2-p16.1
GNG12-AS1	0.0168006	Approved symbol	GNG12-AS1	GNG12, DIRAS3 and WLS antisense RNA 1	HGNC:43938	1p31.3
FCGR3A	-0.0168004	Approved symbol	FCGR3A	Fc fragment of IgG receptor IIIa	HGNC:3619	1q23.3
PALMD	-0.0167951	Approved symbol	PALMD	palmdelphin	HGNC:15846	1p21.2
SLCO1B3	-0.0167925	Approved symbol	SLCO1B3	solute carrier organic anion transporter family member 1B3	HGNC:10961	12p12.2
DUSP5	-0.0167878	Approved symbol	DUSP5	dual specificity phosphatase 5	HGNC:3071	10q25.2
SNX10	-0.0167842	Approved symbol	SNX10	sorting nexin 10	HGNC:14974	7p15.2
CDC20	-0.0167833	Approved symbol	CDC20	cell division cycle 20	HGNC:1723	1p34.2
EIF4EBP2	0.0167827	Approved symbol	EIF4EBP2	eukaryotic translation initiation factor 4E binding protein 2	HGNC:3289	10q22.1
TRAM2	-0.0167709	Approved symbol	TRAM2	translocation associated membrane protein 2	HGNC:16855	6p12.2
RELL2	-0.0167699	Approved symbol	RELL2	RELT like 2	HGNC:26902	5q31.3
FANCI	-0.0167692	Approved symbol	FANCI	FA complementation group I	HGNC:25568	15q26.1
STMN3	-0.0167663	Approved symbol	STMN3	stathmin 3	HGNC:15926	20q13.33
TRPV4	-0.0167661	Approved symbol	TRPV4	transient receptor potential cation channel subfamily V member 4	HGNC:18083	12q24.11
CBR3	-0.0167629	Approved symbol	CBR3	carbonyl reductase 3	HGNC:1549	21q22.12
RP11-44N21.1	0.0167569	Unmatched	RP11-44N21.1
SAMHD1	-0.0167541	Approved symbol	SAMHD1	SAM and HD domain containing deoxynucleoside triphosphate triphosphohydrolase 1	HGNC:15925	20q11.23
IL15	-0.0167525	Approved symbol	IL15	interleukin 15	HGNC:5977	4q31.21
TMEM128	0.01675	Approved symbol	TMEM128	transmembrane protein 128	HGNC:28201	4p16.3
PNOC	-0.016749	Approved symbol	PNOC	prepronociceptin	HGNC:9163	8p21.1
LIAS	0.0167476	Approved symbol	LIAS	lipoic acid synthetase	HGNC:16429	4p14
CENPN	-0.0167404	Approved symbol	CENPN	centromere protein N	HGNC:30873	16q23.2
CYP7B1	-0.0167396	Approved symbol	CYP7B1	cytochrome P450 family 7 subfamily B member 1	HGNC:2652	8q12.3
SENP1	-0.0167345	Approved symbol	SENP1	SUMO specific peptidase 1	HGNC:17927	12q13.11
THNSL1	0.0167345	Approved symbol	THNSL1	threonine synthase like 1	HGNC:26160	10p12.1
NMT2	0.0167333	Approved symbol	NMT2	N-myristoyltransferase 2	HGNC:7858	10p13
ANGPTL2	-0.0167306	Approved symbol	ANGPTL2	angiopoietin like 2	HGNC:490	9q33.3
IFITM1	-0.0167298	Approved symbol	IFITM1	interferon induced transmembrane protein 1	HGNC:5412	11p15.5
CDCA2	-0.0167262	Approved symbol	CDCA2	cell division cycle associated 2	HGNC:14623	8p21.2
GPR126	-0.016725	Previous symbol	ADGRG6	adhesion G protein-coupled receptor G6	HGNC:13841	6q24.2
FAM219B	0.016724	Approved symbol	FAM219B	family with sequence similarity 219 member B	HGNC:24695	15q24.1-q24.2
S100A3	-0.0167239	Approved symbol	S100A3	S100 calcium binding protein A3	HGNC:10493	1q21.3
VANGL2	0.0167236	Approved symbol	VANGL2	VANGL planar cell polarity protein 2	HGNC:15511	1q23.2
TUSC1	0.0167228	Approved symbol	TUSC1	tumor suppressor candidate 1	HGNC:31010	9p21.2
PDCD1LG2	-0.0167222	Approved symbol	PDCD1LG2	programmed cell death 1 ligand 2	HGNC:18731	9p24.1
NLRP3	-0.0167194	Approved symbol	NLRP3	NLR family pyrin domain containing 3	HGNC:16400	1q44
AC006042.8	-0.0167184	Unmatched	AC006042.8
ZNF443	0.0167152	Approved symbol	ZNF443	zinc finger protein 443	HGNC:20878	19p13.2
RP11-439E19.10	0.0167148	Unmatched	RP11-439E19.10
HELB	-0.0167147	Approved symbol	HELB	DNA helicase B	HGNC:17196	12q14.3
PHYH	0.0167144	Approved symbol	PHYH	phytanoyl-CoA 2-hydroxylase	HGNC:8940	10p13
FANCD2	-0.0167112	Approved symbol	FANCD2	FA complementation group D2	HGNC:3585	3p25.3
SEC14L5	0.0167062	Approved symbol	SEC14L5	SEC14 like lipid binding 5	HGNC:29032	16p13.3
FAM167B	-0.016702	Approved symbol	FAM167B	family with sequence similarity 167 member B	HGNC:28133	1p35.2
TLN1	-0.0166991	Approved symbol	TLN1	talin 1	HGNC:11845	9p13.3
LINC00307	0.0166938	Approved symbol	LINC00307	long intergenic non-protein coding RNA 307	HGNC:16727	21q22.11
LAX1	-0.0166914	Approved symbol	LAX1	lymphocyte transmembrane adaptor 1	HGNC:26005	1q32.1
TMEM260	0.0166871	Approved symbol	TMEM260	transmembrane protein 260	HGNC:20185	14q22.3
SURF6	0.0166856	Approved symbol	SURF6	surfeit 6	HGNC:11478	9q34.2
CDCA5	-0.016684	Approved symbol	CDCA5	cell division cycle associated 5	HGNC:14626	11q13.1
MLYCD	0.0166836	Approved symbol	MLYCD	malonyl-CoA decarboxylase	HGNC:7150	16q23.3
NPHP4	-0.0166821	Approved symbol	NPHP4	nephrocystin 4	HGNC:19104	1p36.31
MLKL	-0.0166808	Approved symbol	MLKL	mixed lineage kinase domain like pseudokinase	HGNC:26617	16q23.1
MCM10	-0.0166778	Approved symbol	MCM10	minichromosome maintenance 10 replication initiation factor	HGNC:18043	10p13
CCDC3	-0.0166737	Approved symbol	CCDC3	coiled-coil domain containing 3	HGNC:23813	10p13
MTFR2	-0.0166726	Approved symbol	MTFR2	mitochondrial fission regulator 2	HGNC:21115	6q23.3
DGKD	0.0166698	Approved symbol	DGKD	diacylglycerol kinase delta	HGNC:2851	2q37.1
ACOT9	-0.0166641	Approved symbol	ACOT9	acyl-CoA thioesterase 9	HGNC:17152	Xp22.11
CD300LB	-0.0166618	Approved symbol	CD300LB	CD300 molecule like family member b	HGNC:30811	17q25.1
SLC35A1	0.0166615	Approved symbol	SLC35A1	solute carrier family 35 member A1	HGNC:11021	6q15
COL4A2	-0.0166585	Approved symbol	COL4A2	collagen type IV alpha 2 chain	HGNC:2203	13q34
CXCL9	-0.0166581	Approved symbol	CXCL9	C-X-C motif chemokine ligand 9	HGNC:7098	4q21.1
KAT8	0.0166577	Approved symbol	KAT8	lysine acetyltransferase 8	HGNC:17933	16p11.2
CCL3	-0.0166568	Approved symbol	CCL3	C-C motif chemokine ligand 3	HGNC:10627	17q12
FSTL1	-0.0166536	Approved symbol	FSTL1	follistatin like 1	HGNC:3972	3q13.33
PFKFB3	-0.0166501	Approved symbol	PFKFB3	6-phosphofructo-2-kinase/fructose-2,6-biphosphatase 3	HGNC:8874	10p15.1
PROC	0.0166476	Approved symbol	PROC	protein C, inactivator of coagulation factors Va and VIIIa	HGNC:9451	2q14.3
MOV10L1	-0.0166419	Approved symbol	MOV10L1	Mov10 like RISC complex RNA helicase 1	HGNC:7201	22q13.33
IMPDH1	-0.0166364	Approved symbol	IMPDH1	inosine monophosphate dehydrogenase 1	HGNC:6052	7q32.1
C16orf70	0.0166364	Approved symbol	C16orf70	chromosome 16 open reading frame 70	HGNC:29564	16q22.1
IQCG	-0.0166358	Approved symbol	IQCG	IQ motif containing G	HGNC:25251	3q29
KLHDC9	0.0166318	Approved symbol	KLHDC9	kelch domain containing 9	HGNC:28489	1q23.3
RP11-806H10.4	-0.0166313	Unmatched	RP11-806H10.4
ARHGEF15	-0.0166303	Approved symbol	ARHGEF15	Rho guanine nucleotide exchange factor 15	HGNC:15590	17p13.1
C8orf4	-0.0166277	Previous symbol	TCIM	transcriptional and immune response regulator	HGNC:1357	8p11.21
DHX58	-0.016627	Approved symbol	DHX58	DExH-box helicase 58	HGNC:29517	17q21.2
ITGA2B	-0.0166269	Approved symbol	ITGA2B	integrin subunit alpha 2b	HGNC:6138	17q21.31
OIT3	-0.0166223	Approved symbol	OIT3	oncoprotein induced transcript 3	HGNC:29953	10q22.1
C15orf62	-0.016622	Approved symbol	C15orf62	chromosome 15 open reading frame 62	HGNC:34489	15q15.1
TGFBR2	-0.0166154	Approved symbol	TGFBR2	transforming growth factor beta receptor 2	HGNC:11773	3p24.1
XIRP1	-0.0166146	Approved symbol	XIRP1	xin actin binding repeat containing 1	HGNC:14301	3p22.2
SPINK4	-0.0166136	Approved symbol	SPINK4	serine peptidase inhibitor Kazal type 4	HGNC:16646	9p13.3
CFDP1	0.0166074	Approved symbol	CFDP1	craniofacial development protein 1	HGNC:1873	16q23.1
FCGR1A	-0.0166035	Approved symbol	FCGR1A	Fc fragment of IgG receptor Ia	HGNC:3613	1q21.2
ADAMTS2	-0.0166033	Approved symbol	ADAMTS2	ADAM metallopeptidase with thrombospondin type 1 motif 2	HGNC:218	5q35.3
SLCO5A1	-0.016603	Approved symbol	SLCO5A1	solute carrier organic anion transporter family member 5A1	HGNC:19046	8q13.3
HSBP1L1	0.0165966	Approved symbol	HSBP1L1	heat shock factor binding protein 1 like 1	HGNC:37243	18q23
SMIM7	0.0165959	Approved symbol	SMIM7	small integral membrane protein 7	HGNC:28419	19p13.11
SLC6A20	-0.0165948	Approved symbol	SLC6A20	solute carrier family 6 member 20	HGNC:30927	3p21.31
ADAMTS3	-0.0165947	Approved symbol	ADAMTS3	ADAM metallopeptidase with thrombospondin type 1 motif 3	HGNC:219	4q13.3
C15orf26	-0.016593	Previous symbol	CFAP161	cilia and flagella associated protein 161	HGNC:26782	15q25.1
COL12A1	-0.0165918	Approved symbol	COL12A1	collagen type XII alpha 1 chain	HGNC:2188	6q13-q14.1
CLEC6A	-0.0165869	Approved symbol	CLEC6A	C-type lectin domain containing 6A	HGNC:14556	12p13.31
ZNF281	-0.0165855	Approved symbol	ZNF281	zinc finger protein 281	HGNC:13075	1q32.1
FFAR2	-0.0165831	Approved symbol	FFAR2	free fatty acid receptor 2	HGNC:4501	19q13.12
DOC2B	-0.0165815	Approved symbol	DOC2B	double C2 domain beta	HGNC:2986	17p13.3
C5AR1	-0.0165747	Approved symbol	C5AR1	complement C5a receptor 1	HGNC:1338	19q13.32
PHLDA1	-0.0165735	Approved symbol	PHLDA1	pleckstrin homology like domain family A member 1	HGNC:8933	12q21.2
ALOX15	-0.0165711	Approved symbol	ALOX15	arachidonate 15-lipoxygenase	HGNC:433	17p13.2
NOTCH3	-0.016569	Approved symbol	NOTCH3	notch receptor 3	HGNC:7883	19p13.12
ABCC9	-0.016569	Approved symbol	ABCC9	ATP binding cassette subfamily C member 9	HGNC:60	12p12.1
INSC	-0.016567	Approved symbol	INSC	INSC spindle orientation adaptor protein	HGNC:33116	11p15.2
PEA15	-0.0165669	Approved symbol	PEA15	proliferation and apoptosis adaptor protein 15	HGNC:8822	1q23.2
CLDN1	-0.0165654	Approved symbol	CLDN1	claudin 1	HGNC:2032	3q28
GPR19	-0.016561	Approved symbol	GPR19	G protein-coupled receptor 19	HGNC:4473	12p13.1
SLC35G1	0.0165556	Approved symbol	SLC35G1	solute carrier family 35 member G1	HGNC:26607	10q23.33
CYP2B7P1	0.0165525	Previous symbol	CYP2B7P	cytochrome P450 family 2 subfamily B member 7, pseudogene	HGNC:2616	19q13.2
CYP2W1	0.0165519	Approved symbol	CYP2W1	cytochrome P450 family 2 subfamily W member 1	HGNC:20243	7p22.3
EIF3J-AS1	0.0165518	Previous symbol	EIF3J-DT	EIF3J divergent transcript	HGNC:48616	15q21.1
RP11-434H14.1	0.016549	Unmatched	RP11-434H14.1
ADAM12	-0.0165467	Approved symbol	ADAM12	ADAM metallopeptidase domain 12	HGNC:190	10q26.2
RP11-539L10.3	0.0165455	Unmatched	RP11-539L10.3
RP11-65J3.1	-0.0165403	Alias symbol	LINC01503	long intergenic non-protein coding RNA 1503	HGNC:51184	9q34.11
CTD-2555A7.3	-0.0165382	Unmatched	CTD-2555A7.3
AC007255.8	0.0165366	Unmatched	AC007255.8
FAM155A	-0.0165353	Approved symbol	FAM155A	family with sequence similarity 155 member A	HGNC:33877	13q33.3
PKN3	-0.0165331	Approved symbol	PKN3	protein kinase N3	HGNC:17999	9q34.11
TICRR	-0.0165318	Approved symbol	TICRR	TOPBP1 interacting checkpoint and replication regulator	HGNC:28704	15q26.1
MARCO	-0.016531	Approved symbol	MARCO	macrophage receptor with collagenous structure	HGNC:6895	2q14.2
ZNRF1	0.0165296	Approved symbol	ZNRF1	zinc and ring finger 1	HGNC:18452	16q23.1
TTC7B	-0.0165275	Approved symbol	TTC7B	tetratricopeptide repeat domain 7B	HGNC:19858	14q32.11
RMDN2	0.0165265	Approved symbol	RMDN2	regulator of microtubule dynamics 2	HGNC:26567	2p22.2
RNF24	-0.0165252	Approved symbol	RNF24	ring finger protein 24	HGNC:13779	20p13
GPR68	-0.0165243	Approved symbol	GPR68	G protein-coupled receptor 68	HGNC:4519	14q32.11
GJA4	-0.0165238	Approved symbol	GJA4	gap junction protein alpha 4	HGNC:4278	1p34.3
EXOSC8	-0.0165235	Approved symbol	EXOSC8	exosome component 8	HGNC:17035	13q13.3
LCN15	0.0165199	Approved symbol	LCN15	lipocalin 15	HGNC:33777	9q34.3
MYLIP	0.0165114	Approved symbol	MYLIP	myosin regulatory light chain interacting protein	HGNC:21155	6p22.3
DENND2D	-0.0165109	Approved symbol	DENND2D	DENN domain containing 2D	HGNC:26192	1p13.3-p13.2
CTB-167B5.2	-0.0165096	Unmatched	CTB-167B5.2
NCBP2-AS2	0.0165093	Previous symbol	NCBP2AS2	NCBP2 antisense 2 (head to head)	HGNC:25121	3q29
RP11-108P20.4	-0.016509	Unmatched	RP11-108P20.4
LRTM2	0.0165077	Approved symbol	LRTM2	leucine rich repeats and transmembrane domains 2	HGNC:32443	12p13.33
SCDP1	-0.0165076	Approved symbol	SCDP1	stearoyl-CoA desaturase pseudogene 1	HGNC:10572	17p11.2
SMOX	-0.0165041	Approved symbol	SMOX	spermine oxidase	HGNC:15862	20p13
IGHV3OR16-6	-0.0165037	Approved symbol	IGHV3OR16-6	immunoglobulin heavy variable 3/OR16-6 (pseudogene)	HGNC:5641	16p11.2
AC008984.2	-0.0165029	Unmatched	AC008984.2
PARVB	-0.0164985	Approved symbol	PARVB	parvin beta	HGNC:14653	22q13.31
ZNF91	0.0164979	Approved symbol	ZNF91	zinc finger protein 91	HGNC:13166	19p12
HAS2-AS1	0.0164969	Approved symbol	HAS2-AS1	HAS2 antisense RNA 1	HGNC:34340	8q24.13
IL12RB2	-0.0164952	Approved symbol	IL12RB2	interleukin 12 receptor subunit beta 2	HGNC:5972	1p31.3
REM2	-0.0164916	Approved symbol	REM2	RRAD and GEM like GTPase 2	HGNC:20248	14q11.2
DUOXA2	-0.0164907	Approved symbol	DUOXA2	dual oxidase maturation factor 2	HGNC:32698	15q21.1
PLOD1	-0.0164903	Approved symbol	PLOD1	procollagen-lysine,2-oxoglutarate 5-dioxygenase 1	HGNC:9081	1p36.22
PDK1	-0.0164876	Approved symbol	PDK1	pyruvate dehydrogenase kinase 1	HGNC:8809	2q31.1
XKR9	-0.0164876	Approved symbol	XKR9	XK related 9	HGNC:20937	8q13.3
CRELD2	-0.0164841	Approved symbol	CRELD2	cysteine rich with EGF like domains 2	HGNC:28150	22q13.33
DMBT1	-0.016483	Approved symbol	DMBT1	deleted in malignant brain tumors 1	HGNC:2926	10q26.13
CHST3	-0.0164829	Approved symbol	CHST3	carbohydrate sulfotransferase 3	HGNC:1971	10q22.1
KNTC1	-0.0164826	Approved symbol	KNTC1	kinetochore associated 1	HGNC:17255	12q24.31
FIBIN	-0.0164815	Approved symbol	FIBIN	fin bud initiation factor homolog	HGNC:33747	11p14.2
PRF1	-0.01648	Approved symbol	PRF1	perforin 1	HGNC:9360	10q22.1
LIPG	-0.0164782	Approved symbol	LIPG	lipase G, endothelial type	HGNC:6623	18q21.1
SLC46A1	0.0164775	Approved symbol	SLC46A1	solute carrier family 46 member 1	HGNC:30521	17q11.2
C4B	-0.0164757	Approved symbol	C4B	complement C4B (Chido blood group)	HGNC:1324	6p21.33
SAMD9L	-0.0164711	Approved symbol	SAMD9L	sterile alpha motif domain containing 9 like	HGNC:1349	7q21.2
MACROD1	0.0164697	Approved symbol	MACROD1	mono-ADP ribosylhydrolase 1	HGNC:29598	11q13.1
AOC2	-0.0164625	Approved symbol	AOC2	amine oxidase copper containing 2	HGNC:549	17q21.31
KLHL29	-0.0164554	Approved symbol	KLHL29	kelch like family member 29	HGNC:29404	2p24.1
SRGAP2B	-0.0164519	Approved symbol	SRGAP2B	SLIT-ROBO Rho GTPase activating protein 2B	HGNC:35237	1q21.1
COX4I2	-0.0164505	Approved symbol	COX4I2	cytochrome c oxidase subunit 4I2	HGNC:16232	20q11.21
DNAJC19	0.01645	Approved symbol	DNAJC19	DnaJ heat shock protein family (Hsp40) member C19	HGNC:30528	3q26.33
DPYSL3	-0.0164479	Approved symbol	DPYSL3	dihydropyrimidinase like 3	HGNC:3015	5q32
TTL	-0.0164476	Approved symbol	TTL	tubulin tyrosine ligase	HGNC:21586	2q14.1
NFE4	-0.0164476	Approved symbol	NFE4	nuclear factor, erythroid 4	HGNC:29902	7q22.1
RP11-701P16.5	-0.0164423	Unmatched	RP11-701P16.5
CCL11	-0.0164396	Approved symbol	CCL11	C-C motif chemokine ligand 11	HGNC:10610	17q12
IL15RA	-0.016439	Approved symbol	IL15RA	interleukin 15 receptor subunit alpha	HGNC:5978	10p15.1
HECW2	-0.0164386	Approved symbol	HECW2	HECT, C2 and WW domain containing E3 ubiquitin protein ligase 2	HGNC:29853	2q32.3
CDK18	0.0164365	Approved symbol	CDK18	cyclin dependent kinase 18	HGNC:8751	1q32.1
RP11-792A8.4	0.0164361	Unmatched	RP11-792A8.4
TEX264	0.0164299	Approved symbol	TEX264	testis expressed 264, ER-phagy receptor	HGNC:30247	3p21.2
C7orf31	0.0164241	Approved symbol	C7orf31	chromosome 7 open reading frame 31	HGNC:21722	7p15.3
TGFB2	-0.0164167	Approved symbol	TGFB2	transforming growth factor beta 2	HGNC:11768	1q41
ENO1	-0.0164085	Approved symbol	ENO1	enolase 1	HGNC:3350	1p36.23
HCN4	0.0164073	Approved symbol	HCN4	hyperpolarization activated cyclic nucleotide gated potassium channel 4	HGNC:16882	15q24.1
NOX4	-0.0164015	Approved symbol	NOX4	NADPH oxidase 4	HGNC:7891	11q14.3
GIMAP2	-0.0164011	Approved symbol	GIMAP2	GTPase, IMAP family member 2	HGNC:21789	7q36.1
NDUFB10	0.0163989	Approved symbol	NDUFB10	NADH:ubiquinone oxidoreductase subunit B10	HGNC:7696	16p13.3
BIRC5	-0.016398	Approved symbol	BIRC5	baculoviral IAP repeat containing 5	HGNC:593	17q25.3
KIAA1462	-0.0163941	Previous symbol	JCAD	junctional cadherin 5 associated	HGNC:29283	10p11.23
ADCK3	0.0163904	Previous symbol	COQ8A	coenzyme Q8A	HGNC:16812	1q42.13
SNCAIP	-0.0163895	Approved symbol	SNCAIP	synuclein alpha interacting protein	HGNC:11139	5q23.2
RP5-903G2.2	0.0163865	Unmatched	RP5-903G2.2
RP11-7O14.1	0.0163826	Unmatched	RP11-7O14.1
BAIAP3	0.0163782	Approved symbol	BAIAP3	BAI1 associated protein 3	HGNC:948	16p13.3
SAP30	-0.0163769	Approved symbol	SAP30	Sin3A associated protein 30	HGNC:10532	4q34.1
ADAMTS12	-0.0163745	Approved symbol	ADAMTS12	ADAM metallopeptidase with thrombospondin type 1 motif 12	HGNC:14605	5p13.3-p13.2
MS4A3	-0.0163727	Approved symbol	MS4A3	membrane spanning 4-domains A3	HGNC:7317	11q12.1
SLC17A4	0.0163707	Approved symbol	SLC17A4	solute carrier family 17 member 4	HGNC:10932	6p22.2
VASH1	-0.0163704	Approved symbol	VASH1	vasohibin 1	HGNC:19964	14q24.3
SCARA3	-0.0163691	Approved symbol	SCARA3	scavenger receptor class A member 3	HGNC:19000	8p21.1
LMX1A	0.0163666	Approved symbol	LMX1A	LIM homeobox transcription factor 1 alpha	HGNC:6653	1q23.3
MAFG-AS1	-0.016365	Previous symbol	MAFG-DT	MAFG divergent transcript	HGNC:43649	17q25.3
IL1A	-0.0163643	Approved symbol	IL1A	interleukin 1 alpha	HGNC:5991	2q14.1
ROBO4	-0.0163594	Approved symbol	ROBO4	roundabout guidance receptor 4	HGNC:17985	11q24.2
KIF14	-0.0163589	Approved symbol	KIF14	kinesin family member 14	HGNC:19181	1q32.1
CYBB	-0.0163564	Approved symbol	CYBB	cytochrome b-245 beta chain	HGNC:2578	Xp21.1-p11.4
TFR2	-0.0163546	Approved symbol	TFR2	transferrin receptor 2	HGNC:11762	7q22.1
PCBD2	0.0163538	Approved symbol	PCBD2	pterin-4 alpha-carbinolamine dehydratase 2	HGNC:24474	5q31.1
ZBP1	-0.0163521	Approved symbol	ZBP1	Z-DNA binding protein 1	HGNC:16176	20q13.31
LIPN	-0.0163473	Approved symbol	LIPN	lipase family member N	HGNC:23452	10q23.31
SLC6A15	0.0163468	Approved symbol	SLC6A15	solute carrier family 6 member 15	HGNC:13621	12q21.31
GUCY2C	0.0163467	Approved symbol	GUCY2C	guanylate cyclase 2C	HGNC:4688	12p12.3
IGSF3	0.0163447	Approved symbol	IGSF3	immunoglobulin superfamily member 3	HGNC:5950	1p13.1
KIF18A	-0.0163445	Approved symbol	KIF18A	kinesin family member 18A	HGNC:29441	11p14.1
KIAA1524	-0.0163404	Previous symbol	CIP2A	cellular inhibitor of PP2A	HGNC:29302	3q13.13
RP6-65G23.1	-0.0163386	Unmatched	RP6-65G23.1
SLC11A1	-0.0163352	Approved symbol	SLC11A1	solute carrier family 11 member 1	HGNC:10907	2q35
CTB-118N6.2	0.0163245	Unmatched	CTB-118N6.2
PPP1R3B	0.0163227	Approved symbol	PPP1R3B	protein phosphatase 1 regulatory subunit 3B	HGNC:14942	8p23.1
ZNF747	0.0163223	Approved symbol	ZNF747	zinc finger protein 747	HGNC:28350	16p11.2
ENG	-0.0163209	Approved symbol	ENG	endoglin	HGNC:3349	9q34.11
RP11-536C5.2	0.0163185	Unmatched	RP11-536C5.2
CARD14	-0.0163149	Approved symbol	CARD14	caspase recruitment domain family member 14	HGNC:16446	17q25.3
AFAP1L1	-0.0163138	Approved symbol	AFAP1L1	actin filament associated protein 1 like 1	HGNC:26714	5q32
PLEKHS1	-0.0163102	Approved symbol	PLEKHS1	pleckstrin homology domain containing S1	HGNC:26285	10q25.3
GPR98	0.0163102	Previous symbol	ADGRV1	adhesion G protein-coupled receptor V1	HGNC:17416	5q14.3
GLRX	-0.0163099	Approved symbol	GLRX	glutaredoxin	HGNC:4330	5q15
FKBP4	0.0163046	Approved symbol	FKBP4	FKBP prolyl isomerase 4	HGNC:3720	12p13.33
PRKAG2-AS1	0.0163042	Approved symbol	PRKAG2-AS1	PRKAG2 antisense RNA 1	HGNC:40468	7q36.1
LINC00525	-0.016301	Approved symbol	LINC00525	long intergenic non-protein coding RNA 525	HGNC:40290	7p12.3
HSD17B11	0.0162999	Approved symbol	HSD17B11	hydroxysteroid 17-beta dehydrogenase 11	HGNC:22960	4q22.1
CHAF1B	-0.0162988	Approved symbol	CHAF1B	chromatin assembly factor 1 subunit B	HGNC:1911	21q22.12-q22.13
KPNA2	-0.0162971	Approved symbol	KPNA2	karyopherin subunit alpha 2	HGNC:6395	17q24.2
SMKR1	-0.0162946	Approved symbol	SMKR1	small lysine rich protein 1	HGNC:43561	7q32.1
GPRC5B	-0.0162867	Approved symbol	GPRC5B	G protein-coupled receptor class C group 5 member B	HGNC:13308	16p12.3
CXCR3	-0.0162865	Approved symbol	CXCR3	C-X-C motif chemokine receptor 3	HGNC:4540	Xq13.1
TIE1	-0.0162781	Approved symbol	TIE1	tyrosine kinase with immunoglobulin like and EGF like domains 1	HGNC:11809	1p34.2
EPHX4	-0.016277	Approved symbol	EPHX4	epoxide hydrolase 4	HGNC:23758	1p22.1
ZYX	-0.0162763	Approved symbol	ZYX	zyxin	HGNC:13200	7q34
MCTP1	-0.016276	Approved symbol	MCTP1	multiple C2 and transmembrane domain containing 1	HGNC:26183	5q15
ERCC6L	-0.0162749	Approved symbol	ERCC6L	ERCC excision repair 6 like, spindle assembly checkpoint helicase	HGNC:20794	Xq13.1
TESK2	0.0162734	Approved symbol	TESK2	testis associated actin remodelling kinase 2	HGNC:11732	1p34.1
CSF2	-0.0162731	Approved symbol	CSF2	colony stimulating factor 2	HGNC:2434	5q31.1
ASCC1	-0.016272	Approved symbol	ASCC1	activating signal cointegrator 1 complex subunit 1	HGNC:24268	10q22.1
SLC16A9	0.0162714	Approved symbol	SLC16A9	solute carrier family 16 member 9	HGNC:23520	10q21.2
SPI1	-0.0162706	Approved symbol	SPI1	Spi-1 proto-oncogene	HGNC:11241	11p11.2
DOK2	-0.0162683	Approved symbol	DOK2	docking protein 2	HGNC:2991	8p21.3
CENPK	-0.0162673	Approved symbol	CENPK	centromere protein K	HGNC:29479	5q12.3
SLC38A5	-0.0162612	Approved symbol	SLC38A5	solute carrier family 38 member 5	HGNC:18070	Xp11.23
AC025171.1	-0.0162611	Unmatched	AC025171.1
KIAA0895	-0.0162559	Approved symbol	KIAA0895	KIAA0895	HGNC:22206	7p14.2
FAM72B	-0.0162508	Approved symbol	FAM72B	family with sequence similarity 72 member B	HGNC:24805	1p11.2
IL10	-0.0162463	Approved symbol	IL10	interleukin 10	HGNC:5962	1q32.1
RP11-274B18.2	-0.0162436	Unmatched	RP11-274B18.2
TGM2	-0.0162431	Approved symbol	TGM2	transglutaminase 2	HGNC:11778	20q11.23
IL1B	-0.016243	Approved symbol	IL1B	interleukin 1 beta	HGNC:5992	2q14.1
CASC5	-0.016242	Previous symbol	KNL1	kinetochore scaffold 1	HGNC:24054	15q15.1
CDKN2C	-0.0162389	Approved symbol	CDKN2C	cyclin dependent kinase inhibitor 2C	HGNC:1789	1p32.3
MSTO1	-0.0162371	Approved symbol	MSTO1	misato mitochondrial distribution and morphology regulator 1	HGNC:29678	1q22
HSD11B1	-0.0162314	Approved symbol	HSD11B1	hydroxysteroid 11-beta dehydrogenase 1	HGNC:5208	1q32.2
SCLT1	-0.016225	Approved symbol	SCLT1	sodium channel and clathrin linker 1	HGNC:26406	4q28.2
CALU	-0.0162241	Approved symbol	CALU	calumenin	HGNC:1458	7q32.1
MIR196A1	0.0162176	Approved symbol	MIR196A1	microRNA 196a-1	HGNC:31567	17q21.32
RP11-575I8.1	0.0162166	Unmatched	RP11-575I8.1
PARK2	0.0162162	Previous symbol	PRKN	parkin RBR E3 ubiquitin protein ligase	HGNC:8607	6q26
BIRC3	-0.0162154	Approved symbol	BIRC3	baculoviral IAP repeat containing 3	HGNC:591	11q22.2
TEX14	-0.0162137	Approved symbol	TEX14	testis expressed 14, intercellular bridge forming factor	HGNC:11737	17q22
LYZ	-0.01621	Approved symbol	LYZ	lysozyme	HGNC:6740	12q15
NAP1L1P1	-0.0162082	Approved symbol	NAP1L1P1	nucleosome assembly protein 1 like 1 pseudogene 1	HGNC:38004	11q24.2
AC140481.7	0.016207	Unmatched	AC140481.7
SPAG5	-0.0162069	Approved symbol	SPAG5	sperm associated antigen 5	HGNC:13452	17q11.2
MEP1A	0.0161989	Approved symbol	MEP1A	meprin A subunit alpha	HGNC:7015	6p12.3
RP1-239B22.5	0.0161959	Unmatched	RP1-239B22.5
BTN3A1	-0.0161902	Approved symbol	BTN3A1	butyrophilin subfamily 3 member A1	HGNC:1138	6p22.2
GFPT2	-0.0161865	Approved symbol	GFPT2	glutamine-fructose-6-phosphate transaminase 2	HGNC:4242	5q35.3
NOD2	-0.0161862	Approved symbol	NOD2	nucleotide binding oligomerization domain containing 2	HGNC:5331	16q12.1
TIFA	-0.0161856	Approved symbol	TIFA	TRAF interacting protein with forkhead associated domain	HGNC:19075	4q25
DBF4	-0.0161828	Approved symbol	DBF4	DBF4 zinc finger	HGNC:17364	7q21.12
FGF1	-0.0161826	Approved symbol	FGF1	fibroblast growth factor 1	HGNC:3665	5q31.3
GUCY1A3	-0.0161791	Previous symbol	GUCY1A1	guanylate cyclase 1 soluble subunit alpha 1	HGNC:4685	4q32.1
PXDN	-0.0161775	Approved symbol	PXDN	peroxidasin	HGNC:14966	2p25.3
BRCA2	-0.0161709	Approved symbol	BRCA2	BRCA2 DNA repair associated	HGNC:1101	13q13.1
HIP1	-0.0161698	Approved symbol	HIP1	huntingtin interacting protein 1	HGNC:4913	7q11.23
SEPHS2	0.0161692	Approved symbol	SEPHS2	selenophosphate synthetase 2	HGNC:19686	16p11.2
CCDC108	0.0161624	Previous symbol	CFAP65	cilia and flagella associated protein 65	HGNC:25325	2q35
BNIP3	-0.0161613	Approved symbol	BNIP3	BCL2 interacting protein 3	HGNC:1084	10q26.3
MKNK2	0.0161602	Approved symbol	MKNK2	MAPK interacting serine/threonine kinase 2	HGNC:7111	19p13.3
SFR1	-0.0161551	Approved symbol	SFR1	SWI5 dependent homologous recombination repair protein 1	HGNC:29574	10q25.1
NUF2	-0.016149	Approved symbol	NUF2	NUF2 component of NDC80 kinetochore complex	HGNC:14621	1q23.3
FAM92A1P1	-0.0161485	Previous symbol	CIBAR1P1	CIBAR1 pseudogene 1	HGNC:32278	15q15.1
CHIA	-0.0161453	Approved symbol	CHIA	chitinase acidic	HGNC:17432	1p13.2
PIK3R3	-0.0161433	Approved symbol	PIK3R3	phosphoinositide-3-kinase regulatory subunit 3	HGNC:8981	1p34.1
KIAA0125	-0.016141	Previous symbol	FAM30A	family with sequence similarity 30 member A	HGNC:19955	14q32.33
OLFM1	-0.0161406	Approved symbol	OLFM1	olfactomedin 1	HGNC:17187	9q34.3
NHSL1	0.0161396	Approved symbol	NHSL1	NHS like 1	HGNC:21021	6q24.1
VNN3	-0.0161388	Approved symbol	VNN3	vanin 3	HGNC:16431	6q23.2
C7orf73	0.0161379	Previous symbol	STMP1	short transmembrane mitochondrial protein 1	HGNC:41909	7q33
PRKCSH	0.0161378	Approved symbol	PRKCSH	protein kinase C substrate 80K-H	HGNC:9411	19p13.2
MT1H	0.0161325	Approved symbol	MT1H	metallothionein 1H	HGNC:7400	16q13
NDC80	-0.0161312	Approved symbol	NDC80	NDC80 kinetochore complex component	HGNC:16909	18p11.32
ISCA1	0.016125	Approved symbol	ISCA1	iron-sulfur cluster assembly 1	HGNC:28660	9q21.33
AC006978.6	0.0161222	Unmatched	AC006978.6
RP11-689B22.2	-0.016122	Unmatched	RP11-689B22.2
RIMBP2	0.0161202	Approved symbol	RIMBP2	RIMS binding protein 2	HGNC:30339	12q24.33
ARHGAP23	-0.0161186	Approved symbol	ARHGAP23	Rho GTPase activating protein 23	HGNC:29293	17q12
KIF2C	-0.0161139	Approved symbol	KIF2C	kinesin family member 2C	HGNC:6393	1p34.1
ALAD	0.0161123	Approved symbol	ALAD	aminolevulinate dehydratase	HGNC:395	9q32
CSF3	-0.0161094	Approved symbol	CSF3	colony stimulating factor 3	HGNC:2438	17q21.1
RP11-693N9.2	-0.0161028	Unmatched	RP11-693N9.2
CDC27	-0.016102	Approved symbol	CDC27	cell division cycle 27	HGNC:1728	17q21.32
SESN1	0.0161016	Approved symbol	SESN1	sestrin 1	HGNC:21595	6q21
RETNLB	0.016101	Approved symbol	RETNLB	resistin like beta	HGNC:20388	3q13.13
AP000344.3	0.0160979	Unmatched	AP000344.3
CHAD	0.0160921	Approved symbol	CHAD	chondroadherin	HGNC:1909	17q21.33
RP4-575N6.4	-0.0160912	Unmatched	RP4-575N6.4
AP3S2	0.0160908	Approved symbol	AP3S2	adaptor related protein complex 3 subunit sigma 2	HGNC:571	15q26.1
STARD8	-0.0160897	Approved symbol	STARD8	StAR related lipid transfer domain containing 8	HGNC:19161	Xq13.1
PLK3	-0.0160881	Approved symbol	PLK3	polo like kinase 3	HGNC:2154	1p34.1
PARP9	-0.016086	Approved symbol	PARP9	poly(ADP-ribose) polymerase family member 9	HGNC:24118	3q21.1
AC073133.1	0.0160849	Unmatched	AC073133.1
ZNF3	0.0160832	Approved symbol	ZNF3	zinc finger protein 3	HGNC:13089	7q22.1
LZTS1	-0.0160761	Approved symbol	LZTS1	leucine zipper tumor suppressor 1	HGNC:13861	8p21.3
PLA2G16	-0.0160734	Previous symbol	PLAAT3	phospholipase A and acyltransferase 3	HGNC:17825	11q12.3-q13.1
KB-1507C5.4	-0.0160731	Unmatched	KB-1507C5.4
TRIM29	-0.0160708	Approved symbol	TRIM29	tripartite motif containing 29	HGNC:17274	11q23.3
AC002331.1	-0.0160701	Unmatched	AC002331.1
RPL22L1	-0.0160665	Approved symbol	RPL22L1	ribosomal protein L22 like 1	HGNC:27610	3q26.2
SORCS2	-0.0160661	Approved symbol	SORCS2	sortilin related VPS10 domain containing receptor 2	HGNC:16698	4p16.1
PLK1	-0.0160658	Approved symbol	PLK1	polo like kinase 1	HGNC:9077	16p12.2
COL18A1	-0.0160621	Approved symbol	COL18A1	collagen type XVIII alpha 1 chain	HGNC:2195	21q22.3
RSPO1	-0.016061	Approved symbol	RSPO1	R-spondin 1	HGNC:21679	1p34.3
CDH11	-0.0160604	Approved symbol	CDH11	cadherin 11	HGNC:1750	16q21
RGCC	-0.0160583	Approved symbol	RGCC	regulator of cell cycle	HGNC:20369	13q14.11
OCEL1	0.0160566	Approved symbol	OCEL1	occludin/ELL domain containing 1	HGNC:26221	19p13.11
CTC-497E21.3	0.0160561	Unmatched	CTC-497E21.3
VAMP5	-0.0160532	Approved symbol	VAMP5	vesicle associated membrane protein 5	HGNC:12646	2p11.2
ACKR2	0.0160507	Approved symbol	ACKR2	atypical chemokine receptor 2	HGNC:1565	3p22.1
BDNF	-0.0160498	Approved symbol	BDNF	brain derived neurotrophic factor	HGNC:1033	11p14.1
DCAF4	0.0160469	Approved symbol	DCAF4	DDB1 and CUL4 associated factor 4	HGNC:20229	14q24.2
EXOSC9	-0.016045	Approved symbol	EXOSC9	exosome component 9	HGNC:9137	4q27
CTB-25B13.12	0.0160403	Unmatched	CTB-25B13.12
EME1	-0.0160393	Approved symbol	EME1	essential meiotic structure-specific endonuclease 1	HGNC:24965	17q21.33
DLC1	-0.0160369	Approved symbol	DLC1	DLC1 Rho GTPase activating protein	HGNC:2897	8p22
ADD3	0.0160365	Approved symbol	ADD3	adducin 3	HGNC:245	10q25.1-q25.2
ABCA2	0.0160322	Approved symbol	ABCA2	ATP binding cassette subfamily A member 2	HGNC:32	9q34.3
ZFP3	0.016027	Approved symbol	ZFP3	ZFP3 zinc finger protein	HGNC:12861	17p13.2
TMEM132A	-0.0160247	Approved symbol	TMEM132A	transmembrane protein 132A	HGNC:31092	11q12.2
CEP55	-0.0160173	Approved symbol	CEP55	centrosomal protein 55	HGNC:1161	10q23.33
KIAA1984	0.0160158	Previous symbol	CCDC183	coiled-coil domain containing 183	HGNC:28236	9q34.3
LY96	-0.016013	Approved symbol	LY96	lymphocyte antigen 96	HGNC:17156	8q21.11
STK17A	-0.016013	Approved symbol	STK17A	serine/threonine kinase 17a	HGNC:11395	7p13
RP11-383H13.1	-0.0160125	Unmatched	RP11-383H13.1
EOGT	-0.0160117	Approved symbol	EOGT	EGF domain specific O-linked N-acetylglucosamine transferase	HGNC:28526	3p14.1
DSCC1	-0.0160098	Approved symbol	DSCC1	DNA replication and sister chromatid cohesion 1	HGNC:24453	8q24.12
AUNIP	-0.0160071	Approved symbol	AUNIP	aurora kinase A and ninein interacting protein	HGNC:28363	1p36.11
FTSJ1	-0.0160049	Approved symbol	FTSJ1	FtsJ RNA 2'-O-methyltransferase 1	HGNC:13254	Xp11.23
ODF2	-0.0159877	Approved symbol	ODF2	outer dense fiber of sperm tails 2	HGNC:8114	9q34.11
OSBPL10	-0.0159869	Approved symbol	OSBPL10	oxysterol binding protein like 10	HGNC:16395	3p23
PTP4A3	-0.0159869	Approved symbol	PTP4A3	protein tyrosine phosphatase 4A3	HGNC:9636	8q24.3
ITGAV	-0.0159828	Approved symbol	ITGAV	integrin subunit alpha V	HGNC:6150	2q32.1
AC096579.13	-0.0159823	Unmatched	AC096579.13
PDGFRB	-0.0159813	Approved symbol	PDGFRB	platelet derived growth factor receptor beta	HGNC:8804	5q32
PSMB9	-0.015978	Approved symbol	PSMB9	proteasome 20S subunit beta 9	HGNC:9546	6p21.32
ANKRD36C	-0.0159766	Approved symbol	ANKRD36C	ankyrin repeat domain 36C	HGNC:32946	2q11.1
RP11-588K22.2	-0.0159765	Unmatched	RP11-588K22.2
AC034220.3	0.0159753	Unmatched	AC034220.3
TAGLN2	-0.0159732	Approved symbol	TAGLN2	transgelin 2	HGNC:11554	1q23.2
NAMPT	-0.0159725	Approved symbol	NAMPT	nicotinamide phosphoribosyltransferase	HGNC:30092	7q22.3
GATA6-AS1	0.0159708	Approved symbol	GATA6-AS1	GATA6 antisense RNA 1 (head to head)	HGNC:48840	18q11.2
TNFRSF1B	-0.0159706	Approved symbol	TNFRSF1B	TNF receptor superfamily member 1B	HGNC:11917	1p36.22
ENDOV	0.0159703	Approved symbol	ENDOV	endonuclease V	HGNC:26640	17q25.3
KCNJ6	0.0159684	Approved symbol	KCNJ6	potassium inwardly rectifying channel subfamily J member 6	HGNC:6267	21q22.13
KIF26B	-0.0159681	Approved symbol	KIF26B	kinesin family member 26B	HGNC:25484	1q44
WWC2	-0.0159667	Approved symbol	WWC2	WW and C2 domain containing 2	HGNC:24148	4q35.1
CCL18	-0.0159658	Approved symbol	CCL18	C-C motif chemokine ligand 18	HGNC:10616	17q12
TPRG1	-0.0159614	Approved symbol	TPRG1	tumor protein p63 regulated 1	HGNC:24759	3q28
OLIG2	-0.0159584	Approved symbol	OLIG2	oligodendrocyte transcription factor 2	HGNC:9398	21q22.11
CCL2	-0.015958	Approved symbol	CCL2	C-C motif chemokine ligand 2	HGNC:10618	17q12
HIC2	0.0159557	Approved symbol	HIC2	HIC ZBTB transcriptional repressor 2	HGNC:18595	22q11.21
MLK4	0.0159523	Alias symbol	MAP3K21	mitogen-activated protein kinase kinase kinase 21	HGNC:29798	1q42.2
RND1	-0.0159499	Approved symbol	RND1	Rho family GTPase 1	HGNC:18314	12q13.12
NDUFA6-AS1	0.0159489	Previous symbol	NDUFA6-DT	NDUFA6 divergent transcript	HGNC:45273	22q13.2
SLC12A4	-0.0159485	Approved symbol	SLC12A4	solute carrier family 12 member 4	HGNC:10913	16q22.1
MCHR1	-0.0159468	Approved symbol	MCHR1	melanin concentrating hormone receptor 1	HGNC:4479	22q13.2
RP11-396M11.1	-0.0159458	Unmatched	RP11-396M11.1
IGHV4-34	-0.0159446	Approved symbol	IGHV4-34	immunoglobulin heavy variable 4-34	HGNC:5650	14q32.33
NCAPH	-0.0159443	Approved symbol	NCAPH	non-SMC condensin I complex subunit H	HGNC:1112	2q11.2
KCNJ8	-0.0159408	Approved symbol	KCNJ8	potassium inwardly rectifying channel subfamily J member 8	HGNC:6269	12p12.1
MR1	-0.0159395	Approved symbol	MR1	major histocompatibility complex, class I-related	HGNC:4975	1q25.3
CEACAM19	0.0159338	Approved symbol	CEACAM19	CEA cell adhesion molecule 19	HGNC:31951	19q13.31
LAMC2	-0.0159291	Approved symbol	LAMC2	laminin subunit gamma 2	HGNC:6493	1q25.3
CNN2	-0.0159234	Approved symbol	CNN2	calponin 2	HGNC:2156	19p13.3
FUT11	-0.0159233	Approved symbol	FUT11	fucosyltransferase 11	HGNC:19233	10q22.2
FCGR1B	-0.0159215	Approved symbol	FCGR1B	Fc fragment of IgG receptor Ib	HGNC:3614	1p11.2
ENPP7P4	0.0159208	Approved symbol	ENPP7P4	ectonucleotide pyrophosphatase/phosphodiesterase 7 pseudogene 4	HGNC:48687	3q21.2
TXNIP	0.01592	Approved symbol	TXNIP	thioredoxin interacting protein	HGNC:16952	1q21.1
SLC22A2	-0.0159137	Approved symbol	SLC22A2	solute carrier family 22 member 2	HGNC:10966	6q25.3
XBP1	-0.0159077	Approved symbol	XBP1	X-box binding protein 1	HGNC:12801	22q12.1
TMEM203	0.0159054	Approved symbol	TMEM203	transmembrane protein 203	HGNC:28217	9q34.3
C18orf54	-0.0159021	Approved symbol	C18orf54	chromosome 18 open reading frame 54	HGNC:13796	18q21.2
SEC14L1	-0.015901	Approved symbol	SEC14L1	SEC14 like lipid binding 1	HGNC:10698	17q25.2-q25.3
FPGS	-0.015901	Approved symbol	FPGS	folylpolyglutamate synthase	HGNC:3824	9q34.11
NPY4R	0.0158967	Approved symbol	NPY4R	neuropeptide Y receptor Y4	HGNC:9329	10q11.22
DEFB1	0.0158966	Approved symbol	DEFB1	defensin beta 1	HGNC:2766	8p23.1
PAEP	-0.0158925	Approved symbol	PAEP	progestagen associated endometrial protein	HGNC:8573	9q34.3
CXCL10	-0.0158916	Approved symbol	CXCL10	C-X-C motif chemokine ligand 10	HGNC:10637	4q21.1
REG4	-0.0158886	Approved symbol	REG4	regenerating family member 4	HGNC:22977	1p12
AC096670.3	0.0158846	Unmatched	AC096670.3
AC105402.3	0.0158807	Unmatched	AC105402.3
ITGB3	-0.0158795	Approved symbol	ITGB3	integrin subunit beta 3	HGNC:6156	17q21.32
PTGES	-0.0158792	Approved symbol	PTGES	prostaglandin E synthase	HGNC:9599	9q34.11
GBP2	-0.015879	Approved symbol	GBP2	guanylate binding protein 2	HGNC:4183	1p22.2
KIF23	-0.0158782	Approved symbol	KIF23	kinesin family member 23	HGNC:6392	15q23
UGT2A3	0.0158749	Approved symbol	UGT2A3	UDP glucuronosyltransferase family 2 member A3	HGNC:28528	4q13.2
NLRC5	-0.0158731	Approved symbol	NLRC5	NLR family CARD domain containing 5	HGNC:29933	16q13
MGP	-0.015869	Approved symbol	MGP	matrix Gla protein	HGNC:7060	12p12.3
COA5	0.015868	Approved symbol	COA5	cytochrome c oxidase assembly factor 5	HGNC:33848	2q11.2
LMO2	-0.0158633	Approved symbol	LMO2	LIM domain only 2	HGNC:6642	11p13
COL6A5	-0.0158559	Approved symbol	COL6A5	collagen type VI alpha 5 chain	HGNC:26674	3q22.1
CLSPN	-0.0158555	Approved symbol	CLSPN	claspin	HGNC:19715	1p34.3
IFIT3	-0.0158542	Approved symbol	IFIT3	interferon induced protein with tetratricopeptide repeats 3	HGNC:5411	10q23.31
EPB41L2	-0.0158507	Approved symbol	EPB41L2	erythrocyte membrane protein band 4.1 like 2	HGNC:3379	6q23.1-q23.2
PF4	-0.0158484	Approved symbol	PF4	platelet factor 4	HGNC:8861	4q13.3
CTB-43E15.3	-0.0158469	Unmatched	CTB-43E15.3
GBP1	-0.0158434	Approved symbol	GBP1	guanylate binding protein 1	HGNC:4182	1p22.2
FGF10	-0.0158431	Approved symbol	FGF10	fibroblast growth factor 10	HGNC:3666	5p12
LINC00654	0.015838	Approved symbol	LINC00654	long intergenic non-protein coding RNA 654	HGNC:27154	20p12.3
SDK1	-0.0158373	Approved symbol	SDK1	sidekick cell adhesion molecule 1	HGNC:19307	7p22.2
CDC14A	0.0158367	Approved symbol	CDC14A	cell division cycle 14A	HGNC:1718	1p21.2
RP11-416O18.1	-0.0158352	Unmatched	RP11-416O18.1
CTC-558O2.1	0.0158352	Unmatched	CTC-558O2.1
COQ5	0.015835	Approved symbol	COQ5	coenzyme Q5, methyltransferase	HGNC:28722	12q24.31
DDX39A	-0.0158335	Approved symbol	DDX39A	DExD-box helicase 39A	HGNC:17821	19p13.12
MAML1	0.0158324	Approved symbol	MAML1	mastermind like transcriptional coactivator 1	HGNC:13632	5q35.3
ANKRD36BP2	-0.0158299	Approved symbol	ANKRD36BP2	ankyrin repeat domain 36B pseudogene 2	HGNC:33607	2p11.2
EDEM1	-0.0158248	Approved symbol	EDEM1	ER degradation enhancing alpha-mannosidase like protein 1	HGNC:18967	3p26.1
CEACAM16	0.0158218	Approved symbol	CEACAM16	CEA cell adhesion molecule 16, tectorial membrane component	HGNC:31948	19q13.31-q13.32
CTDSP1	0.015818	Approved symbol	CTDSP1	CTD small phosphatase 1	HGNC:21614	2q35
ISG20	-0.0158179	Approved symbol	ISG20	interferon stimulated exonuclease gene 20	HGNC:6130	15q26.1
EIF5A2	-0.0158174	Approved symbol	EIF5A2	eukaryotic translation initiation factor 5A2	HGNC:3301	3q26.2
AC019100.3	-0.0158132	Unmatched	AC019100.3
YEATS2	-0.015811	Approved symbol	YEATS2	YEATS domain containing 2	HGNC:25489	3q27.1
RP11-485G4.2	0.0158097	Unmatched	RP11-485G4.2
GCG	0.0158081	Approved symbol	GCG	glucagon	HGNC:4191	2q24.2
NDUFAF4P3	0.0158051	Approved symbol	NDUFAF4P3	NADH:ubiquinone oxidoreductase complex assembly factor 4 pseudogene 3	HGNC:44542	3p22.2
ANXA5	-0.0158031	Approved symbol	ANXA5	annexin A5	HGNC:543	4q27
DENND4C	0.0157959	Approved symbol	DENND4C	DENN domain containing 4C	HGNC:26079	9p22.1
POMT1	0.0157887	Approved symbol	POMT1	protein O-mannosyltransferase 1	HGNC:9202	9q34.13
AQP5	-0.0157856	Approved symbol	AQP5	aquaporin 5	HGNC:638	12q13.12
AC098614.2	-0.0157856	Unmatched	AC098614.2
MCFD2	-0.0157848	Approved symbol	MCFD2	multiple coagulation factor deficiency 2, ER cargo receptor complex subunit	HGNC:18451	2p21
CTD-2334D19.1	-0.0157848	Unmatched	CTD-2334D19.1
CELF5	0.0157847	Approved symbol	CELF5	CUGBP Elav-like family member 5	HGNC:14058	19p13.3
TMEM106A	-0.0157844	Approved symbol	TMEM106A	transmembrane protein 106A	HGNC:28288	17q21.31
RP4-714D9.5	0.0157828	Unmatched	RP4-714D9.5
AC092652.1	0.0157777	Unmatched	AC092652.1
ATAD2	-0.0157771	Approved symbol	ATAD2	ATPase family AAA domain containing 2	HGNC:30123	8q24.13
IFNG	-0.0157771	Approved symbol	IFNG	interferon gamma	HGNC:5438	12q15
P2RY6	-0.0157756	Approved symbol	P2RY6	pyrimidinergic receptor P2Y6	HGNC:8543	11q13.4
ALDH9A1	0.0157664	Approved symbol	ALDH9A1	aldehyde dehydrogenase 9 family member A1	HGNC:412	1q24.1
AC093673.5	-0.015766	Unmatched	AC093673.5
HSP90B2P	-0.0157574	Approved symbol	HSP90B2P	heat shock protein 90 beta family member 2, pseudogene	HGNC:12099	15q26.3
LDHAP2	-0.015757	Approved symbol	LDHAP2	lactate dehydrogenase A pseudogene 2	HGNC:6537	1q42.3
IL17B	-0.0157546	Approved symbol	IL17B	interleukin 17B	HGNC:5982	5q32
SBSPON	-0.0157542	Approved symbol	SBSPON	somatomedin B and thrombospondin type 1 domain containing	HGNC:30362	8q21.11
TSHZ1	0.0157488	Approved symbol	TSHZ1	teashirt zinc finger homeobox 1	HGNC:10669	18q22.3
HIF1A	-0.0157469	Approved symbol	HIF1A	hypoxia inducible factor 1 subunit alpha	HGNC:4910	14q23.2
S1PR2	-0.0157447	Approved symbol	S1PR2	sphingosine-1-phosphate receptor 2	HGNC:3169	19p13.2
TXNDC5	-0.0157417	Approved symbol	TXNDC5	thioredoxin domain containing 5	HGNC:21073	6p24.3
ECI1	0.0157382	Approved symbol	ECI1	enoyl-CoA delta isomerase 1	HGNC:2703	16p13.3
IGKJ3	-0.0157349	Approved symbol	IGKJ3	immunoglobulin kappa joining 3	HGNC:5721	2p11.2
AF064860.5	0.0157341	Unmatched	AF064860.5
WNK3	-0.0157327	Approved symbol	WNK3	WNK lysine deficient protein kinase 3	HGNC:14543	Xp11.22
THADA	-0.0157327	Approved symbol	THADA	THADA armadillo repeat containing	HGNC:19217	2p21
FAM92B	-0.0157217	Previous symbol	CIBAR2	CBY1 interacting BAR domain containing 2	HGNC:24781	16q24.1
STK3	-0.0157206	Approved symbol	STK3	serine/threonine kinase 3	HGNC:11406	8q22.2
PSME2	-0.0157186	Approved symbol	PSME2	proteasome activator subunit 2	HGNC:9569	14q12
ICAM5	-0.0157182	Approved symbol	ICAM5	intercellular adhesion molecule 5	HGNC:5348	19p13.2
GINS4	-0.0157171	Approved symbol	GINS4	GINS complex subunit 4	HGNC:28226	8p11.21
IGF1R	0.0157142	Approved symbol	IGF1R	insulin like growth factor 1 receptor	HGNC:5465	15q26.3
NGEF	0.0157129	Approved symbol	NGEF	neuronal guanine nucleotide exchange factor	HGNC:7807	2q37.1
FAM98C	0.0157122	Approved symbol	FAM98C	family with sequence similarity 98 member C	HGNC:27119	19q13.2
NR6A1	0.0157101	Approved symbol	NR6A1	nuclear receptor subfamily 6 group A member 1	HGNC:7985	9q33.3
GAL3ST1	0.01571	Approved symbol	GAL3ST1	galactose-3-O-sulfotransferase 1	HGNC:24240	22q12.2
AKAP7	0.0157097	Approved symbol	AKAP7	A-kinase anchoring protein 7	HGNC:377	6q23.2
IGHD3-16	-0.0157094	Approved symbol	IGHD3-16	immunoglobulin heavy diversity 3-16	HGNC:5496	14q32.33
RASGRP4	-0.0157071	Approved symbol	RASGRP4	RAS guanyl releasing protein 4	HGNC:18958	19q13.2
ATG4B	0.0157024	Approved symbol	ATG4B	autophagy related 4B cysteine peptidase	HGNC:20790	2q37.3
SULT1A2	0.0157004	Approved symbol	SULT1A2	sulfotransferase family 1A member 2	HGNC:11454	16p11.2
KCNE4	-0.0156978	Approved symbol	KCNE4	potassium voltage-gated channel subfamily E regulatory subunit 4	HGNC:6244	2q36.1
A4GALT	-0.0156947	Approved symbol	A4GALT	alpha 1,4-galactosyltransferase (P blood group)	HGNC:18149	22q13.2
RP11-223C24.1	-0.0156942	Unmatched	RP11-223C24.1
RP11-91K11.2	0.0156804	Unmatched	RP11-91K11.2
MYO7A	-0.0156801	Approved symbol	MYO7A	myosin VIIA	HGNC:7606	11q13.5
PSME2P2	-0.0156758	Approved symbol	PSME2P2	proteasome activator subunit 2 pseudogene 2	HGNC:30160	13q14.2
BHLHE22	-0.0156753	Approved symbol	BHLHE22	basic helix-loop-helix family member e22	HGNC:11963	8q12.3
IL1RAP	-0.0156749	Approved symbol	IL1RAP	interleukin 1 receptor accessory protein	HGNC:5995	3q28
CYYR1	-0.0156721	Approved symbol	CYYR1	cysteine and tyrosine rich 1	HGNC:16274	21q21.3
SAA1	-0.0156698	Approved symbol	SAA1	serum amyloid A1	HGNC:10513	11p15.1
SAA2	-0.0156697	Approved symbol	SAA2	serum amyloid A2	HGNC:10514	11p15.1
AC093818.1	-0.0156693	Unmatched	AC093818.1
CD274	-0.015662	Approved symbol	CD274	CD274 molecule	HGNC:17635	9p24.1
IGJCOR18	-0.0156618	Unmatched	IGJCOR18
KRT6A	-0.0156607	Approved symbol	KRT6A	keratin 6A	HGNC:6443	12q13.13
RP1-170O19.14	0.0156566	Unmatched	RP1-170O19.14
ZSWIM5	0.0156539	Approved symbol	ZSWIM5	zinc finger SWIM-type containing 5	HGNC:29299	1p34.1
PTPRE	-0.0156502	Approved symbol	PTPRE	protein tyrosine phosphatase receptor type E	HGNC:9669	10q26.2
CMBL	0.0156484	Approved symbol	CMBL	carboxymethylenebutenolidase homolog	HGNC:25090	5p15.2
CYB5R2	-0.0156479	Approved symbol	CYB5R2	cytochrome b5 reductase 2	HGNC:24376	11p15.4
IGDCC4	-0.0156476	Approved symbol	IGDCC4	immunoglobulin superfamily DCC subclass member 4	HGNC:13770	15q22.31
SHANK3	-0.0156343	Approved symbol	SHANK3	SH3 and multiple ankyrin repeat domains 3	HGNC:14294	22q13.33
HTRA3	-0.015632	Approved symbol	HTRA3	HtrA serine peptidase 3	HGNC:30406	4p16.1
ALDOB	-0.015628	Approved symbol	ALDOB	aldolase, fructose-bisphosphate B	HGNC:417	9q31.1
NCAPG	-0.0156229	Approved symbol	NCAPG	non-SMC condensin I complex subunit G	HGNC:24304	4p15.31
EDIL3	0.0156192	Approved symbol	EDIL3	EGF like repeats and discoidin domains 3	HGNC:3173	5q14.3
RP11-20B7.1	-0.0156148	Unmatched	RP11-20B7.1
BCL2L11	0.0156111	Approved symbol	BCL2L11	BCL2 like 11	HGNC:994	2q13
SFMBT2	-0.0156073	Approved symbol	SFMBT2	Scm like with four mbt domains 2	HGNC:20256	10p14
SH3RF3	-0.0156068	Approved symbol	SH3RF3	SH3 domain containing ring finger 3	HGNC:24699	2q13
TKT	-0.0156049	Approved symbol	TKT	transketolase	HGNC:11834	3p21.1
RP11-531A24.3	0.0155995	Unmatched	RP11-531A24.3
DCHS1	-0.0155903	Approved symbol	DCHS1	dachsous cadherin-related 1	HGNC:13681	11p15.4
TP53TG1	0.0155878	Approved symbol	TP53TG1	TP53 target 1	HGNC:17026	7q21.12
CTC-338M12.5	0.0155878	Unmatched	CTC-338M12.5
KIF18B	-0.0155861	Approved symbol	KIF18B	kinesin family member 18B	HGNC:27102	17q21.31
OAZ2	-0.0155819	Approved symbol	OAZ2	ornithine decarboxylase antizyme 2	HGNC:8096	15q22.31
FOSL1	-0.0155736	Approved symbol	FOSL1	FOS like 1, AP-1 transcription factor subunit	HGNC:13718	11q13.1
LRRC53	0.0155727	Approved symbol	LRRC53	leucine rich repeat containing 53	HGNC:25255	1p31.1
NUDT16L1	0.0155683	Approved symbol	NUDT16L1	nudix hydrolase 16 like 1	HGNC:28154	16p13.3
LBX2-AS1	0.0155664	Approved symbol	LBX2-AS1	LBX2 antisense RNA 1	HGNC:25136	2p13.1
KIF20A	-0.0155617	Approved symbol	KIF20A	kinesin family member 20A	HGNC:9787	5q31.2
BEAN1	-0.0155581	Approved symbol	BEAN1	brain expressed associated with NEDD4 1	HGNC:24160	16q21
DDAH2	0.0155531	Approved symbol	DDAH2	dimethylarginine dimethylaminohydrolase 2	HGNC:2716	6p21.33
KLHDC2	0.0155515	Approved symbol	KLHDC2	kelch domain containing 2	HGNC:20231	14q21.3
PTTG1	-0.0155485	Approved symbol	PTTG1	PTTG1 regulator of sister chromatid separation, securin	HGNC:9690	5q33.3
NFKBIZ	-0.015548	Approved symbol	NFKBIZ	NFKB inhibitor zeta	HGNC:29805	3q12.3
SOX17	-0.0155428	Approved symbol	SOX17	SRY-box transcription factor 17	HGNC:18122	8q11.23
CLEC4D	-0.0155425	Approved symbol	CLEC4D	C-type lectin domain family 4 member D	HGNC:14554	12p13.31
AC013268.5	0.0155407	Unmatched	AC013268.5
ANLN	-0.0155371	Approved symbol	ANLN	anillin actin binding protein	HGNC:14082	7p14.2
MLC1	-0.0155368	Approved symbol	MLC1	modulator of VRAC current 1	HGNC:17082	22q13.33
TSHZ2	-0.015536	Approved symbol	TSHZ2	teashirt zinc finger homeobox 2	HGNC:13010	20q13.2
TM4SF18	-0.0155336	Approved symbol	TM4SF18	transmembrane 4 L six family member 18	HGNC:25181	3q25.1
AGTRAP	-0.0155325	Approved symbol	AGTRAP	angiotensin II receptor associated protein	HGNC:13539	1p36.22
RP13-497K6.1	0.0155318	Unmatched	RP13-497K6.1
LPPR1	0.0155294	Alias symbol	PLPPR1	phospholipid phosphatase related 1	HGNC:25993	9q31.1
AC079325.6	-0.0155291	Unmatched	AC079325.6
SYNE2	0.0155281	Approved symbol	SYNE2	spectrin repeat containing nuclear envelope protein 2	HGNC:17084	14q23.2
NUSAP1	-0.0155262	Approved symbol	NUSAP1	nucleolar and spindle associated protein 1	HGNC:18538	15q14
PAQR5	0.0155222	Approved symbol	PAQR5	progestin and adipoQ receptor family member 5	HGNC:29645	15q23
MT1DP	0.0155219	Approved symbol	MT1DP	metallothionein 1D, pseudogene	HGNC:7396	16q13
SUV39H1	-0.0155185	Approved symbol	SUV39H1	suppressor of variegation 3-9 homolog 1	HGNC:11479	Xp11.23
ERI1	-0.0155179	Approved symbol	ERI1	exoribonuclease 1	HGNC:23994	8p23.1
TAF4	0.0155165	Approved symbol	TAF4	TATA-box binding protein associated factor 4	HGNC:11537	20q13.33
LINC00323	-0.0155116	Approved symbol	LINC00323	long intergenic non-protein coding RNA 323	HGNC:19720	21q22.2
ARFGAP3	-0.0155103	Approved symbol	ARFGAP3	ADP ribosylation factor GTPase activating protein 3	HGNC:661	22q13.2
C15orf27	-0.0155076	Previous symbol	TMEM266	transmembrane protein 266	HGNC:26763	15q24.2
SDR16C5	-0.015507	Approved symbol	SDR16C5	short chain dehydrogenase/reductase family 16C member 5	HGNC:30311	8q12.1
HPRT1	-0.0155046	Approved symbol	HPRT1	hypoxanthine phosphoribosyltransferase 1	HGNC:5157	Xq26.2-q26.3
SH3TC2	-0.0154924	Approved symbol	SH3TC2	SH3 domain and tetratricopeptide repeats 2	HGNC:29427	5q32
FBXO5	-0.0154832	Approved symbol	FBXO5	F-box protein 5	HGNC:13584	6q25.2
CCNB1	-0.0154784	Approved symbol	CCNB1	cyclin B1	HGNC:1579	5q13.2
WNT5A	-0.0154772	Approved symbol	WNT5A	Wnt family member 5A	HGNC:12784	3p14.3
POLR3G	-0.0154713	Approved symbol	POLR3G	RNA polymerase III subunit G	HGNC:30075	5q14.3
RP11-598F7.6	-0.0154694	Unmatched	RP11-598F7.6
DPY19L1	-0.0154675	Approved symbol	DPY19L1	dpy-19 like C-mannosyltransferase 1	HGNC:22205	7p14.2
CYP2J2	0.015467	Approved symbol	CYP2J2	cytochrome P450 family 2 subfamily J member 2	HGNC:2634	1p32.1
CYP2S1	0.0154646	Approved symbol	CYP2S1	cytochrome P450 family 2 subfamily S member 1	HGNC:15654	19q13.2
UBTFL6	-0.0154632	Approved symbol	UBTFL6	UBTF like 6 (pseudogene)	HGNC:35406	2q11.2
RP5-884M6.1	-0.0154571	Unmatched	RP5-884M6.1
ATP5G2	0.0154552	Previous symbol	ATP5MC2	ATP synthase membrane subunit c locus 2	HGNC:842	12q13.13
FAM47E-STBD1	0.0154495	Approved symbol	FAM47E-STBD1	FAM47E-STBD1 readthrough	HGNC:44667	4q21.1
CLDN14	-0.0154479	Approved symbol	CLDN14	claudin 14	HGNC:2035	21q22.13
HSD17B2	0.0154459	Approved symbol	HSD17B2	hydroxysteroid 17-beta dehydrogenase 2	HGNC:5211	16q23.3
BTG3	0.0154357	Approved symbol	BTG3	BTG anti-proliferation factor 3	HGNC:1132	21q21.1
SPATS2	-0.0154321	Approved symbol	SPATS2	spermatogenesis associated serine rich 2	HGNC:18650	12q13.12
TTC17	0.0154301	Approved symbol	TTC17	tetratricopeptide repeat domain 17	HGNC:25596	11p12-p11.2
SLC35B1	-0.0154256	Approved symbol	SLC35B1	solute carrier family 35 member B1	HGNC:20798	17q21.33
CRABP2	-0.015424	Approved symbol	CRABP2	cellular retinoic acid binding protein 2	HGNC:2339	1q23.1
FCGR2A	-0.0154234	Approved symbol	FCGR2A	Fc fragment of IgG receptor IIa	HGNC:3616	1q23.3
LFNG	0.0154225	Approved symbol	LFNG	LFNG O-fucosylpeptide 3-beta-N-acetylglucosaminyltransferase	HGNC:6560	7p22.3
RP11-395G23.3	0.0154181	Unmatched	RP11-395G23.3
PCSK9	-0.0154179	Approved symbol	PCSK9	proprotein convertase subtilisin/kexin type 9	HGNC:20001	1p32.3
TM4SF19	-0.0154167	Approved symbol	TM4SF19	transmembrane 4 L six family member 19	HGNC:25167	3q29
ZNF219	0.0154165	Approved symbol	ZNF219	zinc finger protein 219	HGNC:13011	14q11
IGHV3OR16-11	-0.0154147	Approved symbol	IGHV3OR16-11	immunoglobulin heavy variable 3/OR16-11 (pseudogene)	HGNC:5635	16p11.2
KLK6	-0.0154073	Approved symbol	KLK6	kallikrein related peptidase 6	HGNC:6367	19q13.41
PDLIM4	-0.0154059	Approved symbol	PDLIM4	PDZ and LIM domain 4	HGNC:16501	5q31.1
GLMN	-0.0154056	Approved symbol	GLMN	glomulin, FKBP associated protein	HGNC:14373	1p22.1
HSD3B7	-0.015397	Approved symbol	HSD3B7	hydroxy-delta-5-steroid dehydrogenase, 3 beta- and steroid delta-isomerase 7	HGNC:18324	16p11.2
NUP93	-0.0153963	Approved symbol	NUP93	nucleoporin 93	HGNC:28958	16q13
VSTM1	-0.0153911	Approved symbol	VSTM1	V-set and transmembrane domain containing 1	HGNC:29455	19q13.42
USP2-AS1	0.0153893	Approved symbol	USP2-AS1	USP2 antisense RNA 1 (head to head)	HGNC:48673	11q23.3
RP11-77K12.5	0.0153885	Unmatched	RP11-77K12.5
GRHL3	-0.0153885	Approved symbol	GRHL3	grainyhead like transcription factor 3	HGNC:25839	1p36.11
RIMS1	-0.015386	Approved symbol	RIMS1	regulating synaptic membrane exocytosis 1	HGNC:17282	6q13
ASIC5	0.0153846	Approved symbol	ASIC5	acid sensing ion channel subunit family member 5	HGNC:17537	4q32.1
E2F5	-0.0153833	Approved symbol	E2F5	E2F transcription factor 5	HGNC:3119	8q21.2
NPC1	-0.0153816	Approved symbol	NPC1	NPC intracellular cholesterol transporter 1	HGNC:7897	18q11.2
ANGPTL4	-0.0153726	Approved symbol	ANGPTL4	angiopoietin like 4	HGNC:16039	19p13.2
CD70	-0.0153707	Approved symbol	CD70	CD70 molecule	HGNC:11937	19p13.3
ZC4H2	0.0153695	Approved symbol	ZC4H2	zinc finger C4H2-type containing	HGNC:24931	Xq11.2
RPS6	0.0153662	Approved symbol	RPS6	ribosomal protein S6	HGNC:10429	9p22.1
MYH7B	0.0153565	Approved symbol	MYH7B	myosin heavy chain 7B	HGNC:15906	20q11.22
LRIG2	0.0153551	Approved symbol	LRIG2	leucine rich repeats and immunoglobulin like domains 2	HGNC:20889	1p13.2
PRKG2	0.0153512	Approved symbol	PRKG2	protein kinase cGMP-dependent 2	HGNC:9416	4q21.21
GLT1D1	-0.0153501	Approved symbol	GLT1D1	glycosyltransferase 1 domain containing 1	HGNC:26483	12q24.33
MTRNR2L9	0.0153488	Approved symbol	MTRNR2L9	MT-RNR2 like 9	HGNC:37166	6q11.1
CLEC5A	-0.0153467	Approved symbol	CLEC5A	C-type lectin domain containing 5A	HGNC:2054	7q34
AC105402.4	0.0153445	Unmatched	AC105402.4
GAB2	0.0153424	Approved symbol	GAB2	GRB2 associated binding protein 2	HGNC:14458	11q14.1
ACVR1	-0.0153421	Approved symbol	ACVR1	activin A receptor type 1	HGNC:171	2q24.1
LAMA1	0.0153405	Approved symbol	LAMA1	laminin subunit alpha 1	HGNC:6481	18p11.31
SEC11C	-0.0153401	Approved symbol	SEC11C	SEC11 homolog C, signal peptidase complex subunit	HGNC:23400	18q21.32
RP11-290F20.1	-0.0153383	Unmatched	RP11-290F20.1
RP11-498D10.6	0.0153378	Unmatched	RP11-498D10.6
[truncated: 2,813 more rows]

## Sheet: S2B.Microbes
Table S2B. The loading values of microbiomes for the joint covariance part.
Bacteria	loadings	Taxonomy	Species
Unc05i7p	-0.178146	Bacteria; Firmicutes; Clostridia; Clostridiales; Christensenellaceae	Christensenellaceae
UncTer61	-0.158556	Bacteria; Firmicutes; Clostridia; Clostridiales; Peptostreptococcaceae; Romboutsia	Romboutsia
Unc02mpn	-0.155185	Bacteria; Firmicutes; Clostridia; Clostridiales; Lachnospiraceae; Coprococcus1	Coprococcus1
Unc91512	-0.154483	Bacteria; Firmicutes; Negativicutes; Selenomonadales; Veillonellaceae; Dialister	Dialister
GWMAdo11	-0.154131	Bacteria; Actinobacteria; Actinobacteria; Bifidobacteriales; Bifidobacteriaceae; Bifidobacterium	Bifidobacterium
Unc91440	-0.153214	Bacteria; Firmicutes; Clostridia; Clostridiales; Lachnospiraceae	Lachnospiraceae
Unc03j0p	-0.148567	Bacteria; Firmicutes; Erysipelotrichia; Erysipelotrichales; Erysipelotrichaceae; Erysipelatoclostridium	Erysipelatoclostridium
Unc05oic	-0.147753	Bacteria; Firmicutes; Clostridia; Clostridiales; Ruminococcaceae; RuminococcaceaeUCG004	RuminococcaceaeUCG004
HQVSpec3	-0.133798	Bacteria; Firmicutes; Clostridia; Clostridiales; Ruminococcaceae; Anaerotruncus	Anaerotruncus
Unc01c0q	-0.133768	Bacteria; Firmicutes; Clostridia; Clostridiales; Lachnospiraceae; LachnospiraceaeUCG008	LachnospiraceaeUCG008
Unc027v0	-0.129816	Bacteria; Firmicutes; Clostridia; Clostridiales; Ruminococcaceae	Ruminococcaceae
UncO8895	-0.127375	Bacteria; Firmicutes; Clostridia; Clostridiales; Lachnospiraceae; Ruminococcusgnavusgroup	Ruminococcusgnavusgroup
Unc84292	-0.12733	Bacteria; Firmicutes; Clostridia; Clostridiales; Ruminococcaceae; Ruminococcus2	Ruminococcus2
Unc91427	0.125542	Bacteria; Bacteroidetes; Bacteroidia; Bacteroidales; Porphyromonadaceae; Barnesiella	Barnesiella
UncO6106	-0.125005	Bacteria; Firmicutes; Clostridia; Clostridiales; Ruminococcaceae	Ruminococcaceae
Unc01e6u	-0.123842	Bacteria; Firmicutes; Clostridia; Clostridiales; Ruminococcaceae; Ruminiclostridium5	Ruminiclostridium5
Unc36622	0.121372	Bacteria; Firmicutes; Clostridia; Clostridiales; Lachnospiraceae	Lachnospiraceae
H4SFili3	-0.120827	Bacteria; Firmicutes; Erysipelotrichia; Erysipelotrichales; Erysipelotrichaceae; Holdemania	Holdemania
H6ZCacca	-0.120154	Bacteria; Firmicutes; Clostridia; Clostridiales; Lachnospiraceae; Anaerostipes	Anaerostipes
Unc04shn	-0.118688	Bacteria; Firmicutes; Clostridia; Clostridiales; FamilyXIII; FamilyXIIIAD3011group	FamilyXIIIAD3011group
H9MBac20	-0.117758	Bacteria; Firmicutes; Clostridia; Clostridiales; Ruminococcaceae	Ruminococcaceae
Unc01bfz	-0.116968	Bacteria; Firmicutes; Clostridia; Clostridiales; Ruminococcaceae	Ruminococcaceae
H0BCorr7	0.116705	Bacteria; Proteobacteria; Betaproteobacteria; Neisseriales; Neisseriaceae; Eikenella	Eikenella
Unc01f0v	-0.115116	Bacteria; Firmicutes; Clostridia; Clostridiales; Ruminococcaceae; Eubacteriumcoprostanoligenesgroup	Eubacteriumcoprostanoligenesgroup
Unc054m4	-0.115101	Bacteria; Firmicutes; Clostridia; Clostridiales; Ruminococcaceae; Flavonifractor	Flavonifractor
Unc01w0v	-0.115007	Bacteria; Firmicutes; Clostridia; Clostridiales; Ruminococcaceae; Subdoligranulum	Subdoligranulum
GX7Fr128	-0.112719	Bacteria; Proteobacteria; Gammaproteobacteria; Enterobacteriales; Enterobacteriaceae; Citrobacter	Citrobacter
Gt8Met45	-0.110478	Bacteria; Firmicutes; Clostridia; Clostridiales; Ruminococcaceae; Eubacteriumcoprostanoligenesgroup	Eubacteriumcoprostanoligenesgroup
Unc01ie9	0.110361	Bacteria; Fusobacteria; Fusobacteriia; Fusobacteriales; Fusobacteriaceae; Fusobacterium	Fusobacterium
Unc022vh	0.104396	Bacteria; Firmicutes; Clostridia; Clostridiales; Ruminococcaceae; RuminococcaceaeUCG002	RuminococcaceaeUCG002
Unc058de	-0.103756	Bacteria; Firmicutes; Clostridia; Clostridiales; Ruminococcaceae; Ruminiclostridium6	Ruminiclostridium6
Unc05d9k	-0.103704	Bacteria; Bacteroidetes; Bacteroidia; Bacteroidales; Rikenellaceae; Alistipes	Alistipes
Unc57013	-0.103565	Bacteria; Firmicutes; Clostridia; Clostridiales; Christensenellaceae; ChristensenellaceaeR7group	ChristensenellaceaeR7group
Unc0163x	-0.103504	Bacteria; Firmicutes; Clostridia; Clostridiales; Lachnospiraceae	Lachnospiraceae
Unid1952	0.103119	Bacteria; Firmicutes; Bacilli; Lactobacillales; Streptococcaceae; Streptococcus	Streptococcus
Unc85953	-0.10129	Bacteria; Firmicutes; Clostridia; Clostridiales; Lachnospiraceae; Lachnoclostridium	Lachnoclostridium
Unc56563	-0.100487	Bacteria; Firmicutes; Clostridia; Clostridiales; Ruminococcaceae; Ruminiclostridium5	Ruminiclostridium5
UncCl291	-0.0991601	Bacteria; Firmicutes; Clostridia; Clostridiales; Clostridiaceae1; Clostridiumsensustricto1	Clostridiumsensustricto1
Unc01iri	-0.0969145	Bacteria; Firmicutes; Clostridia; Clostridiales; Lachnospiraceae; Eubacteriumxylanophilumgroup	Eubacteriumxylanophilumgroup
Unc94497	-0.0968386	Bacteria; Firmicutes; Clostridia; Clostridiales; Peptostreptococcaceae; Peptostreptococcus	Peptostreptococcus
Unc03f5u	-0.0958801	Bacteria; Firmicutes; Clostridia; Clostridiales; ClostridialesvadinBB60group; g	g
GH8Micro	-0.0948852	Bacteria; Firmicutes; Negativicutes; Selenomonadales; Veillonellaceae; Megasphaera	Megasphaera
Unc02hhf	-0.0940779	Bacteria; Firmicutes; Clostridia; Clostridiales; Ruminococcaceae; Butyricicoccus	Butyricicoccus
Unc01qt1	-0.093912	Bacteria; Firmicutes; Clostridia; Clostridiales; Ruminococcaceae; Ruminococcus1	Ruminococcus1
Unc02p9p	-0.0932974	Bacteria; Firmicutes; Clostridia; Clostridiales; Lachnospiraceae	Lachnospiraceae
UncGranu	-0.0921682	Bacteria; Firmicutes; Bacilli; Lactobacillales; Carnobacteriaceae; Granulicatella	Granulicatella
Unc81236	-0.0912116	Bacteria; Firmicutes; Clostridia; Clostridiales; Ruminococcaceae; RuminococcaceaeUCG014	RuminococcaceaeUCG014
Unc04x9p	-0.0896308	Bacteria; Firmicutes; Clostridia; Clostridiales; Lachnospiraceae; Eubacteriumventriosumgroup	Eubacteriumventriosumgroup
Unc02j5n	-0.0893974	Bacteria; Firmicutes; Clostridia; Clostridiales; Christensenellaceae; ChristensenellaceaeR7group	ChristensenellaceaeR7group
Unc056wq	-0.0886303	Bacteria; Proteobacteria; Betaproteobacteria; Burkholderiales; Alcaligenaceae; Parasutterella	Parasutterella
Unc71175	-0.0878783	Bacteria; Firmicutes; Clostridia; Clostridiales; Ruminococcaceae; RuminococcaceaeUCG013	RuminococcaceaeUCG013
Unc38154	-0.0869371	Bacteria; Firmicutes; Clostridia; Clostridiales; Ruminococcaceae; Oscillibacter	Oscillibacter
Unc02q6j	0.0865587	Bacteria; Firmicutes; Clostridia; Clostridiales; Lachnospiraceae; LachnospiraceaeNK4A136group	LachnospiraceaeNK4A136group
Unc056qn	-0.0848982	Bacteria; Firmicutes; Clostridia; Clostridiales; Lachnospiraceae; Tyzzerella	Tyzzerella
Unc01pk4	0.0846888	Bacteria; Bacteroidetes; Bacteroidia; Bacteroidales; Bacteroidaceae; Bacteroides	Bacteroides
Unc01nqn	-0.0841122	Bacteria; Firmicutes; Clostridia; Clostridiales; Lachnospiraceae	Lachnospiraceae
Unc05m8w	0.082616	Bacteria; Firmicutes; Clostridia; Clostridiales; Lachnospiraceae; Roseburia	Roseburia
UncO8782	0.0818973	Bacteria; Firmicutes; Clostridia; Clostridiales; Lachnospiraceae; LachnospiraceaeUCG010	LachnospiraceaeUCG010
Unc01220	-0.079843	Bacteria; Firmicutes; Clostridia; Clostridiales; Ruminococcaceae; Eubacteriumcoprostanoligenesgroup	Eubacteriumcoprostanoligenesgroup
Unc05bd1	0.0781055	Bacteria; Bacteroidetes; Bacteroidia; Bacteroidales; Bacteroidaceae; Bacteroides	Bacteroides
HFOSpec6	0.0769483	Bacteria; Firmicutes; Clostridia; Clostridiales; Lachnospiraceae; Coprococcus2	Coprococcus2
Unc01c0o	-0.0767713	Bacteria; Firmicutes; Clostridia; Clostridiales; Lachnospiraceae; LachnospiraceaeUCG008	LachnospiraceaeUCG008
GV2Spe54	0.0734957	Bacteria; Actinobacteria; Actinobacteria; Corynebacteriales; Corynebacteriaceae; Corynebacterium	Corynebacterium
Unc05m2s	0.0725169	Bacteria; Proteobacteria; Deltaproteobacteria; Desulfovibrionales; Desulfovibrionaceae; Desulfovibrio	Desulfovibrio
Unc00ldp	-0.0724695	Bacteria; Actinobacteria; Actinobacteria; Actinomycetales; Actinomycetaceae; Actinomyces	Actinomyces
Unc02lj0	0.072411	Bacteria; Bacteroidetes; Bacteroidia; Bacteroidales; Porphyromonadaceae; Butyricimonas	Butyricimonas
G7WHuG28	0.0722526	Bacteria; Firmicutes; Clostridia; Clostridiales; Ruminococcaceae	Ruminococcaceae
Unc19563	0.0712117	Bacteria; Proteobacteria; Betaproteobacteria; Burkholderiales; Comamonadaceae; Tepidimonas	Tepidimonas
UncRumi6	-0.0703292	Bacteria; Firmicutes; Clostridia; Clostridiales; Ruminococcaceae; RuminococcaceaeUCG014	RuminococcaceaeUCG014
GF3Sang7	-0.0702356	Bacteria; Firmicutes; Bacilli; Bacillales; FamilyXI; Gemella	Gemella
Unc01277	-0.0701963	Bacteria; Firmicutes; Clostridia; Clostridiales; Lachnospiraceae; Blautia	Blautia
Unc55881	-0.0698461	Bacteria; Firmicutes; Clostridia; Clostridiales; Ruminococcaceae	Ruminococcaceae
HJZIndis	-0.0694605	Bacteria; Bacteroidetes; Bacteroidia; Bacteroidales; Rikenellaceae; Alistipes	Alistipes
Unc00mrp	-0.0691957	Bacteria; Firmicutes; Erysipelotrichia; Erysipelotrichales; Erysipelotrichaceae; Faecalitalea	Faecalitalea
G9ZRupe2	0.0689193	Bacteria; Bacteroidetes; Flavobacteriia; Flavobacteriales; Flavobacteriaceae; Cloacibacterium	Cloacibacterium
Unc94755	0.0686969	Bacteria; Bacteroidetes; Bacteroidia; Bacteroidales; Rikenellaceae; Alistipes	Alistipes
UncO6496	0.0672074	Bacteria; Firmicutes; Clostridia; Clostridiales; Lachnospiraceae; Lactonifactor	Lactonifactor
UncSta97	-0.0661247	Bacteria; Firmicutes; Bacilli; Bacillales; Staphylococcaceae; Staphylococcus	Staphylococcus
UncO7791	0.0659584	Bacteria; Proteobacteria; Betaproteobacteria; Burkholderiales; Alcaligenaceae; Sutterella	Sutterella
UncO6361	-0.0645784	Bacteria; Firmicutes; Clostridia; Clostridiales; Lachnospiraceae; Lachnoclostridium	Lachnoclostridium
Unc052lg	-0.0643255	Bacteria; Firmicutes; Clostridia; Clostridiales; Lachnospiraceae; Roseburia	Roseburia
Unc03433	0.0636524	Bacteria; Firmicutes; Clostridia; Clostridiales; Ruminococcaceae; Ruminiclostridium5	Ruminiclostridium5
Unc01w4o	-0.0628946	Bacteria; Actinobacteria; Coriobacteriia; Coriobacteriales; Coriobacteriaceae; Collinsella	Collinsella
Unc05quo	-0.0620656	Bacteria; Actinobacteria; Coriobacteriia; Coriobacteriales; Coriobacteriaceae; Atopobium	Atopobium
Unc010xg	-0.0602937	Bacteria; Firmicutes; Clostridia; Clostridiales; Lachnospiraceae; LachnospiraceaeUCG001	LachnospiraceaeUCG001
Unide146	0.059026	Bacteria; Proteobacteria; Deltaproteobacteria; Desulfovibrionales; Desulfovibrionaceae; Bilophila	Bilophila
Unc03y4v	0.0588474	Bacteria; Firmicutes; Clostridia; Clostridiales; Lachnospiraceae; LachnospiraceaeND3007group	LachnospiraceaeND3007group
Unc02zd0	-0.0587379	Bacteria; Firmicutes; Erysipelotrichia; Erysipelotrichales; Erysipelotrichaceae; CandidatusStoquefichus	CandidatusStoquefichus
Unc054vi	-0.0579081	Bacteria; Bacteroidetes; Bacteroidia; Bacteroidales; Bacteroidaceae; Bacteroides	Bacteroides
Unc01nzf	0.0575565	Bacteria; Firmicutes; Clostridia; Clostridiales; Clostridiaceae1; Clostridiumsensustricto1	Clostridiumsensustricto1
Unc04zq9	0.0570203	Bacteria; Bacteroidetes; Bacteroidia; Bacteroidales; Porphyromonadaceae; Parabacteroides	Parabacteroides
Unc04zd2	0.0566814	Bacteria; Firmicutes; Clostridia; Clostridiales; Clostridiaceae1; Clostridiumsensustricto1	Clostridiumsensustricto1
Unc0195f	0.0551723	Bacteria; Actinobacteria; Actinobacteria; Micrococcales; Micrococcaceae; Rothia	Rothia
Unc019wl	-0.0550815	Bacteria; Firmicutes; Clostridia; Clostridiales; Ruminococcaceae; Subdoligranulum	Subdoligranulum
Unc00v7p	-0.0544262	Bacteria; Firmicutes; Clostridia; Clostridiales; Lachnospiraceae; Dorea	Dorea
Unc015db	0.0539758	Bacteria; Firmicutes; Clostridia; Clostridiales; Lachnospiraceae; Eubacteriumhalliigroup	Eubacteriumhalliigroup
Od8Spla3	0.052669	Bacteria; Bacteroidetes; Bacteroidia; Bacteroidales; Porphyromonadaceae; Odoribacter	Odoribacter
Unid2117	0.0508574	Bacteria; Firmicutes; Clostridia; Clostridiales; FamilyXI; Anaerococcus	Anaerococcus
Unc002el	0.0506246	Bacteria; Bacteroidetes; Bacteroidia; Bacteroidales; Bacteroidaceae; Bacteroides	Bacteroides
Unc05irm	-0.0504756	Bacteria; Firmicutes; Clostridia; Clostridiales; FamilyXIII; FamilyXIIIAD3011group	FamilyXIIIAD3011group
Unc00y95	-0.0504457	Bacteria; Firmicutes; Clostridia; Clostridiales; Lachnospiraceae; Eubacteriumrectalegroup	Eubacteriumrectalegroup
Unc0137f	0.0496587	Bacteria; Firmicutes; Clostridia; Clostridiales; Lachnospiraceae; Ruminococcusgauvreauiigroup	Ruminococcusgauvreauiigroup
Unc05768	0.0492737	Bacteria; Firmicutes; Clostridia; Clostridiales; Ruminococcaceae; Ruminiclostridium9	Ruminiclostridium9
FNWNL294	-0.0489158	Bacteria; Firmicutes; Erysipelotrichia; Erysipelotrichales; Erysipelotrichaceae; Clostridiuminnocuumgroup	Clostridiuminnocuumgroup
Unc03uw6	-0.0485878	Bacteria; Firmicutes; Clostridia; Clostridiales; Ruminococcaceae; Ruminiclostridium5	Ruminiclostridium5
Unc0402j	0.0485616	Bacteria; Proteobacteria; Gammaproteobacteria; Pseudomonadales; Moraxellaceae; Acinetobacter	Acinetobacter
Unc36521	-0.0481724	Bacteria; Firmicutes; Clostridia; Clostridiales; Lachnospiraceae; Hungatella	Hungatella
Rm0Bac17	-0.0471884	Bacteria; Firmicutes; Clostridia; Clostridiales; Ruminococcaceae	Ruminococcaceae
Unc05o9h	-0.0461164	Bacteria; Firmicutes; Clostridia; Clostridiales; Ruminococcaceae; RuminococcaceaeUCG005	RuminococcaceaeUCG005
Unc02ruj	0.0445647	Bacteria; Firmicutes; Clostridia; Clostridiales; Lachnospiraceae; Coprococcus1	Coprococcus1
Unc00t43	-0.0420103	Bacteria; Firmicutes; Clostridia; Clostridiales; Lachnospiraceae; LachnospiraceaeNK4A136group	LachnospiraceaeNK4A136group
UncG3786	0.0416992	Bacteria; Proteobacteria; Gammaproteobacteria; Enterobacteriales; Enterobacteriaceae; EscherichiaShigella	EscherichiaShigella
Unc57758	-0.0414412	Bacteria; Firmicutes; Clostridia; Clostridiales; Ruminococcaceae; Anaerotruncus	Anaerotruncus
Unc053aw	0.0407807	Bacteria; Bacteroidetes; Bacteroidia; Bacteroidales; Rikenellaceae; Alistipes	Alistipes
FNWNL411	-0.0394833	Bacteria; Firmicutes; Erysipelotrichia; Erysipelotrichales; Erysipelotrichaceae; Erysipelatoclostridium	Erysipelatoclostridium
F1NS1036	0.0391064	Bacteria; Proteobacteria; Gammaproteobacteria; Pseudomonadales; Pseudomonadaceae; Pseudomonas	Pseudomonas
Unc65343	-0.0381269	Bacteria; Firmicutes; Clostridia; Clostridiales; Ruminococcaceae; RuminococcaceaeUCG002	RuminococcaceaeUCG002
Unc00ak4	-0.0371941	Bacteria; Firmicutes; Erysipelotrichia; Erysipelotrichales; Erysipelotrichaceae; Turicibacter	Turicibacter
UncO6479	-0.0366295	Bacteria; Firmicutes; Clostridia; Clostridiales; Lachnospiraceae; Lachnospira	Lachnospira
Gt8Me197	-0.0361669	Bacteria; Actinobacteria; Coriobacteriia; Coriobacteriales; Coriobacteriaceae	Coriobacteriaceae
Unc057li	-0.0359379	Bacteria; Firmicutes; Clostridia; Clostridiales; Christensenellaceae; ChristensenellaceaeR7group	ChristensenellaceaeR7group
Unc48286	-0.0344903	Bacteria; Firmicutes; Clostridia; Clostridiales; Lachnospiraceae; Fusicatenibacter	Fusicatenibacter
Unc69508	0.0344827	Bacteria; Bacteroidetes; Bacteroidia; Bacteroidales; Bacteroidaceae; Bacteroides	Bacteroides
Unc050mf	0.0331448	Bacteria; Proteobacteria; Gammaproteobacteria; Pasteurellales; Pasteurellaceae; Haemophilus	Haemophilus
UncC1868	0.0324512	Bacteria; Firmicutes; Clostridia; Clostridiales; Lachnospiraceae; Anaerostipes	Anaerostipes
Unc055ix	0.0307096	Bacteria; Firmicutes; Clostridia; Clostridiales; Peptostreptococcaceae; Intestinibacter	Intestinibacter
Unc03exo	-0.0306187	Bacteria; Firmicutes; Clostridia; Clostridiales; Ruminococcaceae	Ruminococcaceae
Unc057b2	-0.0305167	Bacteria; Firmicutes; Clostridia; Clostridiales; Lachnospiraceae; Eubacteriumeligensgroup	Eubacteriumeligensgroup
Unc00kv7	-0.0296051	Bacteria; Bacteroidetes; Bacteroidia; Bacteroidales; Prevotellaceae; Prevotella9	Prevotella9
UncO9844	0.0293535	Bacteria; Firmicutes; Clostridia; Clostridiales; FamilyXIII; FamilyXIIIAD3011group	FamilyXIIIAD3011group
UncB2490	-0.0285046	Bacteria; Firmicutes; Bacilli; Lactobacillales; Streptococcaceae; Streptococcus	Streptococcus
Unc97262	0.0281364	Bacteria; Firmicutes; Clostridia; Clostridiales; Ruminococcaceae; Ruminiclostridium9	Ruminiclostridium9
Unc0100q	0.0275415	Bacteria; Firmicutes; Clostridia; Clostridiales; FamilyXI; Parvimonas	Parvimonas
UncO6120	0.0272687	Bacteria; Firmicutes; Clostridia; Clostridiales; Ruminococcaceae; RuminococcaceaeUCG003	RuminococcaceaeUCG003
F1NAe698	-0.0263727	Bacteria; Proteobacteria; Gammaproteobacteria; Pseudomonadales; Pseudomonadaceae; Pseudomonas	Pseudomonas
Unc04f12	0.0259416	Bacteria; Proteobacteria; Betaproteobacteria; Burkholderiales; Alcaligenaceae; Sutterella	Sutterella
Unc05nru	-0.0256778	Bacteria; Firmicutes; Erysipelotrichia; Erysipelotrichales; Erysipelotrichaceae; ErysipelotrichaceaeUCG003	ErysipelotrichaceaeUCG003
Unc57731	-0.0244733	Bacteria; Firmicutes; Clostridia; Clostridiales; FamilyXIII; FamilyXIIIUCG001	FamilyXIIIUCG001
Unc00z5u	0.0239071	Bacteria; Firmicutes; Clostridia; Clostridiales; Lachnospiraceae; Roseburia	Roseburia
Unc018j2	-0.0224932	Bacteria; Firmicutes; Clostridia; Clostridiales; FamilyXIII; FamilyXIIIAD3011group	FamilyXIIIAD3011group
Unc053gf	-0.0222502	Bacteria; Firmicutes; Clostridia; Clostridiales; Lachnospiraceae; Lachnoclostridium	Lachnoclostridium
Unc05ssb	-0.0220767	Bacteria; Firmicutes; Clostridia; Clostridiales; Christensenellaceae; ChristensenellaceaeR7group	ChristensenellaceaeR7group
S53Therm	0.0217413	Bacteria; Firmicutes; Bacilli; Lactobacillales; Streptococcaceae; Streptococcus	Streptococcus
Rm0Bac15	0.0210117	Bacteria; Firmicutes; Clostridia; Clostridiales; Ruminococcaceae; CandidatusSoleaferrea	CandidatusSoleaferrea
HfnAlv51	-0.0207291	Bacteria; Proteobacteria; Gammaproteobacteria; Enterobacteriales; Enterobacteriaceae; HafniaObesumbacterium	HafniaObesumbacterium
Unc02jcp	0.0199249	Bacteria; Actinobacteria; Actinobacteria; Actinomycetales; Actinomycetaceae; Actinomyces	Actinomyces
Unc02m8q	0.0194144	Bacteria; Firmicutes; Clostridia; Clostridiales; Christensenellaceae; ChristensenellaceaeR7group	ChristensenellaceaeR7group
Unc02lzj	0.0192956	Bacteria; Firmicutes; Clostridia; Clostridiales; Lachnospiraceae; LachnospiraceaeUCG001	LachnospiraceaeUCG001
Unc05mrd	0.0192734	Bacteria; Verrucomicrobia; Verrucomicrobiae; Verrucomicrobiales; Verrucomicrobiaceae; Akkermansia	Akkermansia
Unc04zlo	-0.0179506	Bacteria; Firmicutes; Clostridia; Clostridiales; FamilyXI; Finegoldia	Finegoldia
Unc02f9r	0.0173833	Bacteria; Firmicutes; Clostridia; Clostridiales; Lachnospiraceae; Blautia	Blautia
Unc052sp	-0.0160856	Bacteria; Firmicutes; Clostridia; Clostridiales; Ruminococcaceae; Subdoligranulum	Subdoligranulum
Unc91094	-0.01604	Bacteria; Firmicutes; Clostridia; Clostridiales; Lachnospiraceae; Dorea	Dorea
Unc38399	0.0150683	Bacteria; Firmicutes; Clostridia; Clostridiales; Ruminococcaceae; RuminococcaceaeNK4A214group	RuminococcaceaeNK4A214group
Unc02ee9	0.0148426	Bacteria; Firmicutes; Clostridia; Clostridiales; Lachnospiraceae; Lachnospira	Lachnospira
Unc89581	-0.0147742	Bacteria; Firmicutes; Clostridia; Clostridiales; Lachnospiraceae; Tyzzerella4	Tyzzerella4
Unc92642	-0.0147308	Bacteria; Firmicutes; Erysipelotrichia; Erysipelotrichales; Erysipelotrichaceae; Dielma	Dielma
Unc94574	-0.0120814	Bacteria; Firmicutes; Clostridia; Clostridiales; Lachnospiraceae; Coprococcus1	Coprococcus1
Unc91005	-0.0108593	Bacteria; Firmicutes; Clostridia; Clostridiales; Lachnospiraceae; Eubacteriumrectalegroup	Eubacteriumrectalegroup
Unc054am	-0.0106344	Bacteria; Firmicutes; Negativicutes; Selenomonadales; Acidaminococcaceae; Phascolarctobacterium	Phascolarctobacterium
Unc86145	-0.00950007	Bacteria; Firmicutes; Clostridia; Clostridiales; FamilyXI; Peptoniphilus	Peptoniphilus
Unc052dz	-0.00865686	Bacteria; Bacteroidetes; Bacteroidia; Bacteroidales; Bacteroidaceae; Bacteroides	Bacteroides
Unc01505	-0.00697139	Bacteria; Firmicutes; Clostridia; Clostridiales; Lachnospiraceae; Blautia	Blautia
Unc64172	0.00670644	Bacteria; Firmicutes; Clostridia; Clostridiales; Ruminococcaceae; Faecalibacterium	Faecalibacterium
Unc029p5	0.00557392	Bacteria; Proteobacteria; Gammaproteobacteria; Pasteurellales; Pasteurellaceae; Aggregatibacter	Aggregatibacter
I97Lenta	0.00441963	Bacteria; Actinobacteria; Coriobacteriia; Coriobacteriales; Coriobacteriaceae; Eggerthella	Eggerthella
Unc0571u	0.00275409	Bacteria; Firmicutes; Erysipelotrichia; Erysipelotrichales; Erysipelotrichaceae; Holdemanella	Holdemanella
Unc00a9i	0.00193691	Bacteria; Firmicutes; Negativicutes; Selenomonadales; Veillonellaceae; Veillonella	Veillonella
Unc01t8m	-0.000225153	Bacteria; Firmicutes; Clostridia; Clostridiales; Ruminococcaceae; Faecalibacterium	Faecalibacterium
