# Supplementary material for: Microbial and genetic-based framework identifies drug targets in inflammatory bowel disease
Source: Theranostics. 2021 Jun 1;11(15):7491–506. doi: 10.7150/thno.59196 (PMC8210594; doi:10.7150/thno.59196)
Supplement: Supplementary file 2 — Supplementary tables. [file thnov11p7491s2.zip › Table S3. Reactome enrichment analysis .xlsx]

## Sheet: S3
Table S3. Reactome enrichment analysis results of the top 200 genes.
Reactome ID	Term	Annotated	Significant	Pvalue	Padj	GeneID
R-HSA-449147	Signaling by Interleukins	461	17	8.91169e-06	0.00417958	CA1,IL4,MMP1,PIK3R2,STAT5A,IL18R1,NFKB2,IL27RA,S1PR1,CD80,IL13RA2,ITGAX,JAK3,BATF,RIPK2,MSN,IL33
R-HSA-1280215	Cytokine Signaling in Immune system	882	23	6.03248e-05	0.0141462	CA1,IL4,CD44,MMP1,PIK3R2,STAT5A,GHR,IL18R1,NFKB2,TNFRSF9,IL27RA,S1PR1,MX2,KSR1,CD40,CD80,IL13RA2,ITGAX,JAK3,BATF,RIPK2,MSN,IL33
R-HSA-6785807	Interleukin-4 and Interleukin-13 signaling	108	7	0.000165564	0.0258831	IL4,MMP1,S1PR1,IL13RA2,ITGAX,JAK3,BATF
R-HSA-1834941	STING mediated induction of host immune responses	16	3	0.000626563	0.0734646	DTX4,IFI16,CGAS
R-HSA-168256	Immune System	2150	37	0.00171828	0.161175	CA1,IL4,CD44,CTLA4,MMP1,DTX4,PIK3R2,STAT5A,GHR,IFI16,FGR,IL18R1,ATP11A,NFKB2,TNFRSF9,PRDX6,IL27RA,LILRA1,S1PR1,ICOS,MX2,KLHL5,KSR1,LAIR2,CD40,CD80,IL13RA2,ITGAX,JAK3,BATF,NCF2,PADI2,RIPK2,MSN,IL33,CGAS,ADGRE3
R-HSA-9012546	Interleukin-18 signaling	8	2	0.00312414	0.232167	IL4,IL18R1
R-HSA-8985947	Interleukin-9 signaling	9	2	0.00398836	0.232167	STAT5A,JAK3
R-HSA-1834949	Cytosolic sensors of pathogen-associated DNA	63	4	0.00477028	0.232167	DTX4,IFI16,NFKB2,CGAS
R-HSA-9020958	Interleukin-21 signaling	10	2	0.00495026	0.232167	STAT5A,JAK3
R-HSA-8877330	RUNX1 and FOXP3 control the development of regulatory T lymphocytes (Tregs)	10	2	0.00495026	0.232167	CTLA4,CBFB
R-HSA-388841	Costimulation by the CD28 family	69	4	0.00658868	0.258251	CTLA4,PIK3R2,ICOS,CD80
R-HSA-1266695	Interleukin-7 signaling	36	3	0.00682566	0.258251	PIK3R2,STAT5A,JAK3
R-HSA-9020558	Interleukin-2 signaling	12	2	0.00715834	0.258251	STAT5A,JAK3
R-HSA-3270619	IRF3-mediated induction of type I IFN	13	2	0.00840028	0.281409	DTX4,IFI16
R-HSA-8983432	Interleukin-15 signaling	14	2	0.00973137	0.285251	STAT5A,JAK3
R-HSA-71240	Tryptophan catabolism	14	2	0.00973137	0.285251	TDO2,KYNU
R-HSA-5579019	Defective FMO3 causes Trimethylaminuria (TMAU)	1	1	0.0108371	0.290508	FMO3
R-HSA-1170546	Prolactin receptor signaling	15	2	0.0111496	0.290508	STAT5A,GHR
R-HSA-451927	Interleukin-2 family signaling	44	3	0.0118939	0.293591	PIK3R2,STAT5A,JAK3
R-HSA-512988	Interleukin-3, Interleukin-5 and GM-CSF signaling	48	3	0.0150564	0.307402	PIK3R2,STAT5A,JAK3
R-HSA-202733	Cell surface interactions at the vascular wall	137	5	0.0165177	0.307402	CD44,MMP1,PIK3R2,SELP,ITGAX
R-HSA-1474228	Degradation of the extracellular matrix	140	5	0.0179754	0.307402	CAPN14,CD44,MMP12,MMP1,MMP7
R-HSA-446652	Interleukin-1 family signaling	140	5	0.0179754	0.307402	IL4,IL18R1,NFKB2,RIPK2,IL33
R-HSA-9669938	Signaling by KIT in disease	20	2	0.0194778	0.307402	PIK3R2,STAT5A
R-HSA-9670439	Signaling by phosphorylated juxtamembrane, extracellular and kinase domain KIT mutants	20	2	0.0194778	0.307402	PIK3R2,STAT5A
R-HSA-70895	Branched-chain amino acid catabolism	21	2	0.0213776	0.307402	ACAT1,BCAT2
R-HSA-389513	CTLA4 inhibitory signaling	21	2	0.0213776	0.307402	CTLA4,CD80
R-HSA-1606322	ZBP1(DAI) mediated induction of type I IFNs	21	2	0.0213776	0.307402	DTX4,NFKB2
R-HSA-6794361	Neurexins and neuroligins	55	3	0.0216296	0.307402	APBA1,SHANK2,EPB41L1
R-HSA-389357	CD28 dependent PI3K/Akt signaling	22	2	0.023351	0.309444	PIK3R2,CD80
R-HSA-447115	Interleukin-12 family signaling	57	3	0.0237527	0.309444	CA1,IL27RA,MSN
R-HSA-936837	Ion transport by P-type ATPases	57	3	0.0237527	0.309444	ATP11A,FXYD3,ATP13A4
R-HSA-8949215	Mitochondrial calcium ion transport	23	2	0.0253963	0.314714	MCUB,AKAP1
R-HSA-6811558	PI5P, PP2A and IER3 Regulate PI3K/AKT Signaling	103	4	0.0254992	0.314714	PIK3R2,ICOS,CD80,IL33
R-HSA-982772	Growth hormone receptor signaling	24	2	0.0275118	0.327924	STAT5A,GHR
R-HSA-8854691	Interleukin-20 family signaling	25	2	0.0296957	0.327924	STAT5A,JAK3
R-HSA-199418	Negative regulation of the PI3K/AKT network	110	4	0.0314525	0.327924	PIK3R2,ICOS,CD80,IL33
R-HSA-1442490	Collagen degradation	64	3	0.0320408	0.327924	MMP12,MMP1,MMP7
R-HSA-912526	Interleukin receptor SHC signaling	27	2	0.0342619	0.34189	PIK3R2,JAK3
R-HSA-186763	Downstream signal transduction	29	2	0.0390818	0.370463	PIK3R2,STAT5A
R-HSA-420029	Tight junction interactions	29	2	0.0390818	0.370463	CLDN2,CLDN8
R-HSA-2219530	Constitutive Signaling by Aberrant PI3K in Cancer	75	3	0.0477163	0.382656	PIK3R2,ICOS,CD80
R-HSA-1592389	Activation of Matrix Metalloproteinases	33	2	0.0494312	0.382656	MMP1,MMP7
R-HSA-389356	CD28 co-stimulation	33	2	0.0494312	0.382656	PIK3R2,CD80
R-HSA-445989	TAK1 activates NFkB by phosphorylation and activation of IKKs complex	33	2	0.0494312	0.382656	NFKB2,RIPK2
