# Supplementary material for: Microbial and genetic-based framework identifies drug targets in inflammatory bowel disease
Source: Theranostics. 2021 Jun 1;11(15):7491–506. doi: 10.7150/thno.59196 (PMC8210594; doi:10.7150/thno.59196)
Supplement: Supplementary file 2 — Supplementary tables. [file thnov11p7491s2.zip › Table S4. Differential microbiome at genus level.xlsx]

## Sheet: S4A.cGASvs.WT
Table S4A. List of differential microbiome at genus level between the WT and Cgas-/- controls.
Genus	baseMean	log2FoldChange	lfcSE	stat	pvalue	padj
Runella	271.793	-6.65739	1.00424	-6.6293	3.37e-11	6.71e-09
Helicobacter	15.6504	6.58508	1.01506	6.48741	8.73e-11	8.69e-09
Spiroplasma	4.03431	-5.40926	1.24063	-4.36011	1.3e-05	0.000862332
Acetobacterium	3.2624	-3.83829	1.1056	-3.47167	0.000517223	0.0257318
Lactobacillus	757.891	-4.07445	1.24692	-3.26761	0.00108459	0.0431667
Spirosoma	3.63442	-2.97678	0.982713	-3.02915	0.00245243	0.0762786
Capnocytophaga	4.12953	4.64316	1.54675	3.00188	0.00268317	0.0762786
Dehalogenimonas	1.99249	-3.15167	1.09975	-2.86582	0.00415937	0.103464
Sphingobacterium	1.01736	-3.5152	1.36374	-2.57763	0.00994807	0.197967
Blautia	32.225	-1.46304	0.561205	-2.60697	0.00913472	0.197967
CandidatusPhytoplasma	1.23163	-3.77962	1.63827	-2.30708	0.0210504	0.380821
Acholeplasma	8.18427	-2.63822	1.2538	-2.10417	0.0353633	0.536772
Massilia	1.61283	3.64028	1.72383	2.11174	0.0347083	0.536772
Acidihalobacter	2.1245	1.87792	0.903966	2.07742	0.0377628	0.536772
Delftia	1.0332	-3.5242	1.74239	-2.02263	0.0431117	0.571949
Psychrobacter	3.10777	1.9422	1.01139	1.92032	0.0548169	0.64168
Algoriphagus	0.852005	-3.27781	1.69642	-1.9322	0.0533349	0.64168
Desulfotomaculum	1.26638	-2.38563	1.26905	-1.87986	0.060127	0.664737
Desulfovibrio	65.631	1.11123	0.653735	1.69982	0.0891645	0.932944
Actinoplanes	0.599058	2.93052	1.74865	1.67587	0.0937632	0.932944
Cellvibrio	0.0569175	0.510966	3.14975	0.162224	0.87113	0.935386
Shewanella	1.39936	0.919026	1.12367	0.817882	0.413425	0.935386
Caulobacter	0.726883	0.931068	1.43949	0.646803	0.517759	0.935386
Hyphomicrobium	0.302891	-1.80757	2.17958	-0.82932	0.406923	0.935386
Gemmata	0.32597	-1.27788	1.8258	-0.699902	0.483988	0.935386
Treponema	1.17955	1.11356	1.18015	0.943577	0.345386	0.935386
Leptospira	1.42602	-0.40561	0.977666	-0.414876	0.678233	0.935386
Azospirillum	0.0577382	-0.551847	3.14932	-0.175227	0.860901	0.935386
Campylobacter	0.787979	-1.16775	1.61918	-0.721195	0.470789	0.935386
Achromobacter	0.0466926	-0.543397	3.14943	-0.172538	0.863014	0.935386
Flavobacterium	0.458937	1.94205	1.62954	1.19178	0.233347	0.935386
Francisella	2.92889	-1.31915	1.0389	-1.26976	0.204171	0.935386
Paracoccus	0.130515	1.14491	3.13157	0.365602	0.714662	0.935386
Thermus	0.160325	1.36225	3.12262	0.436253	0.662654	0.935386
Comamonas	0.261029	1.82935	3.10705	0.588773	0.556014	0.935386
Pseudomonas	18.5024	0.886391	1.49455	0.593084	0.553125	0.935386
Xanthomonas	0.122175	1.09123	3.13397	0.348194	0.727694	0.935386
Bradyrhizobium	0.0577382	-0.551847	3.14932	-0.175227	0.860901	0.935386
Rhizobium	0.0577382	-0.551847	3.14932	-0.175227	0.860901	0.935386
Legionella	0.0652573	0.510966	3.14975	0.162224	0.87113	0.935386
Acinetobacter	6.20063	0.865791	1.22384	0.707441	0.479293	0.935386
Moraxella	0.38534	0.416915	1.78751	0.233238	0.815577	0.935386
Neisseria	0.423442	2.39766	2.36781	1.0126	0.311249	0.935386
Alcaligenes	2.39444	0.803659	1.14166	0.703941	0.48147	0.935386
Bordetella	3.83317	0.377274	0.774935	0.486845	0.626368	0.935386
Acidiphilium	1.0464	1.13388	1.25838	0.901064	0.367554	0.935386
Enterobacter	0.113835	1.03546	3.13655	0.330128	0.741303	0.935386
Klebsiella	11.3185	1.44041	1.46435	0.983653	0.325286	0.935386
Serratia	0.314104	-0.451939	2.22197	-0.203395	0.838826	0.935386
Xenorhabdus	0.0569175	0.510966	3.14975	0.162224	0.87113	0.935386
Yersinia	0.0569175	0.510966	3.14975	0.162224	0.87113	0.935386
Edwardsiella	0.0466926	-0.543397	3.14943	-0.172538	0.863014	0.935386
Photobacterium	0.0569175	0.510966	3.14975	0.162224	0.87113	0.935386
Vibrio	0.240874	1.01809	2.37374	0.428898	0.667997	0.935386
Haemophilus	0.0652573	0.510966	3.14975	0.162224	0.87113	0.935386
Anaplasma	1.25949	-0.735998	0.988287	-0.744721	0.456441	0.935386
Bartonella	0.180734	-0.486417	3.13691	-0.155063	0.876772	0.935386
Rickettsia	0.925008	0.716202	1.06194	0.674425	0.500041	0.935386
Chlamydia	0.0569175	0.510966	3.14975	0.162224	0.87113	0.935386
Bacteroides	3780.16	-0.872081	0.749236	-1.16396	0.24444	0.935386
Butyrivibrio	3.68328	-1.46907	1.03596	-1.41807	0.15617	0.935386
Prevotella	4604.51	0.795039	0.541512	1.46818	0.142054	0.935386
Fusobacterium	0.0569175	0.510966	3.14975	0.162224	0.87113	0.935386
Acidaminococcus	0.426954	1.01242	1.55397	0.651505	0.514721	0.935386
Megasphaera	0.0466926	-0.543397	3.14943	-0.172538	0.863014	0.935386
Thiomicrospira	0.0577382	-0.551847	3.14932	-0.175227	0.860901	0.935386
Ehrlichia	0.509156	-1.10226	1.73291	-0.636078	0.524726	0.935386
Wolbachia	0.574114	-0.517266	1.78723	-0.289423	0.772258	0.935386
Selenomonas	0.240856	0.502122	2.92546	0.171639	0.863722	0.935386
Chlorobium	0.670636	-1.56044	1.42079	-1.09829	0.272079	0.935386
Chloroflexus	1.7016	0.606862	1.11945	0.542106	0.587745	0.935386
Microcystis	3.44297	0.856988	1.25096	0.685062	0.493305	0.935386
Synechococcus	3.3196	-0.598849	0.912799	-0.656058	0.511787	0.935386
Synechocystis	0.0466926	-0.543397	3.14943	-0.172538	0.863014	0.935386
Nitrosococcus	0.234125	1.02525	2.39844	0.427464	0.669041	0.935386
Nitrospira	0.552772	0.9009	1.47022	0.612765	0.540032	0.935386
Leuconostoc	10.2588	0.237752	0.822047	0.28922	0.772413	0.935386
Ruminococcus	138.665	0.756573	0.543735	1.39144	0.164093	0.935386
Staphylococcus	2.41516	0.828491	1.14013	0.726666	0.46743	0.935386
Deinococcus	0.160325	1.36225	3.12262	0.436253	0.662654	0.935386
Enterococcus	4.83052	1.08203	1.70376	0.635082	0.525375	0.935386
Planococcus	0.171573	0.549722	3.13612	0.175287	0.860854	0.935386
Aerococcus	3.64867	0.359189	1.21128	0.296537	0.76682	0.935386
Bacillus	0.260459	-1.77586	2.88376	-0.615816	0.538016	0.935386
Clostridium	843.271	0.343193	0.371936	0.922719	0.356154	0.935386
Listeria	0.224194	0.931787	3.06475	0.304034	0.761102	0.935386
Erysipelothrix	0.25371	-1.75421	2.86001	-0.61336	0.539638	0.935386
Bifidobacterium	0.284588	1.92999	3.10426	0.621724	0.534123	0.935386
Brevibacterium	4.05072	-0.274624	0.977487	-0.280949	0.77875	0.935386
Corynebacterium	1.0453	0.694359	1.0384	0.668684	0.503697	0.935386
Eubacterium	2.00749	-0.996473	1.0161	-0.980684	0.326749	0.935386
Thermodesulfobacterium	0.0534416	-0.551847	3.14932	-0.175227	0.860901	0.935386
Mycobacterium	0.0534416	0.510966	3.14975	0.162224	0.87113	0.935386
Rhodococcus	77.4378	2.15031	1.56033	1.37811	0.168168	0.935386
Pseudonocardia	0.106883	-1.01145	3.13852	-0.32227	0.747248	0.935386
Frankia	0.122175	1.09123	3.13397	0.348194	0.727694	0.935386
Micromonospora	0.0933852	-0.922872	3.14139	-0.293778	0.768928	0.935386
Streptomyces	0.303934	-1.29127	3.13039	-0.412494	0.679978	0.935386
Gordonia	0.118699	1.06764	3.13505	0.340548	0.733444	0.935386
Tsukamurella	0.0534416	0.510966	3.14975	0.162224	0.87113	0.935386
Mycoplasma	11.2187	-0.30039	0.668949	-0.449048	0.653397	0.935386
Ureaplasma	0.331882	0.55212	2.65518	0.20794	0.835276	0.935386
Thermotoga	1.13993	-2.03201	1.32225	-1.53679	0.124345	0.935386
Marinobacter	0.0569175	0.510966	3.14975	0.162224	0.87113	0.935386
Carnobacterium	0.130515	1.14491	3.13157	0.365602	0.714662	0.935386
Acidovorax	0.113835	1.03546	3.13655	0.330128	0.741303	0.935386
Azoarcus	0.0569175	0.510966	3.14975	0.162224	0.87113	0.935386
Sphingomonas	0.384519	2.28845	2.41614	0.947149	0.343563	0.935386
Rhodoferax	0.387977	1.27776	2.06005	0.620256	0.535089	0.935386
Colwellia	0.0466926	-0.543397	3.14943	-0.172538	0.863014	0.935386
Marinomonas	0.0652573	0.510966	3.14975	0.162224	0.87113	0.935386
Thermoanaerobacterium	0.161348	-0.418387	2.74783	-0.152261	0.878981	0.935386
Veillonella	0.0577382	-0.551847	3.14932	-0.175227	0.860901	0.935386
Janthinobacterium	0.183956	1.48158	3.1182	0.475139	0.634688	0.935386
Burkholderia	0.106883	0.985926	3.13892	0.314097	0.753447	0.935386
Thiomonas	0.324328	1.46626	2.12615	0.689631	0.490426	0.935386
Leptotrichia	0.0534416	-0.551847	3.14932	-0.175227	0.860901	0.935386
CandidatusKinetoplastibacterium	0.11118	-1.03772	3.1377	-0.330728	0.74085	0.935386
Thauera	5.62073	-0.626189	1.29427	-0.483816	0.628516	0.935386
Gloeobacter	0.278612	-0.395872	2.27229	-0.174217	0.861695	0.935386
Neorickettsia	0.122175	1.09123	3.13397	0.348194	0.727694	0.935386
Rhodovulum	0.0534416	0.510966	3.14975	0.162224	0.87113	0.935386
Blattabacterium	4.44702	-1.28933	0.915699	-1.40803	0.159123	0.935386
Desulfitobacterium	0.200268	-0.702863	2.55954	-0.274605	0.78362	0.935386
Dialister	0.157872	-1.32933	2.75709	-0.48215	0.629699	0.935386
Stenotrophomonas	5.064	0.626213	1.32289	0.473369	0.63595	0.935386
Brevundimonas	1.10145	1.65828	1.17115	1.41594	0.156794	0.935386
Rubrobacter	0.151123	-1.29335	3.13034	-0.413167	0.679485	0.935386
Cyanothece	0.562888	-0.779305	1.53789	-0.506737	0.612339	0.935386
Caldicellulosiruptor	0.18677	-1.48063	3.12563	-0.473707	0.635709	0.935386
Polynucleobacter	0.0652573	0.510966	3.14975	0.162224	0.87113	0.935386
Paenibacillus	0.233355	0.973045	1.99657	0.487358	0.626005	0.935386
Oenococcus	1.23616	-0.241389	1.03701	-0.232774	0.815937	0.935386
Weissella	0.229058	1.72506	2.3268	0.741388	0.458458	0.935386
Devosia	0.562703	0.975085	1.47862	0.659457	0.509602	0.935386
CandidatusArthromitus	42.5467	-0.583695	0.753934	-0.774199	0.438813	0.935386
Polaribacter	1.35361	-0.819432	1.52303	-0.538029	0.590557	0.935386
Nakamurella	0.130515	1.14491	3.13157	0.365602	0.714662	0.935386
Chryseobacterium	0.237398	1.74307	2.89536	0.602019	0.547161	0.935386
Dehalococcoides	67.8503	-1.95002	1.22745	-1.58868	0.112133	0.935386
Mesorhizobium	0.0652573	0.510966	3.14975	0.162224	0.87113	0.935386
Tessaracoccus	0.76556	-0.467266	1.25465	-0.372427	0.709575	0.935386
Dechloromonas	1.56985	-1.51928	1.5266	-0.995204	0.319637	0.935386
Myroides	0.440041	2.21026	2.00618	1.10172	0.270582	0.935386
Thermanaerovibrio	0.151967	-0.551847	3.14932	-0.175227	0.860901	0.935386
Pedobacter	0.171573	0.549722	3.13612	0.175287	0.860854	0.935386
Bosea	0.0569175	0.510966	3.14975	0.162224	0.87113	0.935386
Mogibacterium	127.045	-0.468451	0.572298	-0.818544	0.413047	0.935386
Cellulophaga	10.1111	-1.22782	0.914275	-1.34294	0.179291	0.935386
Thioalkalivibrio	0.0534416	-0.551847	3.14932	-0.175227	0.860901	0.935386
Muricauda	0.240874	1.01809	2.37374	0.428898	0.667997	0.935386
Pectobacterium	0.279227	1.28198	1.87597	0.683373	0.494371	0.935386
Geobacillus	1.12248	-0.877914	1.22941	-0.714092	0.47517	0.935386
Olsenella	0.532573	2.47606	1.6454	1.50484	0.132366	0.935386
Anoxybacillus	0.284395	-1.85246	2.80744	-0.659839	0.509357	0.935386
Gammaretrovirus	0.0534416	-0.551847	3.14932	-0.175227	0.860901	0.935386
Anaeromyxobacter	0.0577382	-0.551847	3.14932	-0.175227	0.860901	0.935386
Sphingobium	0.277341	0.621548	2.30644	0.269484	0.787557	0.935386
Sphingopyxis	0.164621	0.500184	3.13848	0.159371	0.873376	0.935386
Anaerococcus	0.472861	-0.858656	1.72193	-0.49866	0.618019	0.935386
Hydrogenobaculum	0.0466926	-0.543397	3.14943	-0.172538	0.863014	0.935386
Tannerella	381.434	0.589993	0.559601	1.05431	0.29174	0.935386
CandidatusBlochmannia	0.262303	-1.80444	2.23552	-0.807168	0.41957	0.935386
Sulfurihydrogenibium	0.168918	-0.486417	3.13691	-0.155063	0.876772	0.935386
Thermodesulfobium	0.160325	-1.33865	3.12915	-0.4278	0.668797	0.935386
Alistipes	1138.01	0.476507	0.322871	1.47584	0.139986	0.935386
Akkermansia	3.32123	-1.43393	1.29099	-1.11072	0.26669	0.935386
Maribacter	0.256968	-0.544713	2.31625	-0.23517	0.814077	0.935386
Kangiella	0.447324	0.764017	1.41086	0.541527	0.588144	0.935386
CandidatusCardinium	0.521443	0.643653	1.80043	0.357499	0.720718	0.935386
Elizabethkingia	0.512278	-0.923386	2.16331	-0.42684	0.669496	0.935386
Pontibacter	1.51152	0.427674	1.01819	0.420036	0.674459	0.935386
Pelosinus	0.70534	-1.70516	1.4685	-1.16116	0.245576	0.935386
Parabacteroides	38.6791	-0.148067	0.414838	-0.356928	0.721146	0.935386
Mariprofundus	0.922809	0.717306	1.18735	0.604121	0.545763	0.935386
Echinicola	0.346576	1.09311	1.81114	0.603547	0.546145	0.935386
Mucilaginibacter	0.329227	-1.50274	2.12999	-0.705516	0.480489	0.935386
Oscillibacter	106.496	-0.395309	0.564572	-0.700193	0.483807	0.935386
Gordonibacter	0.0534416	-0.551847	3.14932	-0.175227	0.860901	0.935386
Plantactinospora	0.0652573	0.510966	3.14975	0.162224	0.87113	0.935386
Kyrpidia	0.405495	0.495206	1.57335	0.314746	0.752955	0.935386
Rufibacter	0.167277	0.549722	3.13612	0.175287	0.860854	0.935386
Lachnoclostridium	188.27	-0.524477	1.08918	-0.481532	0.630139	0.935386
Aurantimicrobium	0.0466926	-0.543397	3.14943	-0.172538	0.863014	0.935386
Paraburkholderia	1.09109	-2.3505	1.51304	-1.5535	0.120305	0.935386
Hungateiclostridium	0.673278	-2.89385	2.22016	-1.30344	0.192424	0.935386
Malacobacter	0.0569175	0.510966	3.14975	0.162224	0.87113	0.935386
Geobacter	2.11734	-0.13961	1.07135	-0.130312	0.896319	0.948764
Hymenobacter	5.5522	0.0766166	0.705095	0.108661	0.913471	0.961803
Borrelia	0.655932	-0.120077	1.26734	-0.0947469	0.924516	0.968309
Hyphomonas	0.100134	0.0336753	3.14943	0.0106925	0.991469	0.993609
Leptospirillum	1.5619	0.0630208	1.16701	0.0540018	0.956934	0.993609
Aeromonas	0.21479	0.0907648	2.07971	0.043643	0.965189	0.993609
Nitrosomonas	0.114656	0.0252248	3.14932	0.0080096	0.993609	0.993609
Streptococcus	23.365	0.00325005	0.392074	0.00828938	0.993386	0.993609
Halanaerobium	0.11195	0.0336753	3.14943	0.0106925	0.991469	0.993609
Nitrosospira	0.271489	0.02549	2.80611	0.00908376	0.992752	0.993609
Brevibacillus	0.10361	0.0336753	3.14943	0.0106925	0.991469	0.993609
Stanieria	0.114656	0.0252248	3.14932	0.0080096	0.993609	0.993609

## Sheet: S4B.cGAS+DSSvs.WT+DSS
Table S4B. List of differential microbiome at genus level between the WT and Cgas-/- mice subjected to DSS.
Genus	baseMean	log2FoldChange	lfcSE	stat	pvalue	padj
Pseudomonas	47.6619	-22.4331	3.53456	-6.34677	2.2e-10	3.01e-08
Runella	81.4671	-8.18132	1.35505	-6.03764	1.56e-09	1.07e-07
Helicobacter	45.8157	6.45395	1.38753	4.65138	3.3e-06	0.000150575
Parabacteroides	71.1029	-3.60429	0.814444	-4.42546	9.62e-06	0.000329606
Acetobacterium	13.2295	-6.51386	1.63532	-3.98323	6.8e-05	0.0018628
Rhodococcus	47.9318	-7.41849	2.09944	-3.53355	0.000410015	0.00936201
Oscillibacter	267.911	-2.65053	0.808334	-3.279	0.00104176	0.0180484
Dehalogenimonas	4.88962	-5.06843	1.54727	-3.27572	0.00105392	0.0180484
Enterococcus	21.7889	-7.24826	2.49021	-2.9107	0.00360618	0.054894
Stenotrophomonas	55.7036	-6.84349	2.42562	-2.82133	0.00478244	0.0655194
Acinetobacter	4.98882	-5.1352	1.95213	-2.63056	0.00852437	0.0973199
Escherichia	9.77707	-6.09635	2.29947	-2.65119	0.00802076	0.0973199
Butyrivibrio	5.52621	-3.38309	1.40729	-2.40397	0.0162183	0.158707
CandidatusArthromitus	2.00467	-3.85108	1.5845	-2.43046	0.0150795	0.158707
Desulfovibrio	81.6435	-1.72316	0.818898	-2.10424	0.0353575	0.302749
Delftia	8.71365	-5.92989	2.80742	-2.11222	0.0346679	0.302749
Bacteroides	8416.06	1.42148	0.691486	2.05569	0.0398121	0.320839
Akkermansia	6.91381	-5.59854	2.76759	-2.02289	0.0430846	0.327922
Acholeplasma	12.2283	-3.16769	1.68486	-1.88009	0.0600953	0.433319
Eubacterium	4.95331	-2.613	1.43983	-1.8148	0.0695552	0.453765
Cellulophaga	2.57972	-3.19504	1.74512	-1.83084	0.0671237	0.453765
Klebsiella	5.58082	-4.29071	2.50723	-1.71133	0.0870196	0.481802
Chloroflexus	1.1171	-3.05325	1.82849	-1.66983	0.0949536	0.481802
Synechococcus	2.01886	-2.83623	1.68176	-1.68646	0.091707	0.481802
Desulfotomaculum	1.30636	-3.19058	1.85002	-1.72462	0.0845965	0.481802
Thauera	2.67827	-4.25281	2.5276	-1.68255	0.0924623	0.481802
Neorickettsia	0.752143	3.64878	2.13418	1.70969	0.0873241	0.481802
Leptospirillum	1.86843	-3.75209	2.41065	-1.55647	0.119597	0.543728
Serratia	1.86772	-3.75083	2.42493	-1.54678	0.121916	0.543728
Brevibacterium	3.48212	-2.74695	1.74088	-1.57791	0.114586	0.543728
Anoxybacillus	2.79508	1.73234	1.12331	1.54217	0.123033	0.543728
Campylobacter	1.64215	-2.33788	1.71208	-1.36552	0.172091	0.717089
Polaribacter	1.0737	2.1234	1.55733	1.36349	0.172729	0.717089
Spiroplasma	6.47131	2.14782	1.60571	1.33762	0.181021	0.727209
Dechloromonas	1.24633	-3.19057	2.41133	-1.32316	0.185783	0.727209
Francisella	12.1929	-1.77018	1.40034	-1.26411	0.206192	0.784673
Bordetella	2.7463	1.54518	1.24895	1.23718	0.216022	0.799864
Aerococcus	3.25451	-1.381	1.17155	-1.17878	0.238486	0.847593
Paraburkholderia	0.822453	-2.61693	2.2333	-1.17178	0.241286	0.847593
Wolbachia	1.2695	-1.95644	1.75577	-1.11429	0.265154	0.908153
Hymenobacter	1.24851	-2.08957	1.91472	-1.09132	0.275131	0.919341
Ruminococcus	195.517	-0.768716	0.721201	-1.06588	0.286477	0.934459
Psychrobacter	2.06179	-1.71023	1.63893	-1.0435	0.296715	0.945347
Achromobacter	0.87274	-2.68622	2.62227	-1.02439	0.305651	0.951687
Shewanella	0.498912	-1.87314	3.44727	-0.54337	0.586875	0.985368
Hyphomonas	0.124372	-0.527692	3.63807	-0.145047	0.884674	0.985368
Spirosoma	1.04632	-0.412612	2.08848	-0.197566	0.843385	0.985368
Flavobacterium	0.391494	1.85977	3.33953	0.556896	0.577599	0.985368
Comamonas	0.124609	-0.528939	3.63804	-0.145391	0.884402	0.985368
Methylobacterium	0.124609	-0.528939	3.63804	-0.145391	0.884402	0.985368
Moraxella	0.124609	-0.528939	3.63804	-0.145391	0.884402	0.985368
Alcaligenes	0.95551	-0.351281	2.17553	-0.161469	0.871724	0.985368
Acidiphilium	0.124609	-0.528939	3.63804	-0.145391	0.884402	0.985368
Enterobacter	0.124372	-0.527692	3.63807	-0.145047	0.884674	0.985368
Anaplasma	0.904858	-0.508039	2.2057	-0.23033	0.817836	0.985368
Bartonella	0.249456	-1.09932	3.62591	-0.303183	0.76175	0.985368
Rickettsia	0.535436	2.39177	2.67892	0.89281	0.371959	0.985368
Prevotella	1428.35	0.176832	0.508371	0.347841	0.727959	0.985368
Acidaminococcus	0.203447	0.900334	3.64971	0.246687	0.805151	0.985368
Selenomonas	0.432103	-1.5658	2.66555	-0.587421	0.556921	0.985368
Capnocytophaga	0.124609	-0.528939	3.63804	-0.145391	0.884402	0.985368
Microcystis	0.373828	-1.49386	3.61643	-0.413076	0.679551	0.985368
Nitrospira	0.162958	1.4774	3.64971	0.4048	0.685624	0.985368
Leuconostoc	8.72119	-0.662514	1.04373	-0.634758	0.525586	0.985368
Staphylococcus	3.50195	1.0716	1.91142	0.560629	0.57505	0.985368
Streptococcus	11.6007	-0.200224	0.974618	-0.205439	0.83723	0.985368
Clostridium	1046.14	-0.188858	0.671667	-0.281178	0.778574	0.985368
Lactobacillus	181.759	-1.05944	1.30296	-0.813102	0.416159	0.985368
Listeria	0.187033	-0.851835	3.63067	-0.234622	0.814502	0.985368
Erysipelothrix	0.124846	-0.530185	3.63801	-0.145735	0.884131	0.985368
Corynebacterium	0.560624	-2.04634	3.17852	-0.643802	0.519704	0.985368
Streptomyces	0.448624	-1.71009	3.032	-0.564013	0.572745	0.985368
Mycoplasma	8.42992	-0.888292	1.10433	-0.804372	0.421182	0.985368
Halanaerobium	0.249693	-1.10008	3.6259	-0.303395	0.761589	0.985368
Thermotoga	0.56015	-2.04304	3.22149	-0.634192	0.525956	0.985368
Geobacter	1.72024	0.30207	1.29853	0.232624	0.816053	0.985368
Sphingobacterium	0.494527	-1.78297	2.44242	-0.730001	0.46539	0.985368
Thermoanaerobacterium	0.234514	-0.666108	3.63474	-0.183262	0.854593	0.985368
CandidatusPhytoplasma	0.623521	-2.20069	3.01907	-0.72893	0.466044	0.985368
Blattabacterium	1.3674	-0.286734	1.52345	-0.188214	0.850709	0.985368
Nitrosospira	0.186559	-0.849946	3.63071	-0.234099	0.814908	0.985368
Desulfitobacterium	0.18727	-0.852779	3.63065	-0.234883	0.814299	0.985368
Brevundimonas	0.559913	-2.03914	3.29056	-0.619694	0.535459	0.985368
Metallosphaera	0.124609	-0.528939	3.63804	-0.145391	0.884402	0.985368
Rubrobacter	0.262066	-1.04189	3.62695	-0.287262	0.773912	0.985368
Brachybacterium	0.249219	-1.09855	3.62592	-0.302972	0.761911	0.985368
Paenibacillus	0.186796	-0.850891	3.63069	-0.234361	0.814705	0.985368
Oenococcus	1.36941	-1.02317	1.58764	-0.644461	0.519276	0.985368
Weissella	0.307494	-0.913647	3.62941	-0.251734	0.801247	0.985368
Devosia	0.436014	-1.68102	3.60872	-0.465823	0.641342	0.985368
Dehalobacter	0.344182	-0.913647	3.62941	-0.251734	0.801247	0.985368
Kocuria	0.249693	-1.10008	3.6259	-0.303395	0.761589	0.985368
Chryseobacterium	0.234277	-0.664569	3.63477	-0.182836	0.854926	0.985368
Dehalococcoides	18.6964	0.500059	1.21659	0.411034	0.681048	0.985368
Psychromonas	0.234514	-0.666108	3.63474	-0.183262	0.854593	0.985368
Mogibacterium	49.1864	0.337981	0.531716	0.635643	0.525009	0.985368
Stanieria	0.186796	-0.850891	3.63069	-0.234361	0.814705	0.985368
Acidithiobacillus	0.124609	-0.528939	3.63804	-0.145391	0.884402	0.985368
Pectobacterium	0.311642	-1.30496	3.62178	-0.360308	0.718616	0.985368
Geobacillus	1.37208	0.383107	1.50836	0.25399	0.799503	0.985368
Massilia	0.373117	-1.49201	3.61648	-0.412558	0.67993	0.985368
Gammaretrovirus	0.124846	-0.530185	3.63801	-0.145735	0.884131	0.985368
Marinitoga	0.262066	-1.04189	3.62695	-0.287262	0.773912	0.985368
Sphingobium	0.124609	-0.528939	3.63804	-0.145391	0.884402	0.985368
Sphingopyxis	0.684285	-2.32941	3.00211	-0.775925	0.437794	0.985368
Anaerococcus	0.124609	-0.528939	3.63804	-0.145391	0.884402	0.985368
Tannerella	177.592	-0.380887	0.825321	-0.461502	0.644439	0.985368
CandidatusBlochmannia	0.374065	-1.49448	3.61641	-0.413248	0.679425	0.985368
Thermodesulfobium	0.124372	-0.527692	3.63807	-0.145047	0.884674	0.985368
Alistipes	262.844	0.269884	0.640259	0.421523	0.673373	0.985368
Algoriphagus	0.560861	-2.04691	3.17782	-0.644126	0.519494	0.985368
Kangiella	0.498912	-1.87314	3.44727	-0.54337	0.586875	0.985368
Elizabethkingia	0.124846	-0.530185	3.63801	-0.145735	0.884131	0.985368
Pontibacter	0.124609	-0.528939	3.63804	-0.145391	0.884402	0.985368
Pelosinus	0.2967	-1.04189	3.62695	-0.287262	0.773912	0.985368
Mariprofundus	0.373591	-1.49324	3.61645	-0.412903	0.679677	0.985368
Mucilaginibacter	0.232224	-0.664569	3.63477	-0.182836	0.854926	0.985368
Blautia	25.4876	-0.148848	0.647393	-0.229919	0.818155	0.985368
Kyrpidia	0.483733	-1.79349	2.85158	-0.628945	0.529385	0.985368
Lachnoclostridium	83.0672	-0.369499	1.28133	-0.288372	0.773062	0.985368
Acidihalobacter	0.603837	0.793274	2.02498	0.391743	0.695248	0.985368
Pseudodesulfovibrio	0.162958	1.4774	3.64971	0.4048	0.685624	0.985368
Pandoravirus	0.162958	1.4774	3.64971	0.4048	0.685624	0.985368
Caulobacter	0.389769	-0.135242	3.62595	-0.0372983	0.970247	0.986567
Hyphomicrobium	0.435434	-0.0799281	3.1469	-0.0253989	0.979737	0.986567
Gemmata	0.172091	-0.0614495	3.64971	-0.0168368	0.986567	0.986567
Leptospira	0.851003	-0.203001	1.764	-0.115079	0.908382	0.986567
Azospirillum	0.170038	-0.0614495	3.64971	-0.0168368	0.986567	0.986567
Thermus	0.137456	-0.0614495	3.64971	-0.0168368	0.986567	0.986567
Chlorobium	0.349754	0.110894	3.63069	0.0305435	0.975634	0.986567
Bacillus	0.290485	0.434092	3.63807	0.119319	0.905022	0.986567
Ureaplasma	0.572718	-0.355595	2.76862	-0.128438	0.897803	0.986567
Halomonas	0.172091	-0.0614495	3.64971	-0.0168368	0.986567	0.986567
Gloeobacter	0.908176	-0.094905	1.61919	-0.0586126	0.953261	0.986567
Dialister	0.172091	-0.0614495	3.64971	-0.0168368	0.986567	0.986567
Tessaracoccus	1.21045	-0.0396839	1.42346	-0.0278784	0.977759	0.986567
Salinispora	0.137456	-0.0614495	3.64971	-0.0168368	0.986567	0.986567

## Sheet: S4C.WT+DSSvs.WT
Table S4C. List of differential microbiome at genus level between the WT+DSS and WT control groups.
Genus	baseMean	log2FoldChange	lfcSE	stat	pvalue	padj
Runella	327.115	-1.62617	0.355369	-4.576	4.74e-06	0.000891017
CandidatusArthromitus	27.7437	-3.61211	0.842945	-4.2851	1.83e-05	0.00171697
Mogibacterium	100.216	-1.41675	0.378868	-3.73943	0.000184441	0.0115583
Alistipes	642.127	-1.70142	0.478159	-3.55828	0.000373295	0.0175449
Escherichia	8.69421	4.19246	1.35014	3.10521	0.00190143	0.0714939
Oscillibacter	267.648	1.94135	0.646576	3.00251	0.00267762	0.0808137
Parabacteroides	79.0368	1.67632	0.570655	2.93753	0.00330839	0.0808137
Acetobacterium	14.3883	2.20863	0.754953	2.92551	0.00343888	0.0808137
Desulfovibrio	80.7896	1.64856	0.583419	2.82568	0.004718	0.0985537
Stenotrophomonas	47.5702	4.58421	1.73595	2.64075	0.00827222	0.155518
Ruminococcus	175.951	1.42054	0.554707	2.56088	0.0104407	0.178442
Francisella	11.0214	2.51248	1.0603	2.36959	0.0178079	0.27899
Enterococcus	19.9717	3.58455	1.60946	2.22717	0.0259361	0.369068
Spirosoma	3.67456	-2.29561	1.04129	-2.20458	0.0274838	0.369068
Dehalogenimonas	5.88891	1.39895	0.665473	2.1022	0.0355362	0.422361
Blattabacterium	4.1098	-1.84984	0.881906	-2.09754	0.0359456	0.422361
Prevotella	2581.73	-1.0907	0.542347	-2.01107	0.0443182	0.490107
Dehalococcoides	64.3242	-2.46466	1.27004	-1.94062	0.0523041	0.546288
Delftia	8.19711	2.96599	1.62273	1.82778	0.0675824	0.636232
Serratia	1.73789	2.78866	1.52628	1.8271	0.0676843	0.636232
Clostridium	969.186	0.805436	0.458383	1.75712	0.0788967	0.676542
Cellulophaga	9.40106	-1.50166	0.855392	-1.75552	0.0791698	0.676542
Eubacterium	5.22163	1.57957	0.913021	1.73005	0.0836218	0.683517
Achromobacter	0.777957	2.79446	1.87065	1.49385	0.135216	0.978381
Lactobacillus	788.351	-2.16343	1.4935	-1.44856	0.147459	0.978381
Spiroplasma	5.41086	-1.14592	0.831064	-1.37887	0.167936	0.978381
Wolbachia	1.20341	1.64683	1.20823	1.36301	0.172878	0.978381
Hymenobacter	3.73551	-1.24028	0.967042	-1.28255	0.199649	0.978381
Microcystis	1.64222	-1.64683	1.29871	-1.26805	0.204779	0.978381
Helicobacter	0.939983	2.38702	1.95035	1.22389	0.220992	0.978381
Pontibacter	0.761639	-1.81753	1.54737	-1.17459	0.240158	0.978381
Psychrobacter	2.15418	1.1814	1.02518	1.15238	0.249164	0.978381
Sphingopyxis	0.616702	2.41244	2.09584	1.15106	0.249707	0.978381
Hungateiclostridium	0.738851	-2.28184	2.00487	-1.13815	0.25506	0.978381
Streptococcus	18.3188	-0.58044	0.514546	-1.12806	0.259293	0.978381
Gloeobacter	0.621674	1.62221	1.44115	1.12564	0.26032	0.978381
Anoxybacillus	1.15835	1.39265	1.24216	1.12115	0.262222	0.978381
Campylobacter	1.88608	1.21844	1.08917	1.11868	0.263275	0.978381
Pseudomonas	46.4839	2.64293	2.42467	1.09002	0.275706	0.978381
Sphingobacterium	1.38777	-1.13907	1.04548	-1.08951	0.275928	0.978381
Butyrivibrio	7.21674	0.831031	0.795325	1.04489	0.296072	0.978381
Rhodococcus	56.3531	1.53813	1.60415	0.958848	0.337635	0.978381
Selenomonas	0.482118	1.65566	1.76571	0.937675	0.348411	0.978381
Bordetella	2.5559	-0.818876	0.914426	-0.895508	0.370516	0.978381
Akkermansia	8.27248	1.40283	1.60015	0.876685	0.380658	0.978381
Acinetobacter	6.69171	0.988155	1.13253	0.872517	0.382926	0.978381
Lachnoclostridium	166.103	-1.07919	1.24356	-0.867821	0.385492	0.978381
Rickettsia	0.453864	-1.51001	1.77374	-0.851314	0.394595	0.978381
Polaribacter	1.04927	-1.25054	1.47385	-0.848486	0.396167	0.978381
Leptospirillum	2.35865	1.11259	1.31888	0.843589	0.398899	0.978381
Pelosinus	0.848356	-1.19496	1.4205	-0.841225	0.400222	0.978381
Chlorobium	0.705691	-1.1316	1.43953	-0.786095	0.431812	0.978381
Blautia	37.3802	-0.442829	0.565995	-0.78239	0.433986	0.978381
Kangiella	0.576187	1.28266	1.66741	0.769253	0.441743	0.978381
Borrelia	0.409603	-1.45489	2.06765	-0.703643	0.481655	0.978381
CandidatusPhytoplasma	1.74949	-0.870517	1.27502	-0.682749	0.494765	0.978381
Kyrpidia	0.571434	1.11428	1.6404	0.679276	0.496963	0.978381
Streptomyces	0.665273	1.23596	1.82712	0.676452	0.498753	0.978381
Treponema	0.307968	-1.83225	2.72455	-0.672496	0.501268	0.978381
Tannerella	268.196	-0.438945	0.658017	-0.667073	0.504726	0.978381
Acidihalobacter	0.779668	-0.83861	1.27405	-0.658226	0.510393	0.978381
Ureaplasma	0.566096	1.43222	2.18916	0.654233	0.512962	0.978381
Cyanothece	0.308911	-1.7978	2.75995	-0.651388	0.514796	0.978381
Brevundimonas	0.82245	1.02277	1.57113	0.650979	0.51506	0.978381
Ehrlichia	0.427772	-1.48844	2.39054	-0.622638	0.533522	0.978381
Oenococcus	1.57194	0.621198	1.02501	0.606043	0.544486	0.978381
Devosia	0.50944	1.08996	1.91206	0.570045	0.568647	0.978381
Thermotoga	1.44222	-0.737512	1.30248	-0.566237	0.571233	0.978381
Staphylococcus	2.20527	0.62098	1.09798	0.565568	0.571688	0.978381
Aerococcus	4.00241	0.531793	0.97368	0.546168	0.58495	0.978381
Chloroflexus	1.62819	0.567604	1.04135	0.545066	0.585708	0.978381
Gemmata	0.418081	-1.1257	2.07252	-0.543156	0.587022	0.978381
Kocuria	0.211685	1.68961	3.12139	0.541299	0.588301	0.978381
Brachybacterium	0.207023	1.67173	3.12175	0.535512	0.592296	0.978381
Tessaracoccus	1.05157	0.594345	1.1129	0.534051	0.593306	0.978381
Bacteroides	5321.73	0.368433	0.699545	0.526675	0.598419	0.978381
Marinitoga	0.221115	1.62863	3.12263	0.521557	0.601979	0.978381
Pectobacterium	0.308658	1.41136	2.7387	0.51534	0.606316	0.978381
Massilia	0.35443	1.55772	3.11202	0.500549	0.616688	0.978381
Acholeplasma	16.6117	0.671159	1.35501	0.495317	0.620377	0.978381
Dehalobacter	0.303674	1.53154	3.12471	0.490139	0.624035	0.978381
Weissella	0.266724	1.53154	3.12471	0.490139	0.624035	0.978381
Leptospira	1.23794	-0.509381	1.07568	-0.473542	0.635826	0.978381
Acidiphilium	0.540649	-0.782398	1.77675	-0.440354	0.659681	0.978381
Psychromonas	0.204758	1.26879	3.13098	0.405237	0.685303	0.978381
Alcaligenes	1.44861	-0.507733	1.26128	-0.402554	0.687276	0.978381
Chryseobacterium	0.202428	1.25069	3.13145	0.399397	0.689601	0.978381
Geobacter	2.01861	-0.408081	1.03737	-0.393379	0.694039	0.978381
Brevibacterium	5.02794	0.398365	1.02655	0.388063	0.697969	0.978381
Algoriphagus	1.30261	-0.50509	1.30358	-0.387464	0.698413	0.978381
Halanaerobium	0.260399	1.20871	3.12139	0.387236	0.698581	0.978381
Klebsiella	7.90101	0.614624	1.65593	0.371166	0.710514	0.978381
Nitrospira	0.150489	-1.16144	3.13176	-0.370859	0.710743	0.978381
CandidatusCardinium	0.148315	-1.15044	3.13207	-0.367311	0.713387	0.978381
Comamonas	0.103512	1.11014	3.13528	0.354079	0.72328	0.978381
Methylobacterium	0.103512	1.11014	3.13528	0.354079	0.72328	0.978381
Metallosphaera	0.103512	1.11014	3.13528	0.354079	0.72328	0.978381
Acidithiobacillus	0.103512	1.11014	3.13528	0.354079	0.72328	0.978381
Corynebacterium	0.916624	0.454136	1.28673	0.352938	0.724135	0.978381
Enterobacter	0.101181	1.0953	3.1357	0.349298	0.726866	0.978381
Leuconostoc	10.2913	0.303068	0.878196	0.345103	0.730017	0.978381
Maribacter	0.16976	-0.990262	3.13672	-0.315699	0.752231	0.978381
Listeria	0.20732	0.952534	3.12693	0.304622	0.760654	0.978381
Paenibacillus	0.211979	0.941378	3.1272	0.30103	0.763392	0.978381
Stanieria	0.211979	0.941378	3.1272	0.30103	0.763392	0.978381
Nitrosospira	0.361272	0.930614	3.09687	0.300502	0.763794	0.978381
Sulfurihydrogenibium	0.115755	-0.931026	3.13856	-0.296641	0.766741	0.978381
Thauera	5.86974	-0.441922	1.50513	-0.29361	0.769056	0.978381
CandidatusKinetoplastibacterium	0.108765	-0.888049	3.13994	-0.282824	0.777312	0.978381
Aeromonas	0.106591	-0.87408	3.14039	-0.278335	0.780755	0.978381
Pseudonocardia	0.101775	-0.843654	3.1414	-0.26856	0.788268	0.978381
Elizabethkingia	0.441489	-0.766048	2.9063	-0.263582	0.792102	0.978381
Desulfotomaculum	2.13262	0.258712	0.993035	0.260526	0.794458	0.978381
Dialister	0.309316	-0.622935	2.39319	-0.260294	0.794637	0.978381
Micromonospora	0.0974276	-0.814604	3.14237	-0.259232	0.795456	0.978381
Caldicellulosiruptor	0.247777	-0.807385	3.1255	-0.258322	0.796158	0.978381
Bartonella	0.325109	0.689517	2.72397	0.25313	0.800168	0.978381
CandidatusBlochmannia	0.576936	0.399869	1.6355	0.244493	0.806849	0.978381
Bacillus	0.353445	-0.606181	2.66117	-0.227788	0.819811	0.978381
Erysipelothrix	0.355933	-0.571627	2.61381	-0.218695	0.826888	0.978381
Halomonas	0.151837	0.654179	3.14932	0.207721	0.835447	0.978381
Thermus	0.117603	0.654179	3.14932	0.207721	0.835447	0.978381
Photobacterium	0.0529213	0.654179	3.14932	0.207721	0.835447	0.978381
Pediococcus	0.0529213	0.654179	3.14932	0.207721	0.835447	0.978381
Bifidobacterium	0.0529213	0.654179	3.14932	0.207721	0.835447	0.978381
Photorhabdus	0.0529213	0.654179	3.14932	0.207721	0.835447	0.978381
Alkaliphilus	0.0529213	0.654179	3.14932	0.207721	0.835447	0.978381
Salinispora	0.117603	0.654179	3.14932	0.207721	0.835447	0.978381
Dickeya	0.0529213	0.654179	3.14932	0.207721	0.835447	0.978381
Cellvibrio	0.0505903	0.647295	3.14945	0.205527	0.837161	0.978381
Deinococcus	0.0505903	0.647295	3.14945	0.205527	0.837161	0.978381
Thermoanaerobacter	0.0505903	0.647295	3.14945	0.205527	0.837161	0.978381
Xylella	0.0505903	0.647295	3.14945	0.205527	0.837161	0.978381
Fervidobacterium	0.0505903	0.647295	3.14945	0.205527	0.837161	0.978381
Myroides	0.0505903	0.647295	3.14945	0.205527	0.837161	0.978381
Desulfosporosinus	0.0505903	0.647295	3.14945	0.205527	0.837161	0.978381
Novosphingobium	0.0505903	0.647295	3.14945	0.205527	0.837161	0.978381
Gammaretrovirus	0.15673	0.643911	3.13487	0.205403	0.837257	0.978381
Hyphomonas	0.149894	0.614404	3.1357	0.195938	0.844659	0.978381
Synechococcus	3.68206	-0.177887	0.96053	-0.185197	0.853075	0.978381
Rubrobacter	0.37642	0.354343	1.94638	0.182052	0.855542	0.978381
Paraburkholderia	1.62518	-0.208777	1.25303	-0.166618	0.867671	0.978381
Thermoanaerobacterium	0.31135	0.311988	2.37837	0.131177	0.895635	0.978381
Anaerococcus	0.412614	-0.247681	1.88956	-0.131079	0.895713	0.978381
Vibrio	0.0508875	-0.407824	3.14975	-0.129478	0.896979	0.978381
Thermodesulfobacterium	0.0508875	-0.407824	3.14975	-0.129478	0.896979	0.978381
Rhodoferax	0.146193	-0.407824	3.14975	-0.129478	0.896979	0.978381
Leptotrichia	0.0508875	-0.407824	3.14975	-0.129478	0.896979	0.978381
Thermanaerovibrio	0.146193	-0.407824	3.14975	-0.129478	0.896979	0.978381
Thioalkalivibrio	0.0508875	-0.407824	3.14975	-0.129478	0.896979	0.978381
Muricauda	0.0508875	-0.407824	3.14975	-0.129478	0.896979	0.978381
Gordonibacter	0.0508875	-0.407824	3.14975	-0.129478	0.896979	0.978381
Rufibacter	0.0508875	-0.407824	3.14975	-0.129478	0.896979	0.978381
Bradyrhizobium	0.0578773	-0.407824	3.14975	-0.129478	0.896979	0.978381
Edwardsiella	0.0487138	-0.407824	3.14975	-0.129478	0.896979	0.978381
Nitrosomonas	0.0578773	-0.407824	3.14975	-0.129478	0.896979	0.978381
Thiomicrospira	0.0578773	-0.407824	3.14975	-0.129478	0.896979	0.978381
Synechocystis	0.0487138	-0.407824	3.14975	-0.129478	0.896979	0.978381
Veillonella	0.0578773	-0.407824	3.14975	-0.129478	0.896979	0.978381
Pedobacter	0.0578773	-0.407824	3.14975	-0.129478	0.896979	0.978381
Hydrogenobaculum	0.0487138	-0.407824	3.14975	-0.129478	0.896979	0.978381
Aurantimicrobium	0.0487138	-0.407824	3.14975	-0.129478	0.896979	0.978381
Mariprofundus	0.609182	0.210455	1.81986	0.115643	0.907935	0.978381
Mucilaginibacter	0.517977	-0.184873	1.76673	-0.104641	0.916661	0.978381
Anaplasma	1.39519	-0.099446	1.02374	-0.0971395	0.922616	0.978381
Acidaminococcus	0.152523	-0.248097	3.14144	-0.0789754	0.937052	0.978381
Desulfitobacterium	0.307079	0.22226	2.86654	0.0775358	0.938197	0.978381
Sphingobium	0.200939	0.222464	3.12786	0.0711232	0.9433	0.978381
Hyphomicrobium	0.528826	-0.113128	1.73691	-0.0651317	0.948069	0.978381
Moraxella	0.263164	-0.169153	2.61557	-0.0646714	0.948436	0.978381
Capnocytophaga	0.205287	0.193414	3.12688	0.0618551	0.950678	0.978381
Geobacillus	1.31902	0.0665802	1.14258	0.058272	0.953532	0.978381
Flavobacterium	0.110799	0.173288	3.14932	0.0550239	0.956119	0.978381
Megasphaera	0.101635	0.173288	3.14932	0.0550239	0.956119	0.978381
Planococcus	0.110799	0.173288	3.14932	0.0550239	0.956119	0.978381
Thiomonas	0.101635	0.173288	3.14932	0.0550239	0.956119	0.978381
Anaeromyxobacter	0.110799	0.173288	3.14932	0.0550239	0.956119	0.978381
Azospirillum	0.206998	0.173288	3.14932	0.0550239	0.956119	0.978381
Rhizobium	0.108468	0.166404	3.14945	0.0528358	0.957863	0.978381
Echinicola	0.108468	0.166404	3.14945	0.0528358	0.957863	0.978381
Nitrosococcus	0.0993042	0.166404	3.14945	0.0528358	0.957863	0.978381
Colwellia	0.0993042	0.166404	3.14945	0.0528358	0.957863	0.978381
Brevibacillus	0.0993042	0.166404	3.14945	0.0528358	0.957863	0.978381
Thermodesulfobium	0.253843	-0.150121	3.11733	-0.0481569	0.961591	0.978381
Dechloromonas	2.22666	0.0670476	1.43635	0.0466791	0.962769	0.978381
Mycoplasma	11.8102	-0.0241868	0.833721	-0.0290107	0.976856	0.98736
Caulobacter	0.484003	0.0306094	2.36533	0.0129409	0.989675	0.994967
Shewanella	0.928521	-0.00888695	1.4268	-0.0062286	0.99503	0.99503

## Sheet: S4D.cGAS+DSSvs.cGAS
Table S4D. List of differential microbiome at genus level between the Cgas-/-+DSS and Cgas-/- groups.
Genus	baseMean	log2FoldChange	lfcSE	stat	pvalue	padj
CandidatusArthromitus	18.9298	-6.98971	1.46016	-4.78696	1.69e-06	0.000277702
Rhodococcus	79.1922	-8.08331	1.80113	-4.48791	7.19e-06	0.000589795
Alistipes	872.419	-1.94077	0.479821	-4.04478	5.24e-05	0.00286296
Anoxybacillus	1.85123	4.9856	1.66271	2.99847	0.00271338	0.111249
Helicobacter	63.4805	2.07257	0.720303	2.87737	0.00401011	0.122638
Klebsiella	10.5723	-5.16784	1.82087	-2.83812	0.00453804	0.122638
Bacteroides	7008.77	2.56196	0.932046	2.74875	0.00598234	0.122638
Prevotella	4040.68	-1.79399	0.64583	-2.7778	0.00547285	0.122638
Parabacteroides	24.1335	-1.85198	0.686839	-2.69638	0.00700978	0.127734
Spiroplasma	4.59652	6.28876	2.37652	2.64621	0.00814001	0.133496
Capnocytophaga	5.23472	-5.14243	2.20323	-2.33405	0.0195933	0.292118
Acinetobacter	4.92233	-5.0547	2.22694	-2.2698	0.02322	0.3092
Tannerella	328.046	-1.44047	0.640482	-2.24904	0.0245097	0.3092
Pseudomonas	14.8353	-6.63193	3.08274	-2.15131	0.0314516	0.368433
Hymenobacter	3.53873	-3.56224	1.72489	-2.0652	0.0389045	0.425355
Thauera	2.60399	-4.15651	2.07477	-2.00336	0.0451383	0.462667
Microcystis	2.75358	-4.23095	2.18086	-1.94004	0.0523748	0.505263
Chloroflexus	1.31872	-3.19795	1.82944	-1.74805	0.0804555	0.694458
Cellulophaga	3.46027	-3.52298	2.00742	-1.75498	0.0792624	0.694458
Shewanella	1.16256	-3.05222	1.85219	-1.64789	0.0993744	0.732535
Neorickettsia	0.93746	2.60229	1.59479	1.63174	0.102734	0.732535
Massilia	1.65485	-3.41465	2.08993	-1.63386	0.102288	0.732535
Pontibacter	1.10787	-2.95232	1.7412	-1.69557	0.0899671	0.732535
Treponema	0.972784	-2.61522	1.8412	-1.42039	0.155494	0.863831
Leptospirillum	0.999425	-2.83694	1.93134	-1.4689	0.141861	0.863831
Psychrobacter	3.54971	-2.54457	1.79495	-1.41763	0.156299	0.863831
Synechococcus	1.68621	-2.46301	1.66912	-1.47563	0.140043	0.863831
Stenotrophomonas	4.21227	-2.98919	2.11733	-1.41177	0.158018	0.863831
Brevundimonas	0.985886	-2.82842	1.87939	-1.50497	0.132333	0.863831
Akkermansia	0.992656	-2.8271	1.94795	-1.45132	0.14669	0.863831
Francisella	2.65013	1.94909	1.40009	1.39212	0.163887	0.867013
Desulfovibrio	68.0953	-1.26525	0.932488	-1.35686	0.174826	0.870839
Blautia	17.964	0.851083	0.627833	1.35559	0.17523	0.870839
Acidiphilium	0.761498	-2.45921	2.00497	-1.22656	0.219989	0.949428
Brevibacterium	2.49454	-2.16633	1.75927	-1.23138	0.21818	0.949428
Corynebacterium	0.775038	-2.48331	1.96866	-1.26143	0.207156	0.949428
Actinoplanes	0.775038	-2.47762	2.0149	-1.22965	0.218828	0.949428
Mariprofundus	0.729699	-2.25202	1.8261	-1.23324	0.217486	0.949428
Lachnoclostridium	107.947	-0.862619	0.728394	-1.18428	0.236304	0.968847
Acidihalobacter	2.37397	-1.95289	1.63691	-1.19304	0.232855	0.968847
Polaribacter	1.36573	1.83956	1.57503	1.16795	0.242828	0.971312
Cellvibrio	0.0747959	0.0346379	3.64971	0.00949059	0.992428	0.9964
Caulobacter	0.681626	-1.02543	1.98571	-0.516404	0.605573	0.9964
Hyphomicrobium	0.144515	1.57349	3.64971	0.431128	0.666376	0.9964
Hyphomonas	0.0747959	0.0346379	3.64971	0.00949059	0.992428	0.9964
Spirosoma	0.800426	0.236095	1.80662	0.130683	0.896026	0.9964
Gemmata	0.0747959	0.0346379	3.64971	0.00949059	0.992428	0.9964
Borrelia	0.387519	-1.48018	2.92718	-0.505667	0.613091	0.9964
Leptospira	1.07794	-0.400293	1.58767	-0.252126	0.800944	0.9964
Campylobacter	0.381757	0.068509	3.45942	0.0198036	0.9842	0.9964
Flavobacterium	0.884664	-0.121	1.69446	-0.0714093	0.943072	0.9964
Paracoccus	0.163131	-0.567011	3.64055	-0.155749	0.876231	0.9964
Thermus	0.224388	-0.891518	3.62818	-0.24572	0.805899	0.9964
Comamonas	0.326262	-1.26629	3.61667	-0.350125	0.726245	0.9964
Xanthomonas	0.156361	-0.532543	3.64201	-0.146222	0.883746	0.9964
Legionella	0.0815655	0.0346379	3.64971	0.00949059	0.992428	0.9964
Moraxella	0.299184	-1.18491	3.61895	-0.327418	0.743352	0.9964
Neisseria	0.54388	-1.94136	2.60298	-0.745823	0.455774	0.9964
Alcaligenes	2.29088	-1.734	1.88434	-0.920216	0.35746	0.9964
Bordetella	4.31108	0.279922	1.26165	0.22187	0.824415	0.9964
Enterobacter	0.149592	-0.497281	3.64354	-0.136483	0.89144	0.9964
Serratia	0.149592	-0.497281	3.64354	-0.136483	0.89144	0.9964
Xenorhabdus	0.0747959	0.0346379	3.64971	0.00949059	0.992428	0.9964
Yersinia	0.0747959	0.0346379	3.64971	0.00949059	0.992428	0.9964
Aeromonas	0.149592	-0.497281	3.64354	-0.136483	0.89144	0.9964
Photobacterium	0.0747959	0.0346379	3.64971	0.00949059	0.992428	0.9964
Vibrio	0.237927	-0.943294	3.62643	-0.260116	0.794774	0.9964
Haemophilus	0.0815655	0.0346379	3.64971	0.00949059	0.992428	0.9964
Anaplasma	0.744575	-0.00862209	1.91106	-0.00451168	0.9964	0.9964
Bartonella	0.0815655	0.0346379	3.64971	0.00949059	0.992428	0.9964
Rickettsia	1.21159	0.123109	1.49227	0.0824976	0.934251	0.9964
Chlamydia	0.0747959	0.0346379	3.64971	0.00949059	0.992428	0.9964
Butyrivibrio	1.40975	-1.14514	1.69607	-0.675175	0.499564	0.9964
Fusobacterium	0.0747959	0.0346379	3.64971	0.00949059	0.992428	0.9964
Acidaminococcus	0.534613	-0.45889	2.23008	-0.205773	0.836968	0.9964
Nitrosomonas	0.0747959	0.0346379	3.64971	0.00949059	0.992428	0.9964
Ehrlichia	0.156361	-0.532543	3.64201	-0.146222	0.883746	0.9964
Wolbachia	0.47525	0.267189	2.93512	0.0910316	0.927467	0.9964
Selenomonas	0.149592	-0.497281	3.64354	-0.136483	0.89144	0.9964
Chlorobium	0.306961	0.464504	3.64354	0.127487	0.898555	0.9964
Nitrosococcus	0.237927	-0.943294	3.62643	-0.260116	0.794774	0.9964
Nitrospira	0.646562	-0.73865	2.04074	-0.361952	0.717388	0.9964
Leuconostoc	9.16054	-0.713908	0.995773	-0.716939	0.473412	0.9964
Ruminococcus	158.999	-0.220099	0.715191	-0.307749	0.758273	0.9964
Staphylococcus	3.95404	0.778714	2.0172	0.386037	0.69947	0.9964
Deinococcus	0.224388	-0.891518	3.62818	-0.24572	0.805899	0.9964
Streptococcus	16.9902	-0.836531	0.7641	-1.09479	0.273607	0.9964
Planococcus	0.149592	-0.497281	3.64354	-0.136483	0.89144	0.9964
Aerococcus	3.19791	-1.21813	1.63441	-0.745303	0.456089	0.9964
Bacillus	0.190184	1.57349	3.64971	0.431128	0.666376	0.9964
Clostridium	909.967	0.235273	0.572374	0.411047	0.681038	0.9964
Desulfotomaculum	0.264806	-0.568957	3.64047	-0.156287	0.875807	0.9964
Lactobacillus	85.471	0.590109	1.02016	0.578449	0.562961	0.9964
Listeria	0.224388	-0.891518	3.62818	-0.24572	0.805899	0.9964
Bifidobacterium	0.37398	-1.42051	3.61248	-0.393223	0.694155	0.9964
Eubacterium	1.23394	-0.0716513	1.53921	-0.0465508	0.962871	0.9964
Mycobacterium	0.0747959	0.0346379	3.64971	0.00949059	0.992428	0.9964
Frankia	0.156361	-0.532543	3.64201	-0.146222	0.883746	0.9964
Gordonia	0.156361	-0.532543	3.64201	-0.146222	0.883746	0.9964
Tsukamurella	0.0747959	0.0346379	3.64971	0.00949059	0.992428	0.9964
Mycoplasma	7.8553	-0.652209	0.959164	-0.679977	0.496519	0.9964
Ureaplasma	0.339776	0.464504	3.64354	0.127487	0.898555	0.9964
Acholeplasma	1.94638	0.0960809	1.48217	0.0648244	0.948314	0.9964
Halanaerobium	0.0815655	0.0346379	3.64971	0.00949059	0.992428	0.9964
Thermotoga	0.224388	-0.891518	3.62818	-0.24572	0.805899	0.9964
Marinobacter	0.0747959	0.0346379	3.64971	0.00949059	0.992428	0.9964
Carnobacterium	0.163131	-0.567011	3.64055	-0.155749	0.876231	0.9964
Acidovorax	0.149592	-0.497281	3.64354	-0.136483	0.89144	0.9964
Azoarcus	0.0747959	0.0346379	3.64971	0.00949059	0.992428	0.9964
Sphingomonas	0.523571	-1.89248	2.65781	-0.712043	0.476438	0.9964
Rhodoferax	0.305953	-1.2057	3.61835	-0.333219	0.738969	0.9964
Geobacter	2.0445	0.033338	1.49153	0.0223516	0.982168	0.9964
Marinomonas	0.0815655	0.0346379	3.64971	0.00949059	0.992428	0.9964
Thermoanaerobacterium	0.0747959	0.0346379	3.64971	0.00949059	0.992428	0.9964
Janthinobacterium	0.237927	-0.943294	3.62643	-0.260116	0.794774	0.9964
Burkholderia	0.149592	-0.497281	3.64354	-0.136483	0.89144	0.9964
Thiomonas	0.37398	-1.42451	3.45534	-0.412262	0.680147	0.9964
Gloeobacter	0.491894	1.81438	2.47631	0.732696	0.463744	0.9964
Acetobacterium	0.149592	-0.497281	3.64354	-0.136483	0.89144	0.9964
Rhodovulum	0.0747959	0.0346379	3.64971	0.00949059	0.992428	0.9964
Blattabacterium	1.88715	-0.954839	1.65026	-0.578598	0.56286	0.9964
Nitrosospira	0.0747959	0.0346379	3.64971	0.00949059	0.992428	0.9964
Desulfitobacterium	0.0747959	0.0346379	3.64971	0.00949059	0.992428	0.9964
Cyanothece	0.264806	-0.568957	3.64047	-0.156287	0.875807	0.9964
Polynucleobacter	0.0815655	0.0346379	3.64971	0.00949059	0.992428	0.9964
Paenibacillus	0.231157	-0.917638	3.62729	-0.252982	0.800282	0.9964
Oenococcus	0.956788	-0.249423	1.64109	-0.151987	0.879197	0.9964
Weissella	0.305953	-1.2057	3.61835	-0.333219	0.738969	0.9964
Devosia	0.502733	-1.73597	2.45863	-0.706072	0.480144	0.9964
Nakamurella	0.163131	-0.567011	3.64055	-0.155749	0.876231	0.9964
Brevibacillus	0.0747959	0.0346379	3.64971	0.00949059	0.992428	0.9964
Chryseobacterium	0.312723	-1.22619	3.61778	-0.338935	0.734658	0.9964
Dehalococcoides	24.2404	-0.0488763	1.01292	-0.0482529	0.961515	0.9964
Mesorhizobium	0.0815655	0.0346379	3.64971	0.00949059	0.992428	0.9964
Tessaracoccus	0.856121	0.958761	1.66746	0.574983	0.565303	0.9964
Dechloromonas	0.448776	-1.66281	2.96453	-0.560901	0.574865	0.9964
Myroides	0.498542	-1.64834	2.52117	-0.653797	0.513242	0.9964
Pedobacter	0.149592	-0.497281	3.64354	-0.136483	0.89144	0.9964
Bosea	0.0747959	0.0346379	3.64971	0.00949059	0.992428	0.9964
Mogibacterium	77.8776	-0.571556	0.784378	-0.728674	0.466201	0.9964
Stanieria	0.0747959	0.0346379	3.64971	0.00949059	0.992428	0.9964
Muricauda	0.237927	-0.943294	3.62643	-0.260116	0.794774	0.9964
Pectobacterium	0.305953	-1.2057	3.61835	-0.333219	0.738969	0.9964
Geobacillus	1.18931	1.38898	1.576	0.881333	0.378137	0.9964
Olsenella	0.611177	-1.91863	2.08915	-0.918378	0.358421	0.9964
Sphingobium	0.237927	-0.943294	3.62643	-0.260116	0.794774	0.9964
Sphingopyxis	0.149592	-0.497281	3.64354	-0.136483	0.89144	0.9964
Anaerococcus	0.15894	0.0346379	3.64971	0.00949059	0.992428	0.9964
Sulfurihydrogenibium	0.0747959	0.0346379	3.64971	0.00949059	0.992428	0.9964
Maribacter	0.0815655	0.0346379	3.64971	0.00949059	0.992428	0.9964
Kangiella	0.380749	-1.45886	2.99593	-0.486949	0.626294	0.9964
CandidatusCardinium	0.399446	-1.39658	3.32421	-0.420124	0.674395	0.9964
Elizabethkingia	0.149592	-0.497281	3.64354	-0.136483	0.89144	0.9964
Pelosinus	0.156361	-0.532543	3.64201	-0.146222	0.883746	0.9964
Echinicola	0.339601	-1.06443	3.3456	-0.318158	0.750365	0.9964
Oscillibacter	77.8429	-0.375467	0.766021	-0.490153	0.624026	0.9964
Dehalogenimonas	0.233736	-0.568957	3.64047	-0.156287	0.875807	0.9964
Plantactinospora	0.0815655	0.0346379	3.64971	0.00949059	0.992428	0.9964
Kyrpidia	0.312723	-1.22632	3.60892	-0.339801	0.734006	0.9964
Rufibacter	0.149592	-0.497281	3.64354	-0.136483	0.89144	0.9964
Paraburkholderia	0.156361	-0.532543	3.64201	-0.146222	0.883746	0.9964
Pseudodesulfovibrio	0.157369	1.57349	3.64971	0.431128	0.666376	0.9964
Pandoravirus	0.157369	1.57349	3.64971	0.431128	0.666376	0.9964
Malacobacter	0.0747959	0.0346379	3.64971	0.00949059	0.992428	0.9964
