# Supplementary material for: Microbial and genetic-based framework identifies drug targets in inflammatory bowel disease
Source: Theranostics. 2021 Jun 1;11(15):7491–506. doi: 10.7150/thno.59196 (PMC8210594; doi:10.7150/thno.59196)
Supplement: Supplementary file 2 — Supplementary tables. [file thnov11p7491s2.zip › Table S5. Differential microbiome at species level.xlsx]

## Sheet: S5A.cGASvs.WT
Table S5A. List of differential microbiome at species level between the WT and Cgas-/- controls.
Species	baseMean	log2FoldChange	lfcSE	stat	pvalue	padj
Helicobacter typhlonius	978.761	10.1769	0.981914	10.3644	3.60065e-25	3.53944e-22
Bacteroides caecimuris	610.407	4.44902	0.626681	7.09934	1.25352e-12	6.16104e-10
Persicobacter sp. JZB09	33.8953	7.33524	1.17722	6.23098	4.63514e-10	1.51878e-07
Marinifilaceae bacterium SPP2	56.0387	-4.17117	0.700318	-5.95611	2.58312e-09	6.34803e-07
Bacteroides vulgatus ATCC 8482	52.0835	7.72244	1.44628	5.33951	9.32001e-08	1.63203e-05
Arachidicoccus sp. KIS59-12	21.3316	7.98363	1.49859	5.32742	9.96151e-08	1.63203e-05
Bacteroides vulgatus	85.8527	6.84293	1.30769	5.23283	1.66933e-07	2.34421e-05
[Clostridium] sphenoides JCM 1415	137.904	-6.5524	1.37987	-4.74857	2.04863e-06	0.000251726
Candidatus Izimaplasma sp. HR1	312.215	-7.83163	1.6839	-4.65088	3.30514e-06	0.000360995
Candidatus Desulfovibrio trichonymphae	156.318	3.87306	0.855906	4.5251	6.03683e-06	0.00059342
Turicibacter sp. H121	71.7488	-5.8699	1.33581	-4.39425	1.11156e-05	0.00099333
Clostridium sp. SY8519	1365.93	-5.04031	1.16858	-4.3132	1.60908e-05	0.00131811
Coriobacteriaceae bacterium 68-1-3	7.38963	4.5718	1.18914	3.84463	0.000120737	0.00912955
Lactobacillus fermentum	20.7009	-6.11735	1.603	-3.81618	0.000135533	0.00951635
Lawsonia intracellularis	35.9847	4.17013	1.11204	3.74998	0.000176847	0.0114025
Roseburia hominis A2-183	123.334	-4.75383	1.27181	-3.73786	0.000185595	0.0114025
Finegoldia magna	50.2139	-7.20468	1.94195	-3.71003	0.000207238	0.0117115
Chitinophaga sp. MD30	8.79092	6.70095	1.81041	3.70135	0.000214453	0.0117115
Selenomonas sputigena ATCC 35185	8.19774	-6.36453	1.75286	-3.63093	0.0002824	0.0146105
Psychrobacter sp. AntiMn-1	4.88205	5.87458	1.83887	3.19467	0.00139991	0.0655293
Muribaculum intestinale	52578.8	1.61305	0.502948	3.20719	0.0013404	0.0655293
Mageeibacillus indolicus UPII9-5	20.4789	-3.29003	1.05355	-3.12279	0.00179143	0.0800442
Shewanella denitrificans OS217	6.86291	-6.09157	1.95931	-3.10905	0.00187691	0.0802177
Zhongshania aliphaticivorans	5.66892	3.97412	1.30662	3.04152	0.00235387	0.0964105
Pasteurella multocida subsp. multocida	54.7049	-4.22187	1.42565	-2.96136	0.00306284	0.120431
Nonlabens sp. Hel1_33_55	9.47992	-6.56268	2.29094	-2.86462	0.00417506	0.157849
Lactobacillus salivarius	149.711	-2.18118	0.770027	-2.8326	0.00461712	0.168097
Acholeplasma oculi	36.7991	-8.52587	3.03861	-2.80585	0.00501843	0.176183
Thalassolituus oleivorans	4.63847	4.8508	1.76083	2.75484	0.00587213	0.180384
Trichodesmium erythraeum IMS101	409.842	2.34906	0.852663	2.75496	0.00586987	0.180384
Candidatus Puniceispirillum marinum IMCC1322	2.51702	4.38423	1.58871	2.75961	0.005787	0.180384
Lachnospiraceae bacterium GAM79	458.482	-2.59233	0.94002	-2.75774	0.00582019	0.180384
Salmonella enterica	6.63938	4.27155	1.5823	2.69958	0.00694267	0.206807
Fusobacterium nucleatum	6.09054	-2.4662	0.93075	-2.64969	0.00805663	0.227939
Barnesiella viscericola DSM 18177	5600.58	-1.63465	0.619732	-2.63767	0.00834773	0.227939
Candidatus Saccharibacteria oral taxon TM7x	1.93328	3.34723	1.26572	2.64452	0.00818074	0.227939
Acetohalobium arabaticum DSM 5501	4.12691	-4.79432	1.85505	-2.58446	0.00975302	0.259114
[Eubacterium] hallii	1589.77	1.66724	0.649331	2.56763	0.0102396	0.264883
Enterobacter cloacae complex sp. FDA-CDC-AR_0164	2.01629	4.10644	1.60919	2.55187	0.0107146	0.270062
Klebsiella pneumoniae	14.4561	4.13422	1.63894	2.5225	0.0116525	0.286361
Helicobacter apodemus	2.80621	5.05595	2.01877	2.50447	0.0122636	0.294028
Candidatus Amoebophilus asiaticus 5a2	3.72261	2.91216	1.18174	2.4643	0.013728	0.321302
Calditerrivibrio nitroreducens DSM 19672	3.9462	-2.41262	0.983855	-2.45222	0.0141979	0.324571
Bacillus jeotgali	2.80572	-3.71764	1.53295	-2.42515	0.0153022	0.341865
Lachnospiraceae bacterium Choco86	549.287	0.906423	0.376993	2.40435	0.0162014	0.35391
endosymbiont 'TC1' of Trimyema compressum	23.3908	-5.07525	2.13975	-2.37189	0.0176971	0.37818
Oenococcus kitaharae DSM 17330	3.48597	-3.96717	1.72631	-2.29806	0.0215582	0.450888
Campylobacter cuniculorum DSM 23162 = LMG 24588	1.18201	3.15735	1.38445	2.28058	0.0225733	0.460457
Peptoclostridium acidaminophilum DSM 3953	18.7288	-4.08366	1.79563	-2.27422	0.0229526	0.460457
Bacteroidales bacterium CF	10.1383	1.80945	0.821589	2.20238	0.0276382	0.543366
Lactobacillus acidophilus	11.2212	-4.48063	2.05953	-2.17556	0.0295883	0.548779
Lactobacillus reuteri	121.386	-2.21684	1.01649	-2.18088	0.0291925	0.548779
Enterococcus sp. FDAARGOS_163	1.43221	4.13576	1.88896	2.18943	0.0285654	0.548779
Alistipes finegoldii DSM 17242	988.528	-0.96304	0.445007	-2.1641	0.0304566	0.554423
Fibrobacter succinogenes subsp. succinogenes S85	81.262	1.54189	0.717133	2.15008	0.031549	0.563867
Odoribacter splanchnicus	5527.87	-1.14584	0.541474	-2.11615	0.0343324	0.592084
Candidatus Phytoplasma mali	1.6225	-4.06523	1.91762	-2.11994	0.0340113	0.592084
Thermobispora bispora DSM 43833	26.4618	1.7888	0.84982	2.10491	0.0352988	0.598253
Ruminococcaceae bacterium CPB6	15.6381	-1.41694	0.677098	-2.09266	0.0363791	0.606112
Clostridium bornimense	22.5941	-3.17834	1.5289	-2.07883	0.0376328	0.61655
Bacillus anthracis	1.73114	-2.7595	1.33699	-2.06396	0.0390214	0.618677
Polaribacter sp. KT25b	2.27837	-2.35036	1.13785	-2.06561	0.0388653	0.618677
Lactobacillus delbrueckii subsp. bulgaricus ATCC BAA-365	7.36474	-2.77392	1.3488	-2.05658	0.0397266	0.619861
Proteiniphilum saccharofermentans	6.17495	1.77969	0.872945	2.03872	0.0414783	0.637081
Haemophilus influenzae	2.79121	-2.61511	1.29935	-2.01263	0.0441531	0.659008
Dyella thiooxydans	2.12957	3.69016	1.83431	2.01175	0.0442467	0.659008
Synechococcus sp. JA-3-3Ab	1.79376	-3.04513	1.55242	-1.96154	0.0498158	0.730879
Micavibrio aeruginosavorus EPB	1.48992	-2.50342	1.28082	-1.95455	0.0506361	0.731989
Desulfovibrio vulgaris	2.79063	2.83192	1.46706	1.93034	0.0535649	0.743342
Helicobacter hepaticus ATCC 51449	1.35279	3.97317	2.06584	1.92327	0.0544462	0.743342
Bacteroides dorei CL03T12C01	6.3557	-2.52308	1.30562	-1.93249	0.0532995	0.743342
Lachnoclostridium phocaeense	943.686	-1.28959	0.67045	-1.92347	0.0544211	0.743342
Thioalkalivibrio paradoxus ARh 1	1.76721	-3.51645	1.84003	-1.91108	0.055994	0.754001
Candidatus Azobacteroides pseudotrichonymphae genomovar. CFP2	15.3927	1.54808	0.816251	1.89657	0.057885	0.761819
secondary endosymbiont of Ctenarytaina eucalypti	3.18868	2.88723	1.5238	1.89476	0.0581245	0.761819
Polaromonas naphthalenivorans CJ2	0.949255	3.55056	1.88623	1.88236	0.0597877	0.773307
Aeromonas veronii	1.00268	3.63331	1.94489	1.86813	0.0617441	0.781295
Desulfovibrio fairfieldensis	1.10036	-3.54994	1.9077	-1.86085	0.0627651	0.781295
Rhodobiaceae bacterium	2.9931	2.53167	1.36061	1.86068	0.0627897	0.781295
Porphyromonas crevioricanis	7.9166	-1.60494	0.8706	-1.84349	0.0652579	0.801857
Intestinimonas butyriciproducens	522.239	0.904816	0.494043	1.83145	0.0670331	0.8135
Alkalitalea saponilacus	339.526	1.3125	0.72362	1.8138	0.0697091	0.826316
Bacteroidetes bacterium Omega	1.4789	2.05006	1.13051	1.8134	0.0697703	0.826316
Lactobacillus paracasei subsp. paracasei 8700:2	1.69589	-2.64899	1.46962	-1.8025	0.0714672	0.826497
Ilyobacter polytropus DSM 2926	3.82952	1.69039	0.935747	1.80646	0.0708461	0.826497
Pandoravirus inopinatum	1.83836	-3.45098	1.92557	-1.79218	0.0731034	0.835589
Murine leukemia virus	1.18463	-3.6378	2.03722	-1.78566	0.0741537	0.837851
Acetoanaerobium sticklandii	1.88888	-2.02364	1.15178	-1.75696	0.0789247	0.855974
Candidatus Sodalis pierantonius str. SOPE	9.14493	1.74046	0.991652	1.75511	0.0792407	0.855974
Butyrivibrio hungatei	20.1011	0.887452	0.501373	1.77004	0.0767199	0.855974
Klebsiella pneumoniae subsp. pneumoniae KPNIH10	1.01114	2.6058	1.48283	1.75732	0.0788639	0.855974
Gemmatimonas aurantiaca T-27	17.6625	-1.54769	0.896846	-1.72571	0.0844002	0.901798
Staphylococcus aureus	4.81317	-1.18501	0.690079	-1.71721	0.0859417	0.908395
Sandaracinus amylolyticus	6.60115	1.56474	0.924593	1.69236	0.0905772	0.947206
Microlunatus soli	0.74803	3.21581	1.92454	1.67095	0.0947312	0.956136
Pseudopedobacter saltans DSM 12145	60.9499	1.48917	0.892223	1.66905	0.0951066	0.956136
Desulfallas gibsoniae DSM 7213	136.729	-0.991659	0.594531	-1.66797	0.0953218	0.956136
Oscillibacter sp. PEA192	861.216	-1.27038	0.755717	-1.68103	0.0927576	0.956136
Wolinella succinogenes DSM 1740	1.47964	2.10482	1.26792	1.66005	0.0969035	0.959102
Candidatus Sulcia muelleri	182.394	0.950641	0.573926	1.65638	0.0976444	0.959102
Deinococcus gobiensis I-0	34.95	-1.96387	1.18882	-1.65195	0.0985446	0.959102
Lactobacillus ruminis ATCC 27782	0.986359	-3.13469	1.9187	-1.63375	0.102311	0.985995
Chondromyces crocatus	0.327357	1.18704	2.61982	0.4531	0.650477	0.988092
Spirochaeta thermophila	0.341259	0.761799	2.57661	0.295659	0.76749	0.988092
Elizabethkingia meningoseptica	0.122965	-0.492188	3.14975	-0.156262	0.875826	0.988092
Chryseobacterium indologenes	0.0598894	-0.492188	3.14975	-0.156262	0.875826	0.988092
Pseudomonas aeruginosa	0.901331	1.24213	1.60712	0.772894	0.439585	0.988092
Hydrogenophilus thermoluteolus	0.117784	0.0848847	3.14975	0.0269496	0.9785	0.988092
Pseudomonas putida	0.104321	-0.91302	3.14301	-0.290492	0.77144	0.988092
Ralstonia solanacearum	0.0765312	0.565776	3.14975	0.179625	0.857447	0.988092
Azotobacter chroococcum	0.524966	1.50099	1.91113	0.785391	0.432224	0.988092
Methylorubrum extorquens	0.136421	0.0848847	3.14975	0.0269496	0.9785	0.988092
Neisseria lactamica	0.247673	0.25247	2.41657	0.104475	0.916793	0.988092
Zymomonas mobilis	0.153062	1.23489	3.13781	0.393552	0.693912	0.988092
Citrobacter freundii	0.0521606	-0.492188	3.14975	-0.156262	0.875826	0.988092
Enterobacter cloacae	1.47662	1.35784	1.48904	0.911893	0.361825	0.988092
Erwinia amylovora	0.0656238	0.565776	3.14975	0.179625	0.857447	0.988092
Pantoea ananatis	0.0533576	-0.492188	3.14975	-0.156262	0.875826	0.988092
Klebsiella oxytoca	0.0533576	-0.492188	3.14975	-0.156262	0.875826	0.988092
Proteus mirabilis	0.239213	1.71282	3.11801	0.549331	0.582778	0.988092
Providencia stuartii	0.0533576	-0.492188	3.14975	-0.156262	0.875826	0.988092
Salmonella enterica subsp. enterica serovar Infantis	0.0598033	0.565776	3.14975	0.179625	0.857447	0.988092
Serratia marcescens	0.0598033	0.565776	3.14975	0.179625	0.857447	0.988092
Yersinia pestis	0.125427	1.08662	3.14331	0.345693	0.729573	0.988092
Aeromonas schubertii	0.0533576	-0.492188	3.14975	-0.156262	0.875826	0.988092
Vibrio alginolyticus	0.314494	0.638027	2.69195	0.237013	0.812646	0.988092
Vibrio cholerae	0.119607	1.05374	3.14441	0.335116	0.737537	0.988092
Vibrio harveyi	1.45743	1.58876	1.44473	1.09969	0.271465	0.988092
Plesiomonas shigelloides	0.122965	-0.492188	3.14975	-0.156262	0.875826	0.988092
Coxiella burnetii	0.212952	0.753998	3.13781	0.240295	0.810102	0.988092
Ehrlichia ruminantium	0.171939	-1.31455	3.13079	-0.419878	0.674575	0.988092
Orientia tsutsugamushi	0.0533576	-0.492188	3.14975	-0.156262	0.875826	0.988092
Bacteroides fragilis	17.681	-0.114745	0.818695	-0.140156	0.888536	0.988092
Bacteroides thetaiotaomicron	99.9945	-0.213525	0.566622	-0.376838	0.706294	0.988092
Butyrivibrio fibrisolvens	769.593	-1.04744	0.875182	-1.19682	0.231377	0.988092
Porphyromonas gingivalis	1.31812	0.998153	1.08283	0.921802	0.356632	0.988092
Faecalibacterium prausnitzii	115.283	-0.654622	0.525711	-1.24521	0.213054	0.988092
Dichelobacter nodosus	1.17622	-0.3179	1.12014	-0.283805	0.77656	0.988092
Desulfococcus multivorans	0.117784	0.0848847	3.14975	0.0269496	0.9785	0.988092
Desulfovibrio piger	0.196871	1.50521	3.1259	0.481529	0.63014	0.988092
Megasphaera elsdenii	0.0521606	-0.492188	3.14975	-0.156262	0.875826	0.988092
Bacteriovorax stolpii	0.649678	-2.13978	1.87729	-1.13982	0.254361	0.988092
Sphingobacterium mizutaii	1.87204	-1.16076	1.278	-0.908262	0.36374	0.988092
Capnocytophaga gingivalis	8.35696	0.722097	0.80184	0.90055	0.367828	0.988092
Halorhodospira halochloris	0.0765312	0.565776	3.14975	0.179625	0.857447	0.988092
Rhodobacter sphaeroides	0.0521606	-0.492188	3.14975	-0.156262	0.875826	0.988092
Rhodospirillum rubrum	36.252	-2.10088	1.44295	-1.45596	0.145402	0.988092
Chloroflexus aurantiacus	0.259939	1.07438	2.8497	0.377015	0.706162	0.988092
Piscirickettsia salmonis	0.0521606	-0.492188	3.14975	-0.156262	0.875826	0.988092
Oenococcus oeni	0.0598894	-0.492188	3.14975	-0.156262	0.875826	0.988092
Micrococcus luteus	0.0598033	0.565776	3.14975	0.179625	0.857447	0.988092
Staphylococcus epidermidis	0.119607	1.05374	3.14441	0.335116	0.737537	0.988092
Staphylococcus haemolyticus	0.320606	-1.1226	3.12156	-0.359627	0.719126	0.988092
Staphylococcus simulans	0.0765312	0.565776	3.14975	0.179625	0.857447	0.988092
Staphylococcus schleiferi	56.0529	0.0937027	0.823447	0.113793	0.909402	0.988092
Streptococcus suis	0.136335	1.12787	3.14196	0.358969	0.719619	0.988092
Streptococcus thermophilus	0.524531	-1.59064	1.91731	-0.82962	0.406754	0.988092
Streptococcus sobrinus	0.279766	-0.966121	2.8136	-0.343375	0.731316	0.988092
Streptococcus pyogenes	1.19871	-1.44664	1.21177	-1.19382	0.232548	0.988092
Streptococcus iniae	0.104321	-0.91302	3.14301	-0.290492	0.77144	0.988092
Enterococcus faecalis	11.4704	-0.445835	1.28813	-0.34611	0.72926	0.988092
Enterococcus faecium	6.12142	-0.870712	0.794884	-1.0954	0.273343	0.988092
Lactococcus lactis	0.291718	-1.79649	3.11957	-0.575877	0.564698	0.988092
Alicyclobacillus acidocaldarius subsp. acidocaldarius	0.34915	1.96784	3.10963	0.63282	0.526851	0.988092
Bacillus amyloliquefaciens	0.0533576	-0.492188	3.14975	-0.156262	0.875826	0.988092
Bacillus cereus	0.721669	-1.57765	1.90344	-0.828843	0.407193	0.988092
Bacillus coagulans	0.137082	-0.492188	3.14975	-0.156262	0.875826	0.988092
Bacillus subtilis	0.490216	-0.523119	1.77527	-0.29467	0.768246	0.988092
Bacillus thuringiensis	1.06592	-0.581859	1.38562	-0.419928	0.674538	0.988092
Brevibacillus laterosporus	0.265127	-1.05993	3.13819	-0.33775	0.735552	0.988092
Sporosarcina psychrophila	0.502263	2.61615	2.77561	0.942547	0.345912	0.988092
Clostridium acetobutylicum	4.02429	0.882247	1.26863	0.695435	0.486783	0.988092
Clostridium botulinum	4.57875	-0.672869	0.699578	-0.961821	0.33614	0.988092
Clostridium butyricum	0.382904	0.586128	2.11442	0.277205	0.781623	0.988092
Clostridium cochlearium	0.0533576	-0.492188	3.14975	-0.156262	0.875826	0.988092
Clostridioides difficile	59.4357	0.516212	0.661573	0.780281	0.435226	0.988092
Clostridium pasteurianum	0.166605	-1.29031	3.13144	-0.412048	0.680304	0.988092
Clostridium perfringens	27.971	-0.218012	0.693283	-0.314463	0.75317	0.988092
Paeniclostridium sordellii	3.07222	0.452736	1.11873	0.404689	0.685706	0.988092
Thermoclostridium stercorarium	0.117784	0.0848847	3.14975	0.0269496	0.9785	0.988092
Hungateiclostridium thermocellum	0.863426	1.07419	1.39924	0.767694	0.442669	0.988092
Clostridium tyrobutyricum	0.0598033	0.565776	3.14975	0.179625	0.857447	0.988092
Clostridium beijerinckii	0.828005	2.78056	2.14423	1.29676	0.194712	0.988092
Clostridium estertheticum subsp. estertheticum	0.0598033	0.565776	3.14975	0.179625	0.857447	0.988092
Clostridium baratii	5.41433	0.0665889	0.900837	0.073919	0.941075	0.988092
Lactobacillus buchneri	0.265026	1.09507	2.83055	0.386876	0.698848	0.988092
Lactobacillus delbrueckii	0.863387	-1.36976	1.78621	-0.766854	0.443168	0.988092
Lactobacillus helveticus	1.76398	-4.09947	2.56827	-1.5962	0.110445	0.988092
Lactobacillus plantarum	1.38598	-1.92069	2.00588	-0.957529	0.3383	0.988092
Lactobacillus paracasei	2.78064	-1.91651	1.21701	-1.57477	0.115309	0.988092
Lactobacillus acetotolerans	0.418623	2.36938	3.09019	0.766743	0.443235	0.988092
Lactobacillus agilis	1.16187	0.290778	1.52064	0.191222	0.848352	0.988092
Listeria monocytogenes	0.586714	0.822576	1.49587	0.549899	0.582389	0.988092
Renibacterium salmoninarum	0.0598894	-0.492188	3.14975	-0.156262	0.875826	0.988092
Bifidobacterium breve	1.05444	1.52865	1.21676	1.25633	0.208996	0.988092
Bifidobacterium pseudolongum	0.35882	2.15414	3.102	0.694436	0.487409	0.988092
Brevibacterium linens	0.0598894	-0.492188	3.14975	-0.156262	0.875826	0.988092
Corynebacterium pseudotuberculosis	1.24628	0.301927	1.4676	0.205729	0.837003	0.988092
Eubacterium limosum	0.247282	-0.344749	2.88643	-0.119438	0.904929	0.988092
Cutibacterium acnes	2.1448	2.29635	1.50279	1.52806	0.126498	0.988092
Mycobacterium kansasii	3.51178	1.07523	0.985206	1.09138	0.275108	0.988092
Rhodococcus ruber	0.0598033	0.565776	3.14975	0.179625	0.857447	0.988092
Tropheryma whipplei	0.736002	0.465873	1.6026	0.290698	0.771282	0.988092
Mycoplasma hyorhinis	0.0765312	0.565776	3.14975	0.179625	0.857447	0.988092
Mycoplasma pneumoniae	0.171142	-0.343592	3.14275	-0.109328	0.912942	0.988092
Mycoplasma fermentans	0.460618	-0.857274	1.76546	-0.485581	0.627265	0.988092
Acholeplasma laidlawii	0.277458	-1.7625	2.71627	-0.64887	0.516422	0.988092
Mesoplasma florum	0.0521606	-0.492188	3.14975	-0.156262	0.875826	0.988092
Gardnerella vaginalis	0.283527	1.29854	3.13482	0.414231	0.678705	0.988092
Brochothrix thermosphacta	1.84451	-0.212947	1.14485	-0.186004	0.852441	0.988092
Molluscum contagiosum virus subtype 1	0.491859	-2.3116	3.10354	-0.744825	0.456377	0.988092
Ictalurid herpesvirus 1	0.326325	-1.63485	3.12296	-0.523493	0.600631	0.988092
Punta Toro virus	0.122965	-0.492188	3.14975	-0.156262	0.875826	0.988092
Staphylococcus lugdunensis	0.77454	0.193457	1.37919	0.140269	0.888448	0.988092
Lactobacillus curvatus	0.737789	-2.86464	3.08573	-0.928351	0.353225	0.988092
Tannerella forsythia	0.414989	-0.677774	1.80878	-0.374712	0.707875	0.988092
Bacteroides heparinolyticus	0.467071	1.24249	1.75046	0.709805	0.477825	0.988092
Bacteroides ovatus	610.444	-0.70214	0.637489	-1.10142	0.270716	0.988092
Bacteroides zoogleoformans	4.64221	-1.23611	0.972926	-1.27051	0.203902	0.988092
Prevotella denticola	0.485064	0.844697	1.71974	0.491177	0.623301	0.988092
Prevotella intermedia	0.0765312	0.565776	3.14975	0.179625	0.857447	0.988092
Arcanobacterium haemolyticum	0.119693	0.0848847	3.14975	0.0269496	0.9785	0.988092
Hyphantria cunea nucleopolyhedrovirus	0.260047	-1.16129	3.13511	-0.370414	0.711074	0.988092
[Clostridium] cellulosi	79.3307	0.296819	0.995458	0.298174	0.765571	0.988092
Staphylococcus auricularis	0.0765312	0.565776	3.14975	0.179625	0.857447	0.988092
Gemella morbillorum	0.0598033	0.565776	3.14975	0.179625	0.857447	0.988092
Veillonella parvula	0.113247	-0.968245	3.14115	-0.308245	0.757896	0.988092
Rhodothermus marinus	0.830206	-1.36779	1.5772	-0.867221	0.385821	0.988092
Mycoplasma bovirhinis	1.67579	0.585291	1.08503	0.539426	0.589593	0.988092
Taylorella equigenitalis	0.0521606	-0.492188	3.14975	-0.156262	0.875826	0.988092
Cutibacterium avidum	0.0765312	0.565776	3.14975	0.179625	0.857447	0.988092
Parvimonas micra	0.137082	-0.492188	3.14975	-0.156262	0.875826	0.988092
Pseudomonas viridiflava	0.0598894	-0.492188	3.14975	-0.156262	0.875826	0.988092
Rathayibacter tritici	0.131248	1.11872	3.14226	0.356025	0.721822	0.988092
Anoxybacillus flavithermus	0.0656238	0.565776	3.14975	0.179625	0.857447	0.988092
Lactobacillus johnsonii	0.510971	-1.34431	2.43655	-0.551727	0.581135	0.988092
Streptobacillus moniliformis	2.56654	0.952898	1.71676	0.555055	0.578857	0.988092
Geobacter sulfurreducens	0.0533576	-0.492188	3.14975	-0.156262	0.875826	0.988092
Corynebacterium cystitidis	0.811649	-0.0798549	1.69567	-0.0470933	0.962439	0.988092
Nocardia seriolae	0.514701	0.513079	1.57015	0.32677	0.743842	0.988092
Sinomonas atrocyanea	0.492632	-2.40751	2.8195	-0.853876	0.393174	0.988092
Photobacterium damselae subsp. piscicida	2.67827	-1.10345	1.32263	-0.834285	0.404121	0.988092
Dialister pneumosintes	0.0598894	-0.492188	3.14975	-0.156262	0.875826	0.988092
Acinetobacter radioresistens	0.119693	0.0848847	3.14975	0.0269496	0.9785	0.988092
Stenotrophomonas maltophilia	0.409176	0.909784	2.48691	0.365829	0.714493	0.988092
Xenorhabdus bovienii	0.119607	1.05374	3.14441	0.335116	0.737537	0.988092
Thioploca ingrica	0.496705	0.858807	2.04412	0.420134	0.674387	0.988092
Azoarcus communis	0.105518	-0.920664	3.14275	-0.292948	0.769562	0.988092
Shewanella benthica	0.754393	1.20394	1.60365	0.750751	0.452802	0.988092
Jonesia denitrificans	2.22069	1.5297	1.26189	1.21222	0.225427	0.988092
Paenibacillus durus	0.106715	-0.928264	3.14249	-0.295391	0.767695	0.988092
Staphylococcus aureus subsp. aureus	2.44875	-1.75657	1.4269	-1.23104	0.218308	0.988092
Pseudomonas agarici	0.164124	-0.335948	3.14301	-0.106887	0.914878	0.988092
Bacteroides caccae	2.38578	-1.25579	1.18853	-1.05659	0.2907	0.988092
Spiroplasma phoeniceum	0.0598894	-0.492188	3.14975	-0.156262	0.875826	0.988092
Mycoplasma pullorum	0.0598033	0.565776	3.14975	0.179625	0.857447	0.988092
Wigglesworthia glossinidia	0.286384	-1.78037	3.1199	-0.570652	0.568236	0.988092
Dehalobacterium formicoaceticum	566.347	0.194126	0.63711	0.304698	0.760596	0.988092
Tetragenococcus halophilus	0.0765312	0.565776	3.14975	0.179625	0.857447	0.988092
Enterococcus durans	0.0598033	0.565776	3.14975	0.179625	0.857447	0.988092
Lactobacillus lindneri	0.383012	-1.97122	3.11529	-0.632758	0.526892	0.988092
Streptomyces venezuelae	1.01785	1.05837	1.33483	0.792888	0.427843	0.988092
Oscillatoria acuminata PCC 6304	0.0598894	-0.492188	3.14975	-0.156262	0.875826	0.988092
Colwellia sp. MT41	0.0656238	0.565776	3.14975	0.179625	0.857447	0.988092
Salmonella enterica subsp. enterica	0.54405	2.74562	2.76535	0.992865	0.320776	0.988092
Actinotignum schaalii	0.119607	1.05374	3.14441	0.335116	0.737537	0.988092
Lactobacillus paraplantarum	0.176322	-1.00937	3.13981	-0.321475	0.74785	0.988092
Acholeplasma brassicae	0.0533576	-0.492188	3.14975	-0.156262	0.875826	0.988092
Serratia rubidaea	1.14827	1.66641	1.31085	1.27124	0.203642	0.988092
Vibrio shilonii	0.0656238	0.565776	3.14975	0.179625	0.857447	0.988092
Bacillus pseudomycoides	0.122965	-0.492188	3.14975	-0.156262	0.875826	0.988092
Edwardsiella ictaluri	0.657837	3.00472	3.06373	0.980737	0.326722	0.988092
Moritella yayanosii	0.156482	-1.24261	3.13276	-0.396648	0.691627	0.988092
Staphylococcus condimenti	0.317288	-1.43229	2.61589	-0.547534	0.584012	0.988092
Collinsella aerofaciens	0.0521606	-0.492188	3.14975	-0.156262	0.875826	0.988092
Paraburkholderia caribensis	0.137082	-0.492188	3.14975	-0.156262	0.875826	0.988092
Mannheimia haemolytica	1.05768	1.52289	1.41685	1.07484	0.282445	0.988092
Prevotella enoeca	57.6609	1.88644	1.17218	1.60934	0.107542	0.988092
Denitrobacterium detoxificans	0.0598894	-0.492188	3.14975	-0.156262	0.875826	0.988092
Pseudanabaena sp. PCC 7367	0.0765312	0.565776	3.14975	0.179625	0.857447	0.988092
Pragia fontium	1.00901	3.06367	2.6094	1.17409	0.240359	0.988092
gamma proteobacterium HdN1	0.626574	1.71336	1.83928	0.93154	0.351574	0.988092
Lactobacillus delbrueckii subsp. delbrueckii	0.0598894	-0.492188	3.14975	-0.156262	0.875826	0.988092
Pseudoclostridium thermosuccinogenes	24.6304	0.062733	0.676176	0.0927762	0.926081	0.988092
Eggerthella lenta	10.9312	0.937929	1.00622	0.932129	0.35127	0.988092
Photobacterium damselae subsp. damselae	0.0765312	0.565776	3.14975	0.179625	0.857447	0.988092
Achromobacter xylosoxidans	0.104321	-0.91302	3.14301	-0.290492	0.77144	0.988092
Xanthomonas citri pv. malvacearum	0.212952	0.753998	3.13781	0.240295	0.810102	0.988092
Mycoplasma dispar	0.122965	-0.492188	3.14975	-0.156262	0.875826	0.988092
Lactobacillus acidipiscis	0.164124	-0.335948	3.14301	-0.106887	0.914878	0.988092
Oligella urethralis	0.419221	-1.21962	2.01902	-0.604062	0.545802	0.988092
Salmonella enterica subsp. enterica serovar Typhi	0.883533	1.90491	2.2573	0.843887	0.398733	0.988092
Candidatus Paracaedibacter acanthamoebae	0.255941	1.77512	3.11584	0.569708	0.568876	0.988092
Candidatus Portiera aleyrodidarum	0.105518	-0.920664	3.14275	-0.292948	0.769562	0.988092
Sphingomonas koreensis	0.265026	1.09507	2.83055	0.386876	0.698848	0.988092
Pandoraea norimbergensis	0.137082	-0.492188	3.14975	-0.156262	0.875826	0.988092
Cupriavidus oxalaticus	0.122965	-0.492188	3.14975	-0.156262	0.875826	0.988092
Flavobacterium psychrophilum	0.260047	-1.16129	3.13511	-0.370414	0.711074	0.988092
Pseudomonas synxantha BG33R	0.118981	0.0848847	3.14975	0.0269496	0.9785	0.988092
Vitreoscilla sp. C1	0.0656238	0.565776	3.14975	0.179625	0.857447	0.988092
Austwickia chelonae	0.367991	0.855359	2.14704	0.39839	0.690343	0.988092
Streptococcus infantarius	0.412927	-1.34105	2.50302	-0.535774	0.592115	0.988092
Nitrosococcus watsonii C-113	0.20642	0.753998	3.13781	0.240295	0.810102	0.988092
Frankia casuarinae	0.0533576	-0.492188	3.14975	-0.156262	0.875826	0.988092
Thioalkalivibrio versutus	0.175125	-0.999695	3.14012	-0.318362	0.75021	0.988092
Lactobacillus jensenii	0.943917	-3.14162	2.69288	-1.16664	0.243356	0.988092
Nocardioides sp. CF8	0.113247	-0.968245	3.14115	-0.308245	0.757896	0.988092
Francisella tularensis subsp. tularensis	0.202641	0.0848847	3.14975	0.0269496	0.9785	0.988092
Providencia alcalifaciens	0.0656238	0.565776	3.14975	0.179625	0.857447	0.988092
Actinomyces radingae	0.19044	-1.00937	3.13981	-0.321475	0.74785	0.988092
Arcanobacterium phocae	0.7842	0.180765	1.43816	0.125692	0.899976	0.988092
Candidatus Hamiltonella defensa	0.0765312	0.565776	3.14975	0.179625	0.857447	0.988092
Leptospira biflexa serovar Patoc	0.77503	1.12665	1.4394	0.782721	0.433791	0.988092
Elephantid betaherpesvirus 1	0.122965	-0.492188	3.14975	-0.156262	0.875826	0.988092
Pseudomonas sp. MT-1	0.202555	1.12787	3.14196	0.358969	0.719619	0.988092
Magnetococcus marinus MC-1	0.0598894	-0.492188	3.14975	-0.156262	0.875826	0.988092
Sphaerochaeta globosa str. Buddy	0.0598894	-0.492188	3.14975	-0.156262	0.875826	0.988092
Megamonas hypermegale	0.106715	-0.928264	3.14249	-0.295391	0.767695	0.988092
Pseudoalteromonas phenolica	0.315744	1.99653	3.10877	0.642226	0.520727	0.988092
Paenibacillus naphthalenovorans	0.125513	0.0848847	3.14975	0.0269496	0.9785	0.988092
Cupriavidus taiwanensis	0.0765312	0.565776	3.14975	0.179625	0.857447	0.988092
Paenibacillus stellifer	0.106715	-0.928264	3.14249	-0.295391	0.767695	0.988092
Desulfobacterium autotrophicum HRM2	0.344106	0.214139	2.20843	0.0969645	0.922755	0.988092
Desulfotalea psychrophila LSv54	0.0598894	-0.492188	3.14975	-0.156262	0.875826	0.988092
Clostridium isatidis	0.365311	-1.69285	3.10717	-0.544819	0.585878	0.988092
Candidatus Baumannia cicadellinicola	0.0521606	-0.492188	3.14975	-0.156262	0.875826	0.988092
Alkalilimnicola ehrlichii MLHE-1	0.526163	1.51475	1.67512	0.904262	0.365856	0.988092
Streptomyces koyangensis	0.129889	0.0848847	3.14975	0.0269496	0.9785	0.988092
Pedobacter cryoconitis	1.45501	0.399996	1.03076	0.388059	0.697972	0.988092
Vibrio coralliilyticus	0.0598033	0.565776	3.14975	0.179625	0.857447	0.988092
Planococcus maritimus	0.179668	-1.34908	3.12987	-0.431035	0.666443	0.988092
Clostridium perfringens ATCC 13124	0.0656238	0.565776	3.14975	0.179625	0.857447	0.988092
Synechococcus sp. PCC 7336	10.3009	1.12161	0.832983	1.34649	0.178144	0.988092
Vibrio vulnificus YJ016	0.345929	0.795853	3.11068	0.255846	0.79807	0.988092
Shigella flexneri 2a str. 301	0.71764	3.12766	3.05979	1.02218	0.306695	0.988092
Anoxybacillus gonensis	23.2364	-0.325824	1.00957	-0.322737	0.746895	0.988092
Bacillus krulwichiae	0.0533576	-0.492188	3.14975	-0.156262	0.875826	0.988092
Candidatus Blochmannia floridanus	0.178785	0.60573	3.14331	0.192704	0.84719	0.988092
Candidatus Koribacter versatilis Ellin345	0.395242	-1.40036	2.05479	-0.681513	0.495547	0.988092
Kosakonia cowanii	0.973581	3.57008	2.52697	1.41279	0.157718	0.988092
Capnocytophaga sp. ChDC OS43	0.0598894	-0.492188	3.14975	-0.156262	0.875826	0.988092
Shewanella oneidensis MR-1	0.0598894	-0.492188	3.14975	-0.156262	0.875826	0.988092
Ruminococcus champanellensis 18P13 = JCM 17042	82.9258	-1.29862	1.0359	-1.25362	0.209982	0.988092
Leptospira interrogans serovar Manilae	0.0533576	-0.492188	3.14975	-0.156262	0.875826	0.988092
Entomoplasma somnilux	0.257399	-0.999695	3.14012	-0.318362	0.75021	0.988092
Erwinia sp. Ejp617	2.23837	0.058338	1.08541	0.0537473	0.957136	0.988092
Croceibacter atlanticus HTCC2559	2838.78	0.627279	0.783818	0.800287	0.423545	0.988092
Spiroplasma alleghenense	0.208376	1.16992	3.14062	0.372511	0.709513	0.988092
[Mannheimia] succiniciproducens MBEL55E	0.0765312	0.565776	3.14975	0.179625	0.857447	0.988092
Aquifex aeolicus VF5	0.256675	1.77878	3.11571	0.570905	0.568064	0.988092
Buchnera aphidicola str. Bp (Baizongia pistaciae)	0.866112	0.134491	1.61346	0.0833555	0.933569	0.988092
Comamonas kerstersii	0.104321	-0.91302	3.14301	-0.290492	0.77144	0.988092
Candidatus Solibacter usitatus Ellin6076	76.4924	-0.153582	1.08944	-0.140974	0.887891	0.988092
Fastidiosipila sanguinis	16.7855	0.219605	0.697224	0.314971	0.752784	0.988092
Akkermansia muciniphila	85.5717	-1.45218	1.87806	-0.773236	0.439383	0.988092
Ichthyobacterium seriolicida	1.24928	-0.530257	1.31116	-0.404418	0.685905	0.988092
Yoonia vestfoldensis	0.0656238	0.565776	3.14975	0.179625	0.857447	0.988092
Bacteroides cellulosilyticus	5076.79	1.16369	0.757675	1.53587	0.124571	0.988092
Haemophilus pittmaniae	0.205238	-0.492188	3.14975	-0.156262	0.875826	0.988092
Lysobacter gummosus	0.153062	1.23489	3.13781	0.393552	0.693912	0.988092
Prevotella ruminicola 23	0.0765312	0.565776	3.14975	0.179625	0.857447	0.988092
Rubrobacter xylanophilus DSM 9941	0.183246	-0.351192	3.14249	-0.111756	0.911017	0.988092
Chelativorans sp. BNC1	0.671664	0.559614	1.42359	0.3931	0.694245	0.988092
Mycoplasma mobile 163K	2.15685	0.78241	1.11093	0.704281	0.481258	0.988092
Cytophaga hutchinsonii ATCC 33406	125.397	1.24111	0.860077	1.44302	0.149016	0.988092
Aggregatibacter actinomycetemcomitans HK1651	0.17941	1.42258	3.12933	0.454597	0.649399	0.988092
Lactobacillus acidophilus NCFM	1.36743	-2.37566	1.78665	-1.32967	0.183627	0.988092
Mycoplasma penetrans HF-2	26.6125	-0.805748	0.805366	-1.00047	0.317081	0.988092
Mycoplasma pulmonis UAB CTIP	0.0521606	-0.492188	3.14975	-0.156262	0.875826	0.988092
Rhodobacter capsulatus SB 1003	0.113161	0.0848847	3.14975	0.0269496	0.9785	0.988092
Caldanaerobacter subterraneus subsp. tengcongensis MB4	0.119607	1.05374	3.14441	0.335116	0.737537	0.988092
Yersinia pseudotuberculosis IP 32953	1.32865	1.43461	1.10127	1.3027	0.192679	0.988092
Prosthecochloris sp. GSB1	0.196871	1.50521	3.1259	0.481529	0.63014	0.988092
Staphylococcus pseudintermedius	0.182854	-1.05993	3.13819	-0.33775	0.735552	0.988092
Chlorobium phaeobacteroides DSM 266	1.7461	0.206383	0.927062	0.222621	0.823831	0.988092
Jannaschia sp. CCS1	0.142752	0.565776	3.14975	0.179625	0.857447	0.988092
Clostridium beijerinckii NCIMB 8052	0.20642	0.753998	3.13781	0.240295	0.810102	0.988092
Symbiobacterium thermophilum IAM 14863	0.111964	0.0848847	3.14975	0.0269496	0.9785	0.988092
Flavonifractor plautii	1233.65	0.397062	0.543488	0.73058	0.465036	0.988092
Bacillus altitudinis	0.886125	-1.88931	1.8411	-1.02618	0.304805	0.988092
Bacteroides fragilis YCH46	4.19225	1.67486	1.06237	1.57653	0.114904	0.988092
Polaromonas sp. JS666	0.283527	1.29854	3.13482	0.414231	0.678705	0.988092
Salmonella enterica subsp. salamae serovar Greenside	0.182854	-1.05993	3.13819	-0.33775	0.735552	0.988092
Blattabacterium sp. (Cryptocercus kyebangensis)	0.0765312	0.565776	3.14975	0.179625	0.857447	0.988092
Thermomicrobium roseum DSM 5159	4.46295	0.945882	0.921315	1.02667	0.304578	0.988092
Agrobacterium vitis S4	0.129889	0.0848847	3.14975	0.0269496	0.9785	0.988092
Psychroflexus torquis ATCC 700755	1.0085	-0.609679	1.36999	-0.445023	0.656303	0.988092
Robiginitalea biformata HTCC2501	0.0598894	-0.492188	3.14975	-0.156262	0.875826	0.988092
Maribacter sp. HTCC2170	0.125513	0.0848847	3.14975	0.0269496	0.9785	0.988092
Erythrobacter litoralis HTCC2594	0.0598894	-0.492188	3.14975	-0.156262	0.875826	0.988092
Parvularcula bermudensis HTCC2503	0.104321	-0.91302	3.14301	-0.290492	0.77144	0.988092
Congregibacter litoralis KT71	0.0656238	0.565776	3.14975	0.179625	0.857447	0.988092
Aliivibrio salmonicida LFI1238	0.60534	2.00788	2.22942	0.90063	0.367785	0.988092
Hydrogenovibrio crunogenus XCL-2	2.56632	-1.17301	1.00688	-1.165	0.24402	0.988092
Synechococcus sp. JA-2-3B'a(2-13)	0.137082	-0.492188	3.14975	-0.156262	0.875826	0.988092
Streptococcus thermophilus LMD-9	9.51972	-0.652928	0.690397	-0.945728	0.344287	0.988092
Frankia alni ACN14a	0.0521606	-0.492188	3.14975	-0.156262	0.875826	0.988092
Escherichia coli HS	0.239213	1.71282	3.11801	0.549331	0.582778	0.988092
Simkania negevensis Z	0.472798	0.306483	1.74649	0.175485	0.860698	0.988092
Syntrophobacter fumaroxidans MPOB	0.238674	0.134259	2.45098	0.0547775	0.956316	0.988092
Pelobacter carbinolicus DSM 2380	0.105518	-0.920664	3.14275	-0.292948	0.769562	0.988092
Pelobacter propionicus DSM 2379	0.366169	0.260575	1.88748	0.138054	0.890198	0.988092
Rhodoferax ferrireducens T118	0.0656238	0.565776	3.14975	0.179625	0.857447	0.988092
Vibrio cholerae O395	0.0765312	0.565776	3.14975	0.179625	0.857447	0.988092
Zobellella denitrificans	0.0598033	0.565776	3.14975	0.179625	0.857447	0.988092
Halorhodospira halophila SL1	0.0533576	-0.492188	3.14975	-0.156262	0.875826	0.988092
Desulfotomaculum reducens MI-1	0.195513	0.689025	3.14062	0.219391	0.826345	0.988092
Micavibrio aeruginosavorus	0.0521606	-0.492188	3.14975	-0.156262	0.875826	0.988092
Hahella chejuensis KCTC 2396	0.111964	0.0848847	3.14975	0.0269496	0.9785	0.988092
Acidothermus cellulolyticus 11B	0.374545	0.861964	2.58872	0.332969	0.739158	0.988092
Caldicellulosiruptor saccharolyticus DSM 8903	0.744209	1.87469	1.60241	1.16992	0.242034	0.988092
Psychromonas ingrahamii 37	0.0765312	0.565776	3.14975	0.179625	0.857447	0.988092
Lachnoclostridium phytofermentans ISDg	476.79	-1.14295	0.906011	-1.26152	0.207123	0.988092
Campylobacter hominis ATCC BAA-381	0.142752	0.565776	3.14975	0.179625	0.857447	0.988092
Cupriavidus sp. USMAA1020	0.0765312	0.565776	3.14975	0.179625	0.857447	0.988092
Halothermothrix orenii H 168	4.14203	-0.394202	0.793279	-0.496927	0.619241	0.988092
Halotalea alkalilenta	0.194913	0.0848847	3.14975	0.0269496	0.9785	0.988092
Stigmatella aurantiaca DW4/3-1	0.182854	-1.05993	3.13819	-0.33775	0.735552	0.988092
Xanthomonas albilineans GPE PC73	0.177588	0.60573	3.14331	0.192704	0.84719	0.988092
Clostridium novyi NT	0.0521606	-0.492188	3.14975	-0.156262	0.875826	0.988092
Nitratiruptor sp. SB155-2	0.183408	0.637831	3.14226	0.202985	0.839147	0.988092
Planktothrix agardhii NIVA-CYA 126/8	0.153062	1.23489	3.13781	0.393552	0.693912	0.988092
Pontibacter akesuensis	0.66523	1.7259	1.91166	0.902828	0.366617	0.988092
Candidatus Protochlamydia naegleriophila	0.0765312	0.565776	3.14975	0.179625	0.857447	0.988092
Lactobacillus delbrueckii subsp. bulgaricus ATCC 11842 = JCM 1002	0.693739	-1.3071	2.37449	-0.550475	0.581994	0.988092
Verminephrobacter eiseniae EF01-2	0.0598033	0.565776	3.14975	0.179625	0.857447	0.988092
Terriglobus roseus	0.137082	-0.492188	3.14975	-0.156262	0.875826	0.988092
Maricaulis maris MCS10	0.992276	-0.838232	1.21164	-0.691814	0.489054	0.988092
Clostridium taeniosporum	9.45406	0.718848	0.937691	0.766615	0.443311	0.988092
Beijerinckia indica subsp. indica ATCC 9039	0.0656238	0.565776	3.14975	0.179625	0.857447	0.988092
Bacillus pseudofirmus OF4	0.274165	-1.16129	3.13511	-0.370414	0.711074	0.988092
Agrococcus jejuensis	0.632579	-1.06756	1.54761	-0.689816	0.49031	0.988092
Geobacter bemidjiensis Bem	0.0765312	0.565776	3.14975	0.179625	0.857447	0.988092
Methanococcus vannielii SB	0.122965	-0.492188	3.14975	-0.156262	0.875826	0.988092
Candidatus Ruthia magnifica str. Cm (Calyptogena magnifica)	0.0656238	0.565776	3.14975	0.179625	0.857447	0.988092
Actinobacillus pleuropneumoniae serovar 5b str. L20	0.0656238	0.565776	3.14975	0.179625	0.857447	0.988092
Halorubrum lacusprofundi ATCC 49239	0.119779	-1.00708	3.13988	-0.320738	0.748409	0.988092
Glypta fumiferanae ichnovirus	0.122965	-0.492188	3.14975	-0.156262	0.875826	0.988092
Geobacillus thermodenitrificans NG80-2	0.249046	-0.421057	2.88157	-0.146121	0.883826	0.988092
Methylibium petroleiphilum PM1	0.3492	2.09854	3.10415	0.676043	0.499014	0.988092
Methylobacterium sp. 4-46	0.0598894	-0.492188	3.14975	-0.156262	0.875826	0.988092
Parabacteroides distasonis ATCC 8503	0.0533576	-0.492188	3.14975	-0.156262	0.875826	0.988092
Variovorax boronicumulans	0.434187	0.565782	1.7949	0.315217	0.752597	0.988092
Desulfatibacillum alkenivorans AK-01	0.58876	-0.0591932	1.96432	-0.0301341	0.97596	0.988092
Escherichia coli SMS-3-5	0.837246	3.34591	3.05354	1.09575	0.273189	0.988092
Streptomyces sp. CNQ-509	0.0598033	0.565776	3.14975	0.179625	0.857447	0.988092
Elusimicrobium minutum Pei191	0.165322	-0.343592	3.14275	-0.109328	0.912942	0.988092
Stackebrandtia nassauensis DSM 44728	0.759255	-0.599902	1.45156	-0.413281	0.679401	0.988092
Xylanimonas cellulosilytica DSM 15894	0.0598033	0.565776	3.14975	0.179625	0.857447	0.988092
Sorangium cellulosum So ce56	0.0598894	-0.492188	3.14975	-0.156262	0.875826	0.988092
Phenylobacterium zucineum HLK1	0.0533576	-0.492188	3.14975	-0.156262	0.875826	0.988092
Streptomyces pristinaespiralis ATCC 25486	0.260047	-1.16129	3.13511	-0.370414	0.711074	0.988092
Candidatus Cloacimonas acidaminovorans str. Evry	0.809056	-1.00842	1.64503	-0.613008	0.539871	0.988092
Streptomyces sp. Mg1	0.0533576	-0.492188	3.14975	-0.156262	0.875826	0.988092
Steroidobacter denitrificans	0.288926	-0.121439	2.79836	-0.0433965	0.965385	0.988092
Cryptobacterium curtum DSM 15641	0.785721	-2.29381	1.55033	-1.47956	0.13899	0.988092
Conexibacter woesei DSM 14684	0.653104	-2.13891	1.85417	-1.15357	0.248676	0.988092
Pantoea vagans	0.125427	1.08662	3.14331	0.345693	0.729573	0.988092
Candidatus Purcelliella pentastirinorum	0.535869	1.00435	1.71051	0.587163	0.557094	0.988092
Candidatus Ishikawaella capsulata Mpkobe	0.0521606	-0.492188	3.14975	-0.156262	0.875826	0.988092
Modestobacter marinus	0.137082	-0.492188	3.14975	-0.156262	0.875826	0.988092
Candidatus Desulforudis audaxviator MP104C	0.620367	-0.856461	1.62401	-0.527376	0.597933	0.988092
Kytococcus sedentarius DSM 20547	0.0598894	-0.492188	3.14975	-0.156262	0.875826	0.988092
Sphaerobacter thermophilus DSM 20745	0.300431	-0.676398	2.71165	-0.249441	0.80302	0.988092
Clostridioides difficile QCD-76w55	0.267668	1.07469	2.81578	0.381667	0.702708	0.988092
Methylacidiphilum infernorum V4	0.0598894	-0.492188	3.14975	-0.156262	0.875826	0.988092
Geoalkalibacter subterraneus	5.32186	-1.59874	1.27334	-1.25555	0.209279	0.988092
Pelosinus sp. UFO1	0.142752	0.565776	3.14975	0.179625	0.857447	0.988092
Desulfohalobium retbaense DSM 5692	0.0656238	0.565776	3.14975	0.179625	0.857447	0.988092
Desulfofarcimen acetoxidans DSM 771	0.827352	-1.88318	1.59408	-1.18136	0.237461	0.988092
Bacillus velezensis	0.568696	0.273457	1.76881	0.154599	0.877138	0.988092
Kosakonia oryzae	0.90287	3.46409	2.54553	1.36085	0.173561	0.988092
Heliobacterium modesticaldum Ice1	0.261136	1.07443	2.84432	0.377745	0.70562	0.988092
Dietzia timorensis	1.31696	-2.11951	1.54208	-1.37446	0.1693	0.988092
Haliangium ochraceum DSM 14365	4.37498	0.695858	0.888144	0.783497	0.433335	0.988092
Eggerthella sp. YY7918	12.3342	0.262171	0.965236	0.271614	0.785919	0.988092
Erythrobacter gangjinensis	0.758556	-1.07718	1.58377	-0.680137	0.496418	0.988092
Oceanimonas sp. GK1	0.0533576	-0.492188	3.14975	-0.156262	0.875826	0.988092
Candidatus Azobacteroides pseudotrichonymphae	2.87799	0.327824	0.849122	0.386074	0.699442	0.988092
Actinoplanes missouriensis 431	0.0656238	0.565776	3.14975	0.179625	0.857447	0.988092
[Eubacterium] rectale ATCC 33656	316.606	0.507642	1.17127	0.433412	0.664716	0.988092
[Eubacterium] eligens ATCC 27750	1741.78	-0.193696	0.593368	-0.326435	0.744095	0.988092
Butyrivibrio proteoclasticus B316	0.0598894	-0.492188	3.14975	-0.156262	0.875826	0.988092
Chloroherpeton thalassium ATCC 35110	0.338379	1.39874	2.13817	0.654175	0.512999	0.988092
Alicyclobacillus acidocaldarius subsp. acidocaldarius DSM 446	0.0598894	-0.492188	3.14975	-0.156262	0.875826	0.988092
Candidatus Accumulibacter phosphatis clade IIA str. UW-1	0.0521606	-0.492188	3.14975	-0.156262	0.875826	0.988092
Denitrovibrio acetiphilus DSM 12809	0.0521606	-0.492188	3.14975	-0.156262	0.875826	0.988092
Leptotrichia buccalis C-1013-b	0.113161	0.0848847	3.14975	0.0269496	0.9785	0.988092
Salmonella enterica subsp. houtenae str. ATCC BAA-1581	15.37	1.2912	1.18334	1.09114	0.275209	0.988092
Lactobacillus jensenii JV-V16	4.16177	-2.33254	1.89562	-1.23049	0.218515	0.988092
Desulfomicrobium baculatum DSM 4028	0.541942	0.14925	2.3941	0.0623408	0.950291	0.988092
Sulfurospirillum deleyianum DSM 6946	0.0533576	-0.492188	3.14975	-0.156262	0.875826	0.988092
Sebaldella termitidis ATCC 33386	0.0533576	-0.492188	3.14975	-0.156262	0.875826	0.988092
Bacillus cereus m1293	1.24233	-1.89519	2.32048	-0.816721	0.414088	0.988092
Bacillus thuringiensis YBT-1518	0.0521606	-0.492188	3.14975	-0.156262	0.875826	0.988092
Rhodoluna lacicola	1.02305	2.57698	2.6386	0.976645	0.328745	0.988092
Flavobacteriaceae bacterium 3519-10	1.05783	-0.905677	1.33791	-0.676935	0.498447	0.988092
Chryseobacterium taklimakanense	0.272044	1.12008	2.8052	0.399288	0.689681	0.988092
Blautia hansenii DSM 20583	0.0521606	-0.492188	3.14975	-0.156262	0.875826	0.988092
Helicobacter canadensis MIT 98-5491	1.33829	-1.45358	1.75075	-0.830263	0.40639	0.988092
Haloterrigena turkmenica DSM 5511	0.0765312	0.565776	3.14975	0.179625	0.857447	0.988092
Filifactor alocis ATCC 35896	17.7302	1.74629	1.10547	1.57967	0.114181	0.988092
Deinococcus deserti VCD115	0.457775	-2.29394	2.37821	-0.964567	0.334762	0.988092
Hydrogenobaculum sp. HO	0.350139	1.93393	2.56935	0.752692	0.451635	0.988092
Corynebacterium aurimucosum ATCC 700975	1.37224	0.216082	1.2577	0.171807	0.863589	0.988092
Mobiluncus curtisii ATCC 43063	0.0598033	0.565776	3.14975	0.179625	0.857447	0.988092
Ferrimonas balearica DSM 9799	0.0656238	0.565776	3.14975	0.179625	0.857447	0.988092
Acidovorax carolinensis	0.678087	-2.81639	3.08732	-0.912244	0.36164	0.988092
Thermosediminibacter oceani DSM 16646	0.189778	-0.391172	3.14115	-0.124531	0.900894	0.988092
Halothiobacillus neapolitanus c2	0.18523	1.45067	3.12815	0.463749	0.642828	0.988092
Corynebacterium doosanense CAU 212 = DSM 45436	0.195513	0.689025	3.14062	0.219391	0.826345	0.988092
Mycobacterium tuberculosis variant bovis BCG str. Tokyo 172	0.0598033	0.565776	3.14975	0.179625	0.857447	0.988092
Spirosoma rigui	0.22968	-1.40789	3.12834	-0.450042	0.65268	0.988092
Ureaplasma urealyticum serovar 10 str. ATCC 33699	0.194913	0.0848847	3.14975	0.0269496	0.9785	0.988092
Acidaminococcus intestini RyC-MR95	0.0598033	0.565776	3.14975	0.179625	0.857447	0.988092
Endozoicomonas montiporae CL-33	0.339026	2.06664	3.10673	0.665215	0.505913	0.988092
Halanaerobium praevalens DSM 2228	1.26873	0.112091	1.10984	0.100997	0.919553	0.988092
Aminobacterium colombiense DSM 12261	0.756076	-0.64933	1.40144	-0.463331	0.643127	0.988092
Asticcacaulis excentricus CB 48	17.4214	1.29003	0.979087	1.31759	0.187642	0.988092
Isosphaera pallida ATCC 43644	0.212866	1.57425	3.12316	0.504056	0.614222	0.988092
Prevotella sp. oral taxon 299 str. F0039	1024.28	0.581172	0.794291	0.731686	0.46436	0.988092
Polynucleobacter necessarius	0.0598894	-0.492188	3.14975	-0.156262	0.875826	0.988092
Hirschia baltica ATCC 49814	0.0533576	-0.492188	3.14975	-0.156262	0.875826	0.988092
Coraliomargarita akajimensis DSM 45221	0.284303	-0.162716	2.34424	-0.0694111	0.944662	0.988092
Tenacibaculum jejuense	0.69793	1.52661	1.55611	0.981039	0.326574	0.988092
Aminomonas paucivorans DSM 12260	0.480013	-0.680282	1.75674	-0.38724	0.698578	0.988092
Thiohalobacter thiocyanaticus	0.125427	1.08662	3.14331	0.345693	0.729573	0.988092
Agromyces flavus	0.472335	0.312848	2.47303	0.126504	0.899333	0.988092
Cellulomonas gilvus ATCC 13127	0.411411	-1.42958	2.51991	-0.567314	0.570501	0.988092
Allofrancisella guangzhouensis	0.0598033	0.565776	3.14975	0.179625	0.857447	0.988092
Tolumonas auensis DSM 9187	0.963509	0.921495	1.50875	0.610769	0.541353	0.988092
Nautilia profundicola AmH	7.53983	-0.242347	0.772402	-0.313758	0.753705	0.988092
Arenibacter algicola	0.0598894	-0.492188	3.14975	-0.156262	0.875826	0.988092
Brevibacterium sandarakinum	0.171767	0.572849	3.14441	0.18218	0.855441	0.988092
Erwinia billingiae Eb661	0.45099	1.86833	1.9832	0.942079	0.346152	0.988092
Thermincola potens JR	0.921236	-0.988704	1.51971	-0.650587	0.515313	0.988092
Deferribacter desulfuricans SSM1	0.545026	-1.38211	2.42239	-0.570557	0.5683	0.988092
Klebsiella variicola At-22	0.111964	0.0848847	3.14975	0.0269496	0.9785	0.988092
Segniliparus rotundus DSM 44985	0.0598033	0.565776	3.14975	0.179625	0.857447	0.988092
Simonsiella muelleri ATCC 29453	0.131248	1.11872	3.14226	0.356025	0.721822	0.988092
Cellulosilyticum lentocellum DSM 5427	174.128	-0.722804	0.739557	-0.977347	0.328397	0.988092
Syntrophothermus lipocalidus DSM 12680	0.117784	0.0848847	3.14975	0.0269496	0.9785	0.988092
Paenalcaligenes hominis	0.212866	1.57425	3.12316	0.504056	0.614222	0.988092
Marivirga tractuosa DSM 4126	0.513504	0.51782	1.56978	0.329869	0.741499	0.988092
Desulfarculus baarsii DSM 2075	0.0521606	-0.492188	3.14975	-0.156262	0.875826	0.988092
Thermaerobacter marianensis DSM 12885	0.572737	-0.73318	1.75406	-0.417991	0.675954	0.988092
Desulfosporosinus acidiphilus SJ4	0.0521606	-0.492188	3.14975	-0.156262	0.875826	0.988092
Rhodomicrobium vannielii ATCC 17100	0.256761	1.02432	3.1259	0.327688	0.743147	0.988092
Thermovibrio ammonificans HB-1	0.278184	0.766599	2.78086	0.27567	0.782802	0.988092
Leadbetterella byssophila DSM 17132	0.0598894	-0.492188	3.14975	-0.156262	0.875826	0.988092
Truepera radiovictrix DSM 17093	0.0521606	-0.492188	3.14975	-0.156262	0.875826	0.988092
Bacillus cellulosilyticus DSM 2522	0.17941	1.42258	3.12933	0.454597	0.649399	0.988092
Yersinia pestis Pestoides G	0.0598033	0.565776	3.14975	0.179625	0.857447	0.988092
Anaerostipes hadrus	989.956	-0.593336	0.795223	-0.746125	0.455592	0.988092
Cardinium endosymbiont of Sogatella furcifera	9.52634	1.08607	1.0688	1.01615	0.309557	0.988092
Desulfobacula toluolica Tol2	0.593933	-0.557703	1.68636	-0.330714	0.740861	0.988092
Mucilaginibacter mallensis	0.0656238	0.565776	3.14975	0.179625	0.857447	0.988092
Desulfurispirillum indicum S5	0.269643	-0.927542	2.84683	-0.325816	0.744564	0.988092
Neisseria sp. KEM232	0.196871	1.50521	3.1259	0.481529	0.63014	0.988092
Gordonibacter pamelaeae 7-10-1-b	0.141763	0.565776	3.14975	0.179625	0.857447	0.988092
Candidatus Liberibacter solanacearum CLso-ZC1	0.142155	1.16992	3.14062	0.372511	0.709513	0.988092
Mesotoga prima MesG1.Ag.4.2	7.1205	-2.02515	1.44986	-1.39679	0.162476	0.988092
Fimbriimonas ginsengisoli Gsoil 348	0.900385	0.862916	1.63966	0.526276	0.598697	0.988092
Ethanoligenens harbinense YUAN-3	1540.15	-0.464221	0.718911	-0.645729	0.518455	0.988092
Thermodesulfatator indicus DSM 15286	1.134	0.372229	1.13769	0.327181	0.743531	0.988092
Bacteroides salanitronis DSM 18170	292.648	0.413968	0.401504	1.03104	0.30252	0.988092
Bacillus anthracis str. A16R	25.4807	-0.827617	1.10162	-0.75127	0.45249	0.988092
Rhodoplanes sp. Z2-YC6860	0.0765312	0.565776	3.14975	0.179625	0.857447	0.988092
Bacteroides coprosuis DSM 18011	1.50799	0.552845	1.21418	0.455326	0.648875	0.988092
Desulfovibrio africanus str. Walvis Bay	0.717947	2.02204	1.89392	1.06765	0.285679	0.988092
Oscillibacter valericigenes Sjm18-20	1722.18	-0.150133	0.416909	-0.360109	0.718765	0.988092
Deinococcus proteolyticus MRP	0.188589	0.0848847	3.14975	0.0269496	0.9785	0.988092
Bacteroides helcogenes P 36-108	1.00082	-0.577804	1.41477	-0.408408	0.682974	0.988092
Paludibacter propionicigenes WB4	10.4148	-0.123979	0.899804	-0.137785	0.89041	0.988092
Desulfurella acetivorans A63	0.0765312	0.565776	3.14975	0.179625	0.857447	0.988092
Desulfotomaculum ruminis DSM 2154	0.0533576	-0.492188	3.14975	-0.156262	0.875826	0.988092
Vibrio owensii	0.0533576	-0.492188	3.14975	-0.156262	0.875826	0.988092
Mahella australiensis 50-1 BON	20.4396	0.510901	1.09015	0.468654	0.639317	0.988092
Ruminococcus albus 7 = DSM 20455	31.5729	-0.808776	1.06981	-0.755999	0.44965	0.988092
Oleispira antarctica RB-8	0.0598033	0.565776	3.14975	0.179625	0.857447	0.988092
Jeotgalibaca dankookensis	0.0656238	0.565776	3.14975	0.179625	0.857447	0.988092
Sulfuricurvum kujiense DSM 16994	0.171142	-0.343592	3.14275	-0.109328	0.912942	0.988092
Deinococcus maricopensis DSM 21211	0.826553	1.75611	1.5245	1.15193	0.249351	0.988092
Leptotrichia sp. oral taxon 212	0.697183	0.166142	1.52694	0.108807	0.913355	0.988092
Tannerella sp. oral taxon HOT-286	27.7706	-1.32811	1.24389	-1.0677	0.285654	0.988092
Lachnospiraceae bacterium oral taxon 500	368.99	-0.37464	0.48234	-0.776714	0.437327	0.988092
Mucilaginibacter paludis DSM 18603	0.306125	1.94665	3.11028	0.625878	0.531395	0.988092
Waddlia chondrophila WSU 86-1044	0.0533576	-0.492188	3.14975	-0.156262	0.875826	0.988092
Oceanicoccus sagamiensis	1.01929	0.134366	1.29526	0.103736	0.917379	0.988092
Hyphomicrobium sp. MC1	0.0533576	-0.492188	3.14975	-0.156262	0.875826	0.988092
Alistipes shahii WAL 8301	7337.17	0.174423	0.402778	0.433048	0.66498	0.988092
Faecalitalea cylindroides T2-87	17.0118	1.1474	1.24058	0.924888	0.355024	0.988092
Hungateiclostridium clariflavum DSM 19732	0.716068	-0.16245	1.63898	-0.0991168	0.921046	0.988092
Sphingobacterium sp. 21	0.231031	-0.714578	2.47352	-0.288891	0.772664	0.988092
alpha proteobacterium HIMB59	0.517402	-1.01043	1.72698	-0.585083	0.558492	0.988092
Yersinia pestis str. Pestoides B	0.0598033	0.565776	3.14975	0.179625	0.857447	0.988092
Streptomyces bingchenggensis BCW-1	0.205238	-0.492188	3.14975	-0.156262	0.875826	0.988092
Methylophaga nitratireducenticrescens	0.0765312	0.565776	3.14975	0.179625	0.857447	0.988092
Cyanobacterium aponinum PCC 10605	0.492103	1.69498	1.93244	0.877121	0.380421	0.988092
Clostridium sp. BNL1100	0.0656238	0.565776	3.14975	0.179625	0.857447	0.988092
Aquiflexum balticum DSM 16537	0.0533576	-0.492188	3.14975	-0.156262	0.875826	0.988092
Sphaerochaeta coccoides DSM 17374	0.529335	-2.49721	2.85062	-0.876026	0.381016	0.988092
Hippea maritima DSM 10411	0.0533576	-0.492188	3.14975	-0.156262	0.875826	0.988092
Haliscomenobacter hydrossis DSM 1100	0.301656	0.599003	2.2684	0.264064	0.791731	0.988092
Rothia dentocariosa ATCC 17931	0.153062	1.23489	3.13781	0.393552	0.693912	0.988092
Marichromatium purpuratum 984	0.136421	0.0848847	3.14975	0.0269496	0.9785	0.988092
Thioflavicoccus mobilis 8321	0.598033	2.87026	3.06843	0.935415	0.349574	0.988092
Parachlamydia acanthamoebae UV-7	2.42605	-0.342002	1.0554	-0.324048	0.745901	0.988092
Frateuria aurantia DSM 6220	0.0598033	0.565776	3.14975	0.179625	0.857447	0.988092
Streptococcus thermophilus ND03	0.122965	-0.492188	3.14975	-0.156262	0.875826	0.988092
Enterococcus hirae ATCC 9790	0.236766	0.208997	2.98794	0.0699468	0.944236	0.988092
Opitutaceae bacterium TAV5	0.571008	2.71627	3.07437	0.883523	0.376954	0.988092
Hydrogenophaga sp. PBC	0.0598033	0.565776	3.14975	0.179625	0.857447	0.988092
Pseudomonas litoralis	0.0598033	0.565776	3.14975	0.179625	0.857447	0.988092
Kibdelosporangium phytohabitans	0.296655	-0.162085	2.30667	-0.0702678	0.943981	0.988092
Belliella baltica DSM 15883	0.0656238	0.565776	3.14975	0.179625	0.857447	0.988092
Desulfotomaculum nigrificans CO-1-SRB	0.628321	-2.72733	2.69906	-1.01048	0.312267	0.988092
Treponema succinifaciens DSM 2489	2.15485	0.219295	1.25284	0.175038	0.86105	0.988092
Marinithermus hydrothermalis DSM 14884	0.0533576	-0.492188	3.14975	-0.156262	0.875826	0.988092
Streptococcus pneumoniae SPN032672	0.137082	-0.492188	3.14975	-0.156262	0.875826	0.988092
Malacobacter molluscorum CECT 7696	0.156482	-1.24261	3.13276	-0.396648	0.691627	0.988092
Dehalobacter restrictus DSM 9455	64.2831	-1.13981	1.15561	-0.98633	0.323971	0.988092
Mycolicibacter sinensis	0.261762	1.80341	2.76371	0.652534	0.514056	0.988092
Porphyromonas asaccharolytica DSM 20707	34.3452	0.692048	0.587381	1.17819	0.23872	0.988092
Shinella sp. HZN7	0.0598033	0.565776	3.14975	0.179625	0.857447	0.988092
Lactobacillus helveticus R0052	0.530082	-0.0868786	2.92568	-0.0296952	0.97631	0.988092
Jonquetella anthropi DSM 22815	0.344279	-1.21462	2.13868	-0.567929	0.570083	0.988092
Singulisphaera acidiphila DSM 18658	0.0598894	-0.492188	3.14975	-0.156262	0.875826	0.988092
Muricauda ruestringensis DSM 13258	0.0598033	0.565776	3.14975	0.179625	0.857447	0.988092
Eubacterium minutum ATCC 700079	12.7471	0.652726	0.858206	0.76057	0.446914	0.988092
Eubacterium sulci ATCC 35585	116.629	-0.55873	0.499051	-1.11959	0.26289	0.988092
Acetomicrobium mobile DSM 13181	0.173137	-1.32003	3.13064	-0.421647	0.673283	0.988092
Treponema brennaborense DSM 12168	0.251657	-0.420932	2.86339	-0.147005	0.883128	0.988092
Helicobacter pylori India7	0.141763	0.565776	3.14975	0.179625	0.857447	0.988092
Prevotella dentalis DSM 3688	14.1047	0.988887	0.941518	1.05031	0.293575	0.988092
Vibrio vulnificus MO6-24/O	0.420637	0.575913	1.8077	0.318589	0.750038	0.988092
Thermanaerovibrio velox DSM 12556	2.46395	-1.51531	1.21077	-1.25153	0.210742	0.988092
Anaerolinea thermophila UNI-1	20.8397	-0.156678	1.23521	-0.126843	0.899065	0.988092
Selenomonas ruminantium subsp. lactilytica TAM6421	0.600458	-2.03184	1.82904	-1.11088	0.26662	0.988092
Clostridium botulinum BKT015925	0.636486	0.849481	2.332	0.364271	0.715656	0.988092
Myroides odoratus DSM 2801	2.21055	-0.517683	0.946669	-0.546847	0.584484	0.988092
Niabella soli DSM 19437	0.589881	2.87893	2.12958	1.35187	0.176416	0.988092
Gibbsiella quercinecans	0.0765312	0.565776	3.14975	0.179625	0.857447	0.988092
Yersinia enterocolitica subsp. palearctica Y11	0.370547	1.5228	2.47294	0.615788	0.538034	0.988092
Acetobacterium woodii DSM 1030	0.0533576	-0.492188	3.14975	-0.156262	0.875826	0.988092
Yersinia entomophaga	0.643748	1.83772	2.33461	0.787164	0.431186	0.988092
Deinococcus peraridilitoris DSM 19664	0.0521606	-0.492188	3.14975	-0.156262	0.875826	0.988092
Rhizobacter gummiphilus	0.0598033	0.565776	3.14975	0.179625	0.857447	0.988092
Candidatus Symbiobacter mobilis CR	0.129889	0.0848847	3.14975	0.0269496	0.9785	0.988092
Chloracidobacterium thermophilum B	0.239299	0.941693	3.12933	0.300924	0.763472	0.988092
Rubrivivax gelatinosus IL144	0.153062	1.23489	3.13781	0.393552	0.693912	0.988092
Saprospira grandis str. Lewin	0.697696	-0.987825	1.63921	-0.602624	0.546759	0.988092
Staphylococcus argenteus	0.0598894	-0.492188	3.14975	-0.156262	0.875826	0.988092
Anaerotignum propionicum DSM 1682	3725.29	-0.313302	0.566485	-0.553063	0.58022	0.988092
Solibacillus silvestris StLB046	0.0598894	-0.492188	3.14975	-0.156262	0.875826	0.988092
Chlamydia abortus LLG	0.136421	0.0848847	3.14975	0.0269496	0.9785	0.988092
Gallibacterium anatis UMN179	0.119607	1.05374	3.14441	0.335116	0.737537	0.988092
Serratia plymuthica RVH1	0.17941	1.42258	3.12933	0.454597	0.649399	0.988092
Sphingomonas sp. KC8	0.239213	1.71282	3.11801	0.549331	0.582778	0.988092
Campylobacter ureolyticus RIGS 9880	0.0765312	0.565776	3.14975	0.179625	0.857447	0.988092
Aliiarcobacter trophiarum LMG 25534	0.106715	-0.928264	3.14249	-0.295391	0.767695	0.988092
Microlunatus phosphovorus NM-1	0.24593	-1.16129	3.13511	-0.370414	0.711074	0.988092
Lactobacillus kefiranofaciens ZW3	2.99453	-2.21594	1.48371	-1.49351	0.135303	0.988092
Flavobacterium branchiophilum FL-15	0.125427	1.08662	3.14331	0.345693	0.729573	0.988092
Pseudomonas chlororaphis O6	0.136421	0.0848847	3.14975	0.0269496	0.9785	0.988092
Pseudomonas fluorescens Q2-87	0.212952	0.753998	3.13781	0.240295	0.810102	0.988092
Candidatus Moranella endobia	0.726629	-1.3138	1.50043	-0.875615	0.381239	0.988092
Klebsiella pneumoniae KCTC 2242	0.53823	2.72192	3.07414	0.885426	0.375927	0.988092
Thiomonas sp. X19	0.0765312	0.565776	3.14975	0.179625	0.857447	0.988092
Streptococcus thermophilus JIM 8232	0.0533576	-0.492188	3.14975	-0.156262	0.875826	0.988092
Azospirillum brasilense Sp245	0.0656238	0.565776	3.14975	0.179625	0.857447	0.988092
Candidatus Gullanella endobia	20.0668	0.182087	0.894789	0.203497	0.838746	0.988092
Lactobacillus buchneri CD034	0.0765312	0.565776	3.14975	0.179625	0.857447	0.988092
Basilea psittacipulmonis DSM 24701	0.970685	1.68504	1.34549	1.25236	0.210437	0.988092
Lactobacillus heilongjiangensis	1.26531	-0.564192	1.29146	-0.436863	0.662211	0.988092
Thiolapillus brandeum	0.0656238	0.565776	3.14975	0.179625	0.857447	0.988092
Corynebacterium glutamicum ATCC 14067	0.0656238	0.565776	3.14975	0.179625	0.857447	0.988092
Leptolyngbya sp. O-77	0.896167	-2.00142	1.59821	-1.25229	0.210465	0.988092
Comamonas serinivorans	0.410476	-1.16129	3.13511	-0.370414	0.711074	0.988092
Glaciecola nitratireducens FR1064	0.315119	1.34303	2.17759	0.616749	0.5374	0.988092
Thermacetogenium phaeum DSM 12270	0.225697	-0.682826	3.13228	-0.217997	0.827432	0.988092
Nakamurella panacisegetis	0.31665	0.509429	3.11595	0.163491	0.870132	0.988092
Flavobacterium indicum GPTSA100-9 = DSM 17447	0.668487	0.19921	1.49557	0.1332	0.894035	0.988092
Tistrella mobilis KA081020-065	0.301656	0.599003	2.2684	0.264064	0.791731	0.988092
Desulfovibrio gigas DSM 1382 = ATCC 19364	0.355107	-0.29568	2.17828	-0.13574	0.892027	0.988092
Desulfovibrio hydrothermalis AM13 = DSM 14728	0.196138	1.50044	3.12609	0.479971	0.631248	0.988092
Pseudomonas stutzeri DSM 10701	0.0598033	0.565776	3.14975	0.179625	0.857447	0.988092
Mycobacterium ulcerans subsp. shinshuense	0.0521606	-0.492188	3.14975	-0.156262	0.875826	0.988092
Salmonella enterica subsp. enterica serovar Muenster str. 420	0.136335	1.12787	3.14196	0.358969	0.719619	0.988092
Rhizobium sp. NT-26	0.136335	1.12787	3.14196	0.358969	0.719619	0.988092
Gottschalkia acidurici 9a	0.141763	0.565776	3.14975	0.179625	0.857447	0.988092
Paraglaciecola psychrophila 170	8.70654	0.775795	0.660982	1.1737	0.240515	0.988092
Parageobacillus thermoglucosidasius TNO-09.020	0.125427	1.08662	3.14331	0.345693	0.729573	0.988092
Scytonema sp. HK-05	2.43526	0.603218	1.17491	0.513418	0.607659	0.988092
Phycisphaera mikurensis NBRC 102666	0.153062	1.23489	3.13781	0.393552	0.693912	0.988092
Flavobacteriaceae bacterium UJ101	0.105518	-0.920664	3.14275	-0.292948	0.769562	0.988092
Moorea producens	0.36916	-0.162315	2.16503	-0.0749712	0.940238	0.988092
Streptococcus pneumoniae PCS8235	0.478705	-0.214355	1.75014	-0.122479	0.90252	0.988092
Pontimonas salivibrio	0.0521606	-0.492188	3.14975	-0.156262	0.875826	0.988092
Ruminococcus bicirculans	9.96928	0.276312	0.58432	0.472878	0.6363	0.988092
Draconibacterium orientale	0.2241	-1.55334	3.12481	-0.497099	0.619119	0.988092
Helicobacter cinaedi PAGU611	0.106715	-0.928264	3.14249	-0.295391	0.767695	0.988092
Microcoleus sp. PCC 7113	0.0598033	0.565776	3.14975	0.179625	0.857447	0.988092
Candidatus Liberibacter asiaticus str. gxpsy	0.0765312	0.565776	3.14975	0.179625	0.857447	0.988092
Niabella ginsenosidivorans	1.01243	2.12475	1.48873	1.42722	0.153517	0.988092
Prevotella jejuni	0.261848	1.05618	2.3401	0.451338	0.651746	0.988092
Spirosoma montaniterrae	0.117784	0.0848847	3.14975	0.0269496	0.9785	0.988092
Rickettsia sp. MEAM1 (Bemisia tabaci)	0.104321	-0.91302	3.14301	-0.290492	0.77144	0.988092
Pyrococcus sp. ST04	0.0598033	0.565776	3.14975	0.179625	0.857447	0.988092
Gloeomargarita lithophora Alchichica-D10	0.0521606	-0.492188	3.14975	-0.156262	0.875826	0.988092
Ferriphaselus amnicola	0.0533576	-0.492188	3.14975	-0.156262	0.875826	0.988092
Flammeovirga sp. MY04	0.801324	1.2368	1.65105	0.749099	0.453798	0.988092
Melioribacter roseus P3M-2	0.90509	-0.260489	1.25924	-0.206862	0.836117	0.988092
Granulosicoccus antarcticus IMCC3135	0.195513	0.689025	3.14062	0.219391	0.826345	0.988092
Candidatus Endolissoclinum faulkneri L2	0.205238	-0.492188	3.14975	-0.156262	0.875826	0.988092
Bacillus thuringiensis MC28	0.136421	0.0848847	3.14975	0.0269496	0.9785	0.988092
Cloacibacillus porcorum	0.798038	-1.62556	1.7895	-0.908385	0.363675	0.988092
Acinetobacter venetianus VE-C3	0.111964	0.0848847	3.14975	0.0269496	0.9785	0.988092
Enterococcus faecalis ATCC 29212	2.93959	-1.10126	1.58546	-0.6946	0.487306	0.988092
Candidatus Carsonella ruddii HT isolate Thao2000	0.113161	0.0848847	3.14975	0.0269496	0.9785	0.988092
Tepidanaerobacter acetatoxydans Re1	0.137082	-0.492188	3.14975	-0.156262	0.875826	0.988092
Tumebacillus algifaecis	0.0656238	0.565776	3.14975	0.179625	0.857447	0.988092
Fictibacillus phosphorivorans	0.160073	-1.2599	3.13228	-0.402231	0.687514	0.988092
Pseudomonas fluorescens NCIMB 11764	0.0533576	-0.492188	3.14975	-0.156262	0.875826	0.988092
Staphylococcus aureus 08BA02176	0.153062	1.23489	3.13781	0.393552	0.693912	0.988092
Salipiger profundus	0.125513	0.0848847	3.14975	0.0269496	0.9785	0.988092
Salimicrobium jeotgali	0.464756	-0.832855	2.05432	-0.405416	0.685172	0.988092
Cardinium endosymbiont cEper1 of Encarsia pergandiella	0.0598894	-0.492188	3.14975	-0.156262	0.875826	0.988092
Janthinobacterium sp. B9-8	0.561697	-0.173086	1.56317	-0.110727	0.911833	0.988092
Wolbachia endosymbiont of Drosophila simulans wHa	0.141763	0.565776	3.14975	0.179625	0.857447	0.988092
Sodalis praecaptivus	0.0598894	-0.492188	3.14975	-0.156262	0.875826	0.988092
Pseudomonas resinovorans NBRC 106553	0.0598894	-0.492188	3.14975	-0.156262	0.875826	0.988092
Pseudohongiella spirulinae	0.207779	1.55312	3.12399	0.49716	0.619076	0.988092
Flavobacteriaceae bacterium MAR_2010_188	0.0765312	0.565776	3.14975	0.179625	0.857447	0.988092
Sorangium cellulosum So0157-2	0.191051	1.47821	3.127	0.472725	0.63641	0.988092
Thioalkalivibrio nitratireducens DSM 14787	0.0521606	-0.492188	3.14975	-0.156262	0.875826	0.988092
Flammeovirgaceae bacterium 311	0.136335	1.12787	3.14196	0.358969	0.719619	0.988092
Spiribacter salinus M19-40	0.113161	0.0848847	3.14975	0.0269496	0.9785	0.988092
Citrobacter amalonaticus Y19	0.0598033	0.565776	3.14975	0.179625	0.857447	0.988092
Herbaspirillum hiltneri N3	0.0598033	0.565776	3.14975	0.179625	0.857447	0.988092
Bibersteinia trehalosi USDA-ARS-USMARC-190	7.2401	0.399124	0.910708	0.438256	0.6612	0.988092
Streptomyces sp. PAMC 26508	0.0656238	0.565776	3.14975	0.179625	0.857447	0.988092
Spiroplasma taiwanense CT-1	0.447934	-0.440049	2.51668	-0.174853	0.861195	0.988092
Spiroplasma apis B31	0.289724	-0.982329	2.74714	-0.357582	0.720656	0.988092
Acidiferrobacter sp. SPIII_3	0.982807	1.37777	1.5827	0.870517	0.384018	0.988092
Brachyspira hampsonii	0.395678	-1.61308	2.50357	-0.644309	0.519375	0.988092
Magnetospira sp. QH-2	14.4128	-1.76183	1.8584	-0.948038	0.34311	0.988092
[Clostridium] ultunense Esp	0.122965	-0.492188	3.14975	-0.156262	0.875826	0.988092
Lactobacillus hokkaidonensis JCM 18461	0.136421	0.0848847	3.14975	0.0269496	0.9785	0.988092
Komagataeibacter xylinus E25	0.274165	-1.16129	3.13511	-0.370414	0.711074	0.988092
Idiomarinaceae bacterium HL-53	0.0598033	0.565776	3.14975	0.179625	0.857447	0.988092
Planococcus versutus	0.0656238	0.565776	3.14975	0.179625	0.857447	0.988092
Chthonomonas calidirosea T49	0.374409	0.653898	2.12828	0.307242	0.758659	0.988092
Lactobacillus bombi	0.889815	0.227103	1.5705	0.144605	0.885023	0.988092
Kiritimatiella glycovorans	16.8215	0.63239	0.883474	0.715799	0.474115	0.988092
Salinivirga cyanobacteriivorans	1.2292	-1.08053	1.17853	-0.916846	0.359223	0.988092
Bifidobacterium animalis subsp. lactis KLDS2.0603	0.0656238	0.565776	3.14975	0.179625	0.857447	0.988092
Mannheimia haemolytica M42548	0.480219	-2.3678	3.10172	-0.763382	0.445236	0.988092
Acholeplasma palmae J233	0.0521606	-0.492188	3.14975	-0.156262	0.875826	0.988092
Paraburkholderia caribensis MBA4	0.106715	-0.928264	3.14249	-0.295391	0.767695	0.988092
Azotobacter chroococcum NCIMB 8003	0.119693	0.0848847	3.14975	0.0269496	0.9785	0.988092
Escherichia coli O157:H7 str. SS17	0.598033	2.87026	3.06843	0.935415	0.349574	0.988092
Geobacter anodireducens	0.0521606	-0.492188	3.14975	-0.156262	0.875826	0.988092
Streptococcus suis T15	0.268532	-1.72458	3.12104	-0.552565	0.580561	0.988092
Candidatus Nasuia deltocephalinicola str. NAS-ALF	0.141763	0.565776	3.14975	0.179625	0.857447	0.988092
Pandoravirus dulcis	0.299287	-1.64253	3.1228	-0.525982	0.598901	0.988092
Pandoravirus salinus	0.165408	-1.2847	3.1316	-0.410238	0.681631	0.988092
Janthinobacterium agaricidamnosum NBRC 102515 = DSM 9628	0.388682	-0.582007	3.07416	-0.189323	0.84984	0.988092
Aureimonas sp. AU20	0.0533576	-0.492188	3.14975	-0.156262	0.875826	0.988092
Xenorhabdus poinarii G6	0.119607	1.05374	3.14441	0.335116	0.737537	0.988092
Hymenobacter sp. APR13	0.0598894	-0.492188	3.14975	-0.156262	0.875826	0.988092
Lactobacillus reuteri TD1	4.3295	0.255874	1.25588	0.203741	0.838556	0.988092
Orientia tsutsugamushi str. Gilliam	0.0598033	0.565776	3.14975	0.179625	0.857447	0.988092
Bacteroides ovatus V975	0.0598894	-0.492188	3.14975	-0.156262	0.875826	0.988092
Flagellimonas sp. HME9304	0.348568	-0.392802	2.21894	-0.177022	0.859491	0.988092
Adlercreutzia equolifaciens DSM 19450	25.1391	1.46057	0.919537	1.58837	0.112203	0.988092
Klebsiella pneumoniae HK787	0.111964	0.0848847	3.14975	0.0269496	0.9785	0.988092
Pseudomonas aeruginosa LESlike4	0.0598033	0.565776	3.14975	0.179625	0.857447	0.988092
Candidatus Nucleicultrix amoebiphila FS5	0.165408	-1.2847	3.1316	-0.410238	0.681631	0.988092
Mycoplasma ovis str. Michigan	0.339483	0.173982	3.11175	0.0559113	0.955412	0.988092
Clostridium baratii str. Sullivan	0.356459	0.216645	1.89649	0.114235	0.909052	0.988092
Bordetella genomosp. 9	0.395678	-1.61308	2.50357	-0.644309	0.519375	0.988092
Bordetella genomosp. 8	0.0598894	-0.492188	3.14975	-0.156262	0.875826	0.988092
Vibrio cholerae MS6	0.0598033	0.565776	3.14975	0.179625	0.857447	0.988092
Marinobacter salarius	0.521255	-2.49395	1.81507	-1.37403	0.169433	0.988092
Lactobacillus amylophilus DSM 20533 = JCM 1125	0.122965	-0.492188	3.14975	-0.156262	0.875826	0.988092
Geosporobacter ferrireducens	0.812231	-3.11454	2.14326	-1.45318	0.146174	0.988092
Paenibacillus polymyxa CR1	0.756672	-0.0383011	1.45821	-0.0262658	0.979045	0.988092
Mucinivorans hirudinis	1709.87	0.425834	0.396263	1.07462	0.282544	0.988092
Methanosarcina sp. MTP4	0.0765312	0.565776	3.14975	0.179625	0.857447	0.988092
Streptomyces leeuwenhoekii	1.56247	0.720672	1.20231	0.599406	0.548902	0.988092
Corynebacterium frankenforstense DSM 45800	0.0765312	0.565776	3.14975	0.179625	0.857447	0.988092
Luteibacter rhizovicinus DSM 16549	0.119607	1.05374	3.14441	0.335116	0.737537	0.988092
Escherichia coli O6:H16	0.17941	1.42258	3.12933	0.454597	0.649399	0.988092
Bifidobacterium pseudolongum PV8-2	0.239213	1.71282	3.11801	0.549331	0.582778	0.988092
Flavobacterium psychrophilum FPG3	0.260047	-1.16129	3.13511	-0.370414	0.711074	0.988092
Candidatus Atelocyanobacterium thalassa isolate ALOHA	1.04722	1.81494	1.3478	1.3466	0.178111	0.988092
Siansivirga zeaxanthinifaciens CC-SAMT-1	0.122965	-0.492188	3.14975	-0.156262	0.875826	0.988092
Bacillus cereus D17	0.246476	0.266408	2.93618	0.0907329	0.927705	0.988092
Bacillus velezensis NJN-6	0.205238	-0.492188	3.14975	-0.156262	0.875826	0.988092
Octadecabacter temperatus	0.703197	1.01971	1.65149	0.617449	0.536939	0.988092
Candidatus Phaeomarinobacter ectocarpi	1.50953	0.487532	1.09338	0.445892	0.655675	0.988092
Paenibacillus yonginensis	0.205238	-0.492188	3.14975	-0.156262	0.875826	0.988092
Klebsiella quasipneumoniae	0.440083	1.80368	2.41381	0.747232	0.454924	0.988092
Novibacillus thermophilus	13.607	-0.288814	1.39425	-0.207147	0.835895	0.988092
Hymenobacter sp. PAMC 26554	0.0656238	0.565776	3.14975	0.179625	0.857447	0.988092
Martelella endophytica	0.710128	2.53684	1.81914	1.39452	0.163159	0.988092
Flavisolibacter tropicus	0.568789	0.753044	1.6531	0.455534	0.648725	0.988092
Candidatus Evansia muelleri	0.543602	0.18915	1.53936	0.122875	0.902206	0.988092
Pseudomonas saudiphocaensis	0.0533576	-0.492188	3.14975	-0.156262	0.875826	0.988092
Aneurinibacillus soli	0.0521606	-0.492188	3.14975	-0.156262	0.875826	0.988092
Pseudomonas sp. Os17	0.111964	0.0848847	3.14975	0.0269496	0.9785	0.988092
Blochmannia endosymbiont of Camponotus (Colobopsis) obliquus	0.165322	-0.343592	3.14275	-0.109328	0.912942	0.988092
Parasaccharibacter apium	1.13569	0.583349	1.18033	0.494228	0.621145	0.988092
Erysipelothrix larvae	10.407	-0.263725	0.85029	-0.310159	0.75644	0.988092
[Mycobacterium] stephanolepidis	0.262495	1.80007	3.11499	0.577872	0.563351	0.988092
Rickettsiales bacterium Ac37b	1.45896	1.28985	1.2359	1.04365	0.296646	0.988092
Lawsonella clevelandensis	0.425731	2.38086	2.90499	0.819578	0.412457	0.988092
Sphingobacterium sp. ML3W	1.36887	-0.990245	1.36263	-0.726715	0.4674	0.988092
Candidatus Gracilibacteria bacterium HOT-871	0.142155	1.16992	3.14062	0.372511	0.709513	0.988092
Sedimenticola thiotaurini	0.611695	2.92951	2.02986	1.44321	0.148961	0.988092
Bradymonas sediminis	1.29168	-0.985296	1.34137	-0.734545	0.462616	0.988092
Mucilaginibacter gotjawali	0.478064	0.647753	2.46891	0.262364	0.793041	0.988092
Limnochorda pilosa	579.699	-0.679484	0.522477	-1.3005	0.193428	0.988092
bacterium 2013Arg42i	0.267668	1.07469	2.81578	0.381667	0.702708	0.988092
Fermentimonas caenicola	109.098	1.43933	1.24101	1.1598	0.246131	0.988092
Rhodovulum sp. P5	0.579686	-1.20713	1.65522	-0.729286	0.465827	0.988092
Carnobacterium sp. CP1	0.0533576	-0.492188	3.14975	-0.156262	0.875826	0.988092
Rhizobium sp. ACO-34A	0.137082	-0.492188	3.14975	-0.156262	0.875826	0.988092
Halocynthiibacter arcticus	0.118981	0.0848847	3.14975	0.0269496	0.9785	0.988092
Wenzhouxiangella marina	0.117784	0.0848847	3.14975	0.0269496	0.9785	0.988092
Bacillus sp. FJAT-22090	0.119607	1.05374	3.14441	0.335116	0.737537	0.988092
Candidatus Methylopumilus turicensis	0.0598894	-0.492188	3.14975	-0.156262	0.875826	0.988092
Desulfuromonas soudanensis	0.231829	-1.5816	3.12416	-0.506247	0.612683	0.988092
Lysobacter maris	0.158876	-1.25416	3.13244	-0.400378	0.688878	0.988092
Candidatus Filomicrobium marinum	0.249582	0.171935	2.40955	0.0713557	0.943115	0.988092
Euzebya sp. DY32-46	0.212233	-1.50886	3.12586	-0.482703	0.629307	0.988092
Confluentimicrobium sp. EMB200-NS6	0.117784	0.0848847	3.14975	0.0269496	0.9785	0.988092
Sphingomonas hengshuiensis	0.332472	2.04663	3.1073	0.658653	0.510119	0.988092
Niveispirillum cyanobacteriorum	4.39308	-0.866074	1.09274	-0.792568	0.42803	0.988092
Spongiibacter sp. IMCC21906	0.137082	-0.492188	3.14975	-0.156262	0.875826	0.988092
Verrucomicrobia bacterium IMCC26134	1.66588	0.113967	0.980331	0.116253	0.907452	0.988092
Petrimonas mucosa	2.54247	0.293257	0.82367	0.356037	0.721813	0.988092
Corynebacterium crudilactis	0.789084	3.27459	2.52794	1.29536	0.195197	0.988092
Arthrobacter sp. YC-RL1	0.196871	1.50521	3.1259	0.481529	0.63014	0.988092
Rhodococcus sp. PBTS 1	0.188495	0.646975	3.14196	0.205914	0.836858	0.988092
Ottowia sp. oral taxon 894	0.137082	-0.492188	3.14975	-0.156262	0.875826	0.988092
Vibrio tapetis subsp. tapetis	0.843067	3.36693	2.56628	1.31199	0.189523	0.988092
Megasphaera hexanoica	0.518113	-1.0543	1.73118	-0.609009	0.542519	0.988092
Hungateiclostridium saccincola	133.53	-0.404581	0.934407	-0.432982	0.665028	0.988092
Massilia sp. NR 4-1	3.33065	0.994535	1.08845	0.913718	0.360865	0.988092
Limnohabitans sp. 63ED37-2	0.0765312	0.565776	3.14975	0.179625	0.857447	0.988092
Akkermansia glycaniphila	0.454718	1.23187	2.01106	0.61255	0.540174	0.988092
Herbinix luporum	443.277	-0.63307	0.735928	-0.860232	0.389661	0.988092
Chryseobacterium glaciei	6.37734	0.495609	1.1143	0.444773	0.656484	0.988092
Streptomyces spongiicola	0.0521606	-0.492188	3.14975	-0.156262	0.875826	0.988092
Oblitimonas alkaliphila	0.0765312	0.565776	3.14975	0.179625	0.857447	0.988092
Psychrobacter sp. P11F6	0.0598033	0.565776	3.14975	0.179625	0.857447	0.988092
Faecalibaculum rodentium	2.54037	-0.268441	1.19415	-0.224797	0.822137	0.988092
Algoriphagus sp. M8-2	6.9211	0.887858	0.574686	1.54495	0.122359	0.988092
Agarilytica rhodophyticola	0.0656238	0.565776	3.14975	0.179625	0.857447	0.988092
Mycoplasma sp. (ex Biomphalaria glabrata)	0.180852	-0.335948	3.14301	-0.106887	0.914878	0.988092
Caulobacteraceae bacterium OTSz_A_272	1.17141	-1.05728	1.53451	-0.689004	0.490821	0.988092
Flavobacterium crassostreae	0.0765312	0.565776	3.14975	0.179625	0.857447	0.988092
Deinococcus actinosclerus	0.177674	-0.383795	3.1414	-0.122173	0.902762	0.988092
Paucibacter sp. KCTC 42545	0.142752	0.565776	3.14975	0.179625	0.857447	0.988092
Candidatus Hoaglandella endobia	0.122965	-0.492188	3.14975	-0.156262	0.875826	0.988092
Flavobacterium arcticum	0.272841	0.239106	3.12789	0.0764431	0.939067	0.988092
Arcticibacterium luteifluviistationis	2.95591	-0.837812	0.89961	-0.931305	0.351696	0.988092
Microbacterium sp. PAMC 28756	0.106715	-0.928264	3.14249	-0.295391	0.767695	0.988092
Echinicola strongylocentroti	3.16197	1.85581	1.32662	1.3989	0.161844	0.988092
Ereboglobus luteus	0.171142	-0.343592	3.14275	-0.109328	0.912942	0.988092
Candidatus Fokinia solitaria	0.0533576	-0.492188	3.14975	-0.156262	0.875826	0.988092
Christensenella massiliensis	0.260536	0.68778	2.84037	0.242144	0.808668	0.988092
Candidatus Promineofilum breve	0.0598033	0.565776	3.14975	0.179625	0.857447	0.988092
Immundisolibacter cernigliae	0.0598033	0.565776	3.14975	0.179625	0.857447	0.988092
Streptococcus marmotae	0.176322	-1.00937	3.13981	-0.321475	0.74785	0.988092
Desulfotomaculum ferrireducens	0.178871	-0.391172	3.14115	-0.124531	0.900894	0.988092
Lachnoclostridium sp. YL32	0.164211	-1.27907	3.13175	-0.40842	0.682965	0.988092
Burkholderiales bacterium YL45	196.97	0.796236	0.776003	1.02607	0.304857	0.988092
Gordonibacter massiliensis	1.29757	1.09523	1.48071	0.739664	0.459504	0.988092
Actinobacteria bacterium IMCC26077	0.269729	-1.73677	2.77667	-0.625487	0.531651	0.988092
Auricoccus indicus	0.312963	-1.87225	3.1181	-0.600446	0.548209	0.988092
Streptomyces sp. SAT1	0.337261	-1.21023	2.15156	-0.562492	0.573781	0.988092
Lutibacter sp. LPB0138	0.0656238	0.565776	3.14975	0.179625	0.857447	0.988092
Arcobacter sp. LPB0137	0.171767	0.572849	3.14441	0.18218	0.855441	0.988092
Arachidicoccus sp. BS20	1.64986	-0.111174	1.1747	-0.0946404	0.9246	0.988092
Murdochiella vaginalis	0.156482	-1.24261	3.13276	-0.396648	0.691627	0.988092
Ezakiella massiliensis	0.717138	1.08647	1.63755	0.663471	0.507029	0.988092
Pseudomonas sp. Z003-0.4C(8344-21)	0.117784	0.0848847	3.14975	0.0269496	0.9785	0.988092
Macrococcus canis	0.0521606	-0.492188	3.14975	-0.156262	0.875826	0.988092
Luteitalea pratensis	1.23748	-1.62776	1.4965	-1.08771	0.276724	0.988092
Ndongobacter massiliensis	0.270847	1.12006	2.81017	0.398573	0.690208	0.988092
Propionimicrobium sp. Marseille-P3275	0.117784	0.0848847	3.14975	0.0269496	0.9785	0.988092
Candidatus Fukatsuia symbiotica	1.04846	2.1513	1.61131	1.33513	0.181834	0.988092
Acinetobacter sp. WCHAc010034	0.119607	1.05374	3.14441	0.335116	0.737537	0.988092
Acinetobacter wuhouensis	0.387189	2.28531	2.3483	0.973175	0.330466	0.988092
Opitutus sp. GAS368	0.0598033	0.565776	3.14975	0.179625	0.857447	0.988092
Verrucomicrobium sp. GAS474	2.31454	0.676896	0.917332	0.737896	0.460577	0.988092
Candidatus Planktophila lacus	1.02308	0.408494	1.25165	0.326365	0.744148	0.988092
Anaerolineaceae bacterium oral taxon 439	1.35381	-1.30284	1.36442	-0.954865	0.339646	0.988092
Fuerstia marisgermanicae	0.0656238	0.565776	3.14975	0.179625	0.857447	0.988092
Jeotgalibaca sp. PTS2502	0.338293	2.08342	2.47362	0.842256	0.399645	0.988092
Oceanisphaera avium	0.411552	1.06545	2.47855	0.42987	0.66729	0.988092
Tumebacillus avium	0.171939	-1.31455	3.13079	-0.419878	0.674575	0.988092
Stenotrophomonas sp. LM091	0.0598894	-0.492188	3.14975	-0.156262	0.875826	0.988092
Jeongeupia sp. USM3	0.0598033	0.565776	3.14975	0.179625	0.857447	0.988092
Nonomuraea sp. ATCC 55076	0.113247	-0.968245	3.14115	-0.308245	0.757896	0.988092
Marinilactibacillus sp. 15R	0.270926	-1.74169	2.73873	-0.635946	0.524812	0.988092
Peptoniphilus sp. ING2-D1G	1.38041	-0.548049	1.19172	-0.459881	0.645601	0.988092
Blautia sp. N6H1-15	11.0297	1.30244	0.981064	1.32758	0.184317	0.988092
Ketobacter alkanivorans	0.301031	-0.0901573	2.29748	-0.0392418	0.968698	0.988092
Mariprofundus aestuarium	0.128692	0.0848847	3.14975	0.0269496	0.9785	0.988092
Mariprofundus ferrinatatus	0.0533576	-0.492188	3.14975	-0.156262	0.875826	0.988092
Candidatus Erwinia sp. ErCipseudotaxifoliae	0.191051	1.47821	3.127	0.472725	0.63641	0.988092
Candidatus Enterovibrio luxaltus	0.119607	1.05374	3.14441	0.335116	0.737537	0.988092
Seonamhaeicola sp. S2-3	0.0598894	-0.492188	3.14975	-0.156262	0.875826	0.988092
Phycisphaerae bacterium L21-RPul-D3	0.615714	-2.12119	3.11024	-0.682003	0.495237	0.988092
Phoenicibacter massiliensis	5.21644	0.571444	0.99366	0.57509	0.565231	0.988092
Dolichospermum compactum NIES-806	0.0598033	0.565776	3.14975	0.179625	0.857447	0.988092
Candidatus Pelagibacter sp. RS40	0.965677	0.398726	1.24874	0.319304	0.749496	0.988092
Monoglobus pectinilyticus	123.441	-0.637873	0.871911	-0.731581	0.464425	0.988092
Sulfuriferula sp. AH1	0.864078	1.83643	1.8419	0.997035	0.318747	0.988092
Desulfobulbus sp. ORNL	0.0656238	0.565776	3.14975	0.179625	0.857447	0.988092
Brevefilum fermentans	1.2081	0.66799	1.28759	0.518791	0.603906	0.988092
Bacillus sp. FJAT-45348	2.184	0.731806	1.09308	0.669492	0.503181	0.988092
Alcanivorax sp. N3-2A	0.0533576	-0.492188	3.14975	-0.156262	0.875826	0.988092
Chryseobacterium sp. T16E-39	0.393718	0.996269	2.5209	0.395204	0.692692	0.988092
Shewanella bicestrii	0.299017	1.94451	3.11034	0.625176	0.531856	0.988092
Streptococcus respiraculi	0.470105	0.278894	2.47545	0.112664	0.910297	0.988092
Plantactinospora sp. KBS50	0.0765312	0.565776	3.14975	0.179625	0.857447	0.988092
Parabacteroides sp. CT06	59.8066	-0.247726	0.69905	-0.354375	0.723058	0.988092
Chitinophaga caeni	0.278576	1.12023	2.77883	0.403131	0.686852	0.988092
Massilia violaceinigra	0.808387	3.29342	2.53472	1.29932	0.193834	0.988092
Rubrobacter indioceani	0.113247	-0.968245	3.14115	-0.308245	0.757896	0.988092
Neisseriaceae bacterium DSM 100970	13.2854	1.06241	1.00729	1.05472	0.291555	0.988092
Idiomarina sp. X4	1.06467	0.660404	1.48863	0.443633	0.657308	0.988092
Candidatus Saccharibacteria bacterium YM_S32_TM7_50_20	182.194	-0.61186	0.94767	-0.645647	0.518508	0.988092
Polaribacter sp. ALD11	0.0598033	0.565776	3.14975	0.179625	0.857447	0.988092
Candidatus Dependentiae bacterium (ex Spumella elongata CCAP 955/1)	3.74563	0.343225	0.698729	0.491213	0.623276	0.988092
Clostridium sp. JN500901	0.46779	1.83428	1.95189	0.939742	0.34735	0.988092
Laceyella sp. FBKL4.010	1.06484	0.310543	1.57239	0.197497	0.843439	0.988092
Actinomyces sp. Z16	0.0521606	-0.492188	3.14975	-0.156262	0.875826	0.988092
Aeromicrobium sp. 592	0.398182	1.636	2.00207	0.817155	0.41384	0.988092
Agromyces sp. 30A	0.0598033	0.565776	3.14975	0.179625	0.857447	0.988092
Actinomyces sp. oral taxon 897	0.136421	0.0848847	3.14975	0.0269496	0.9785	0.988092
Peptostreptococcaceae bacterium oral taxon 929	0.439616	0.369435	2.08146	0.177488	0.859125	0.988092
Devosia sp. I507	1.9264	-0.842834	0.979851	-0.860166	0.389698	0.988092
Mordavella sp. Marseille-P3756	501.119	0.0906084	0.568935	0.15926	0.873464	0.988092
Victivallales bacterium CCUG 44730	0.213614	0.0848847	3.14975	0.0269496	0.9785	0.988092
Streptomyces sp. ICC1	0.131248	1.11872	3.14226	0.356025	0.721822	0.988092
Streptomyces sp. ICC4	0.131248	1.11872	3.14226	0.356025	0.721822	0.988092
Ruegeria sp. NKC1-1	0.0656238	0.565776	3.14975	0.179625	0.857447	0.988092
Microbacterium sp. str. 'China'	0.610423	0.433077	1.66533	0.260055	0.794821	0.988092
Mesorhizobium sp. DCY119	0.0765312	0.565776	3.14975	0.179625	0.857447	0.988092
Clostridiales bacterium CCNA10	2249.55	0.280923	0.74649	0.376325	0.706675	0.988092
Simplicispira suum	0.119607	1.05374	3.14441	0.335116	0.737537	0.988092
Candidatus Phycorickettsia trachydisci	0.0598894	-0.492188	3.14975	-0.156262	0.875826	0.988092
Gammaproteobacteria bacterium DM2	0.0765312	0.565776	3.14975	0.179625	0.857447	0.988092
Lysinibacillus sp. 2017	0.0765312	0.565776	3.14975	0.179625	0.857447	0.988092
Auritidibacter sp. NML130574	0.31847	-0.0618139	2.25094	-0.0274614	0.978092	0.988092
Catenovulum sp. CCB-QB4	2.62063	0.778852	1.1223	0.69398	0.487695	0.988092
Pseudarcicella sp. HME7025	0.229594	1.64435	3.1205	0.526952	0.598227	0.988092
Phenylobacterium sp. HYN0004	0.46819	-0.540155	2.49435	-0.216551	0.828558	0.988092
Paraliobacillus sp. X-1125	0.24593	-1.16129	3.13511	-0.370414	0.711074	0.988092
Sutterella sp. 6FBBBH3	0.104321	-0.91302	3.14301	-0.290492	0.77144	0.988092
Bacillus sp. DM2	0.0598894	-0.492188	3.14975	-0.156262	0.875826	0.988092
Kordia sp. SMS9	0.631296	-0.408916	1.52466	-0.268202	0.788544	0.988092
Flavobacterium sp. CJ74	0.17941	1.42258	3.12933	0.454597	0.649399	0.988092
Solimonas sp. K1W22B-7	4.45024	-2.16823	1.39966	-1.54911	0.121354	0.988092
Breoghania sp. L-A4	0.0598894	-0.492188	3.14975	-0.156262	0.875826	0.988092
Hymenobacter sp. sh-6	1.85878	-1.31857	1.21678	-1.08365	0.278519	0.988092
Paenisporosarcina sp. K2R23-3	0.488494	-2.4377	2.19479	-1.11067	0.26671	0.988092
Chryseolinea sp. KIS68-18	0.0598033	0.565776	3.14975	0.179625	0.857447	0.988092
Acidihalobacter ferrooxidans	0.420238	-0.0485071	2.08593	-0.0232545	0.981447	0.9895
Acinetobacter lwoffii	5.22445	-0.0330585	1.61822	-0.020429	0.983701	0.990756
Desulfomonile tiedjei DSM 6799	26.5014	0.0141233	0.894492	0.0157892	0.987403	0.993466
Paenibacillus larvae subsp. pulvifaciens	0.406711	0.0127855	2.55199	0.00501	0.996003	0.997278
Ralstonia mannitolilytica	13.2344	0.0111865	1.47501	0.00758401	0.993949	0.997278
Syntrophomonas wolfei subsp. wolfei str. Goettingen G311	4.35332	0.00378768	0.760553	0.00498016	0.996026	0.997278
Lachnoanaerobaculum umeaense	3.06888	-0.0060022	0.908562	-0.00660626	0.994729	0.997278
Candidatus Babela massiliensis	0.493199	0.00958445	2.04685	0.00468254	0.996264	0.997278
Carboxydocella thermautotrophica	0.69444	-0.00571161	2.33322	-0.00244795	0.998047	0.998047

## Sheet: S5B.WT+DSSvs.WT
Table S5B. List of differential microbiome at species level between the WT+DSS and WT control groups.
Species	baseMean	log2FoldChange	lfcSE	stat	pvalue	padj
Alistipes shahii WAL 8301	4353	-2.8209	0.366952	-7.68737	1.50194e-14	1.37427e-11
Desulfovibrio fairfieldensis	134.664	6.86759	1.01239	6.78355	1.17261e-11	5.3647e-09
Parabacteroides sp. CT06	662.372	4.34214	0.663234	6.54693	5.8733e-11	1.79136e-08
Paeniclostridium sordellii	322.887	7.91059	1.2879	6.14225	8.13617e-10	1.86115e-07
Mucinivorans hirudinis	919.711	-3.51903	0.674361	-5.21832	1.80552e-07	3.30409e-05
Prevotella sp. oral taxon 299 str. F0039	594.867	-1.84349	0.405184	-4.54975	5.37099e-06	0.000819075
Odoribacter splanchnicus	4938.96	-2.02618	0.502501	-4.03219	5.52595e-05	0.00722321
Escherichia coli O145:H28	16.0188	7.02647	1.82578	3.84848	0.000118855	0.0128758
Salmonella enterica subsp. enterica serovar Enteritidis	36.0551	6.8418	1.78502	3.83289	0.000126647	0.0128758
Escherichia albertii	14.2131	6.36432	1.68352	3.78038	0.000156591	0.0138317
Synechococcus sp. PCC 7336	45.3704	3.61272	0.962804	3.75229	0.000175226	0.0138317
[Eubacterium] hallii	1890.41	1.88532	0.503611	3.7436	0.0001814	0.0138317
Fibrobacter succinogenes subsp. succinogenes S85	141.652	2.45099	0.663251	3.69541	0.000219531	0.0150432
Escherichia coli	229.708	5.5375	1.50338	3.68337	0.000230169	0.0150432
Escherichia coli str. K-12 substr. MDS42	5.69628	6.02663	1.66216	3.62579	0.000288076	0.0175727
Plautia stali symbiont	12.1609	7.11769	1.9771	3.60007	0.000318136	0.0181934
Marinifilaceae bacterium SPP2	64.4153	-2.28559	0.640139	-3.57045	0.000356365	0.0191808
Salmonella enterica	10.3845	4.81105	1.36094	3.53508	0.000407646	0.020722
Eubacterium sulci ATCC 35585	301.376	1.82772	0.524235	3.48645	0.000489483	0.0235725
Escherichia coli APEC O1	9.26833	6.72549	1.94921	3.45038	0.000559807	0.0256112
Trichodesmium erythraeum IMS101	673.998	3.18091	0.930834	3.41727	0.000632536	0.0275605
Candidatus Tachikawaea gelatinosa	7.99159	6.02184	1.77801	3.38683	0.00070705	0.0294069
Desulfallas gibsoniae DSM 7213	125.56	-1.87341	0.562855	-3.32841	0.000873417	0.0347468
Thermobispora bispora DSM 43833	47.315	2.69878	0.829203	3.25467	0.00113525	0.0432813
Klebsiella pneumoniae KCTC 2242	5.33266	5.93082	1.90663	3.11063	0.00186686	0.0656811
Escherichia marmotae	5.81794	5.55593	1.78968	3.10442	0.00190655	0.0656811
Sodalis endosymbiont of Henestaris halophilus	5.01415	5.34896	1.73255	3.08733	0.0020196	0.0656811
Acetoanaerobium sticklandii	10.5509	2.56812	0.833461	3.08128	0.00206116	0.0656811
secondary endosymbiont of Heteropsylla cubana	7.73024	5.11907	1.66294	3.07832	0.0020817	0.0656811
Candidatus Pantoea carbekii	4.5355	5.19701	1.71617	3.02826	0.00245967	0.0737428
Shigella dysenteriae Sd197	4.6506	5.73567	1.90087	3.01739	0.00254957	0.0737428
Escherichia coli ATCC 25922	5.11798	4.88098	1.61948	3.01392	0.00257898	0.0737428
Muribaculum intestinale	20867.4	-1.48785	0.496058	-2.99936	0.00270552	0.0750166
Photorhabdus asymbiotica	4.36583	5.15191	1.72566	2.98548	0.00283138	0.0761975
Bacteroides ovatus	533.224	-1.67681	0.565678	-2.96426	0.00303414	0.0793211
Candidatus Sodalis pierantonius str. SOPE	15.9753	2.60694	0.884897	2.94604	0.00321867	0.0818078
Enterobacter roggenkampii	4.08709	5.55434	1.91143	2.90585	0.00366254	0.0905736
Candidatus Solibacter usitatus Ellin6076	53.2125	-2.43323	0.845015	-2.87951	0.00398289	0.0958205
Nonlabens sp. Hel1_33_55	9.55822	-6.05692	2.11099	-2.86924	0.00411464	0.0958205
Yersinia frederiksenii Y225	6.86613	4.7222	1.64906	2.86358	0.00418887	0.0958205
Hungateiclostridium saccincola	96.8232	-2.96936	1.04316	-2.84651	0.00442014	0.0986445
Salmonella enterica subsp. enterica serovar Typhimurium	8.01159	4.57911	1.64082	2.79075	0.00525864	0.114563
Escherichia albertii KF1	4.47241	4.73427	1.74141	2.71864	0.00655511	0.139487
Rhodospirillum rubrum	243.022	3.0304	1.12237	2.70001	0.00693375	0.141869
Enterobacter cloacae P101	5.70494	4.34996	1.61233	2.69793	0.00697718	0.141869
Pragia fontium	2.76419	4.48869	1.66871	2.68992	0.00714701	0.142163
Salmonella enterica subsp. enterica serovar Anatum	3.14969	5.18533	1.94399	2.66736	0.00764489	0.147785
Escherichia coli O157:H7 str. TW14588	5.57379	4.40589	1.6547	2.66266	0.00775267	0.147785
Intestinimonas butyriciproducens	636.415	1.24297	0.475951	2.61154	0.00901343	0.168312
Pantoea sp. PSNIH2	2.47549	4.3325	1.66879	2.5962	0.00942615	0.172499
[Clostridium] cellulosi	50.7581	-1.86603	0.725603	-2.5717	0.0101201	0.178875
Campylobacter cuniculorum DSM 23162 = LMG 24588	1.51387	3.4767	1.35273	2.57015	0.0101656	0.178875
Bacteroides salanitronis DSM 18170	198.299	-1.23355	0.484609	-2.54546	0.0109135	0.18317
secondary endosymbiont of Ctenarytaina eucalypti	5.48194	3.5898	1.41043	2.54517	0.0109223	0.18317
Clostridium perfringens	101.989	2.52705	0.993974	2.54237	0.0110102	0.18317
Escherichia coli HS	1.90766	4.46983	1.76594	2.53114	0.0113693	0.185766
[Clostridium] sphenoides JCM 1415	152.081	-2.97386	1.18093	-2.51823	0.0117946	0.188977
Bacteroides dorei CL03T12C01	484.734	6.52946	2.59851	2.51277	0.0119789	0.188977
Magnetospira sp. QH-2	100.697	3.15897	1.27044	2.48651	0.0129004	0.200065
Salmonella enterica subsp. enterica serovar Paratyphi C str. RKS4594	4.88864	4.11592	1.67308	2.46009	0.0138904	0.211092
Parachlamydia acanthamoebae UV-7	1.7761	-2.97639	1.21218	-2.4554	0.0140728	0.211092
Salmonella enterica subsp. enterica	1.68608	4.29875	1.75796	2.4453	0.014473	0.213594
Escherichia coli O55:H7 str. CB9615	1.82196	4.4116	1.81482	2.43087	0.0150625	0.21863
Erwinia pyrifoliae	2.53049	3.90568	1.61033	2.42538	0.0152922	0.21863
Lactobacillus delbrueckii subsp. bulgaricus ATCC BAA-365	6.89174	-3.32718	1.37615	-2.41775	0.0156167	0.219168
Klebsiella pneumoniae	11.5794	3.66025	1.5167	2.4133	0.0158089	0.219168
Kosakonia oryzae	1.63501	4.25434	1.76821	2.40602	0.0161274	0.220248
Butyrivibrio fibrisolvens	2223.51	1.77923	0.74746	2.38037	0.0172955	0.232726
Enterococcus faecalis	78.7248	3.417	1.43893	2.37469	0.0175638	0.232911
Yersinia enterocolitica	4.25767	4.29837	1.84606	2.3284	0.0198909	0.255849
Kosakonia cowanii	1.4645	4.10482	1.76353	2.32762	0.0199321	0.255849
Candidatus Fukatsuia symbiotica	2.66987	3.47631	1.50082	2.31628	0.0205431	0.255849
Anaerotignum propionicum DSM 1682	3325.84	-0.965328	0.417165	-2.31402	0.0206666	0.255849
Bacteroides cellulosilyticus	2292.69	-2.09798	0.906818	-2.31357	0.0206916	0.255849
Salmonella enterica subsp. enterica serovar Typhi	2.59232	3.5067	1.52123	2.30517	0.0211569	0.258114
Oscillibacter valericigenes Sjm18-20	2838.46	1.05871	0.462658	2.28832	0.0221188	0.266299
Escherichia coli O157:H7 str. EDL933	4.42351	4.37454	1.92101	2.27721	0.0227738	0.270624
Salinivirga cyanobacteriivorans	0.953158	-3.43342	1.53506	-2.23667	0.0253078	0.296881
Turicibacter sp. H121	526.126	2.7038	1.22124	2.21398	0.0268302	0.308765
Lactobacillus fermentum	22.1933	-2.65191	1.1991	-2.21158	0.0269959	0.308765
Aeromonas veronii	1.27843	3.87057	1.75567	2.20461	0.0274816	0.308824
Stenotrophomonas maltophilia	5.14823	4.79803	2.18136	2.19956	0.0278383	0.308824
Candidatus Paracaedibacter acanthamoebae	1.21969	3.84378	1.74948	2.1971	0.0280136	0.308824
Salmonella enterica subsp. enterica serovar Newport str. USMARC-S3124.1	1.34505	3.98929	1.81969	2.19229	0.0283583	0.308903
Porphyromonas crevioricanis	7.48364	-2.84471	1.30659	-2.1772	0.0294657	0.31719
Enterococcus sp. FDAARGOS_163	3.11506	5.16374	2.38147	2.1683	0.0301361	0.320634
Mannheimia haemolytica	4.43433	3.7921	1.75749	2.15768	0.0309523	0.325311
Alistipes finegoldii DSM 17242	1017.41	-1.0921	0.508553	-2.14747	0.0317562	0.325311
Morganella morganii	1.29385	3.93393	1.83367	2.14539	0.0319221	0.325311
Lachnoanaerobaculum umeaense	6.69605	1.5949	0.743736	2.14444	0.0319979	0.325311
Micavibrio aeruginosavorus EPB	1.44422	-2.757	1.29889	-2.12258	0.0337894	0.33975
Klebsiella michiganensis	1.30007	3.41391	1.63028	2.09406	0.0362542	0.360572
Escherichia coli O157:H7 str. SS17	1.14078	3.75768	1.82878	2.05474	0.0399038	0.392602
Algoriphagus sp. M8-2	3.59898	-1.66517	0.816023	-2.0406	0.0412909	0.401927
Tolumonas auensis DSM 9187	2.29584	2.36133	1.1627	2.03091	0.0422645	0.407073
Massilia sp. NR 4-1	1.46303	-2.83943	1.41164	-2.01144	0.0442788	0.420147
Bacteroides thetaiotaomicron	80.9399	-1.32315	0.658623	-2.00897	0.0445402	0.420147
Salmonella enterica subsp. enterica serovar Typhimurium str. 798	2.75727	3.19438	1.60074	1.99557	0.0459809	0.429311
Phoenicibacter massiliensis	2.69627	-2.73835	1.405	-1.94901	0.0512943	0.473943
Lactobacillus paracasei	2.55096	-2.49061	1.28064	-1.94482	0.0517971	0.473943
Pandoravirus inopinatum	1.73079	-3.51725	1.87733	-1.87354	0.0609937	0.550804
Pseudomonas aeruginosa	3.9575	3.68151	1.96809	1.8706	0.0614011	0.550804
Yersinia entomophaga	1.06688	2.60499	1.41535	1.84053	0.0656905	0.583561
Monoglobus pectinilyticus	105.938	-1.67321	0.913626	-1.83139	0.0670417	0.589838
Buchnera aphidicola	3.94623	2.97906	1.63091	1.82662	0.0677565	0.590449
Selenomonas sputigena ATCC 35185	10.0521	-2.72457	1.5187	-1.79402	0.0728105	0.627124
Clostridium butyricum	1.03033	2.3219	1.30061	1.78524	0.0742221	0.627124
Proteus mirabilis	0.800633	3.24046	1.81654	1.78387	0.0744454	0.627124
Shewanella denitrificans OS217	7.70739	-2.81024	1.57678	-1.78226	0.0747066	0.627124
Polaribacter sp. KT25b	2.50576	-1.85987	1.04968	-1.77184	0.0764209	0.635683
Achromobacter xylosoxidans	2.00124	3.55353	2.03499	1.74622	0.080773	0.663474
Bacteroides helcogenes P 36-108	0.723431	-3.02344	1.73392	-1.7437	0.0812122	0.663474
Lactobacillus acidophilus NCFM	1.19786	-3.57007	2.06929	-1.72526	0.0844805	0.684068
Mesotoga prima MesG1.Ag.4.2	7.16045	-3.06808	1.79502	-1.70921	0.0874114	0.701592
Streptococcus respiraculi	2.4418	3.15846	1.85762	1.70027	0.0890797	0.704385
Streptococcus pyogenes	1.05209	-2.13862	1.25867	-1.69911	0.0892991	0.704385
Flavonifractor plautii	1807.99	1.15152	0.682919	1.68617	0.0917622	0.717627
Anaerostipes hadrus	2252.45	1.41555	0.847488	1.67029	0.0948621	0.719293
Lactobacillus reuteri	125.111	-1.85706	1.11194	-1.67011	0.0948975	0.719293
Niveispirillum cyanobacteriorum	3.88109	-1.8785	1.12548	-1.66906	0.0951052	0.719293
Faecalitalea cylindroides T2-87	7.94643	-1.76409	1.05909	-1.66567	0.0957782	0.719293
Paludibacter propionicigenes WB4	30.3184	2.13691	1.2834	1.66504	0.0959057	0.719293
Shigella flexneri 2a str. 301	0.749566	3.14053	1.89457	1.65765	0.097389	0.72448
Lactobacillus reuteri TD1	2.64828	-2.48406	1.50919	-1.64595	0.0997738	0.724639
Butyrivibrio proteoclasticus B316	1.14425	3.19353	1.94105	1.64526	0.0999158	0.724639
Lactococcus lactis	2.08032	2.42403	1.47482	1.64361	0.100258	0.724639
Helicobacter canadensis MIT 98-5491	1.37328	-2.19021	1.33382	-1.64206	0.100578	0.724639
Prevotella enoeca	19.9352	-1.61381	0.992433	-1.62611	0.103926	0.742908
Jonesia denitrificans	2.7652	1.75095	1.08459	1.61438	0.106445	0.750307
Salmonella enterica subsp. enterica serovar Dublin	1.02133	3.58975	2.2246	1.61366	0.106601	0.750307
Synechococcus sp. JA-3-3Ab	2.13495	-2.42291	1.50631	-1.60851	0.107723	0.752414
Flavobacteriaceae bacterium 3519-10	0.87973	-2.67754	1.67808	-1.5956	0.110579	0.756314
Helicobacter apodemus	0.841156	3.20677	2.01567	1.59092	0.111627	0.756314
Gemmatimonas aurantiaca T-27	42.4775	1.19819	0.753584	1.58999	0.111836	0.756314
Lactobacillus paracasei subsp. paracasei 8700:2	1.82223	-2.12904	1.33999	-1.58885	0.112095	0.756314
Mageeibacillus indolicus UPII9-5	68.3245	1.48596	0.937301	1.58536	0.112885	0.756314
Cytophaga hutchinsonii ATCC 33406	61.2316	-1.30475	0.82381	-1.58379	0.11324	0.756314
Ruminococcus albus 7 = DSM 20455	80.8852	1.5715	0.999092	1.57293	0.115736	0.765937
Finegoldia magna	62.3282	-2.7284	1.74092	-1.56722	0.117063	0.765937
Haemophilus influenzae	2.9289	-2.05872	1.31408	-1.56667	0.117193	0.765937
Serratia plymuthica RVH1	0.550564	2.68982	1.72477	1.55953	0.118871	0.76912
Pasteurella multocida subsp. multocida	67.3465	-1.4885	0.955718	-1.55746	0.119361	0.76912
Prevotella dentalis DSM 3688	7.61416	-1.48554	0.957653	-1.55123	0.120847	0.771396
Cardinium endosymbiont of Sogatella furcifera	4.34957	-2.23587	1.4435	-1.54892	0.1214	0.771396
Heliobacterium modesticaldum Ice1	0.738207	2.57187	1.67355	1.53678	0.124348	0.782823
Desulfarculus baarsii DSM 2075	0.907442	2.72001	1.77259	1.53449	0.124909	0.782823
Bacteroides heparinolyticus	0.780438	2.02845	1.33484	1.51962	0.128608	0.800516
Lactobacillus acidophilus	11.4033	-3.16548	2.10643	-1.50277	0.132899	0.82021
endosymbiont 'TC1' of Trimyema compressum	28.2314	-2.98626	1.99058	-1.50019	0.133564	0.82021
Limnochorda pilosa	575.744	-0.863313	0.579477	-1.48981	0.136273	0.831267
Escherichia coli O6:H16	0.630116	2.91388	1.96987	1.47922	0.13908	0.838253
Thioflavicoccus mobilis 8321	0.868132	3.36048	2.27721	1.4757	0.140024	0.838253
Chlorobium phaeobacteroides DSM 266	1.14595	-1.81295	1.22984	-1.47413	0.140447	0.838253
Mahella australiensis 50-1 BON	13.4871	-1.33062	0.904095	-1.47177	0.141083	0.838253
Candidatus Moranella endobia	1.99287	1.55457	1.06866	1.4547	0.145754	0.855843
Comamonas kerstersii	1.33737	2.94601	2.02662	1.45365	0.146042	0.855843
Hymenobacter sp. sh-6	1.91365	-1.86175	1.2833	-1.45075	0.14685	0.855843
Lactobacillus plantarum	1.14197	-3.52233	2.45654	-1.43386	0.151613	0.875754
Dyella thiooxydans	1.23777	2.81616	1.96677	1.43187	0.15218	0.875754
Myroides odoratus DSM 2801	2.06862	-1.42605	1.01745	-1.40159	0.161037	0.920929
Bacteroides fragilis	15.4251	-1.03481	0.7404	-1.39763	0.162223	0.921952
Burkholderiales bacterium YL45	118.912	-1.28728	0.924622	-1.39222	0.163856	0.925482
Psychroflexus torquis ATCC 700755	0.782892	-2.41155	1.73672	-1.38856	0.164965	0.926033
Arachidicoccus sp. BS20	1.18698	-2.05792	1.50943	-1.36337	0.172765	0.961049
Enterobacter cloacae	2.03603	1.83093	1.34463	1.36166	0.173304	0.961049
Clostridioides difficile	76.8514	0.967858	0.724686	1.33555	0.181695	0.99498
Candidatus Sulcia muelleri	114.071	-0.734492	0.551117	-1.33273	0.182619	0.99498
Candidatus Phaeomarinobacter ectocarpi	2.55282	1.45865	1.1096	1.31457	0.188654	0.99498
Syntrophomonas wolfei subsp. wolfei str. Goettingen G311	6.87367	1.06547	0.814263	1.30851	0.190701	0.99498
Klebsiella pneumoniae subsp. pneumoniae KPNIH10	0.827975	2.22415	1.71799	1.29462	0.19545	0.99498
Corynebacterium aurimucosum ATCC 700975	2.54489	1.5145	1.17466	1.28931	0.19729	0.99498
Candidatus Saccharibacteria bacterium YM_S32_TM7_50_20	173.842	-1.27158	0.988739	-1.28606	0.198421	0.99498
Fusobacterium nucleatum	7.88992	-1.15548	0.903293	-1.27919	0.20083	0.99498
Saprospira grandis str. Lewin	0.568117	-2.69234	2.10516	-1.27893	0.200923	0.99498
Listeria monocytogenes	0.926567	1.59834	1.26182	1.26669	0.205265	0.99498
Lactobacillus delbrueckii	0.691902	-2.72165	2.17423	-1.25177	0.210652	0.99498
Candidatus Dependentiae bacterium (ex Spumella elongata CCAP 955/1)	2.66026	-1.05881	0.848044	-1.24853	0.211837	0.99498
Pseudoclostridium thermosuccinogenes	20.7301	-0.666126	0.533766	-1.24797	0.212041	0.99498
Lactobacillus jensenii	0.895199	-3.14122	2.54625	-1.23366	0.217328	0.99498
Gloeomargarita lithophora Alchichica-D10	0.583741	2.20042	1.78559	1.23232	0.217831	0.99498
Bacillus cereus m1293	1.05886	-2.63272	2.14181	-1.22921	0.218995	0.99498
Candidatus Cloacimonas acidaminovorans str. Evry	0.699094	-2.21495	1.8042	-1.22767	0.219573	0.99498
Lachnospiraceae bacterium Choco86	514.828	0.641024	0.524631	1.22186	0.221762	0.99498
Aggregatibacter actinomycetemcomitans HK1651	0.663865	2.97884	2.44845	1.21662	0.223747	0.99498
Lachnoclostridium phocaeense	1124.92	-0.860953	0.709827	-1.2129	0.225166	0.99498
Buchnera aphidicola str. Bp (Baizongia pistaciae)	1.96253	1.60865	1.33403	1.20586	0.22787	0.99498
Pseudopedobacter saltans DSM 12145	27.76	-1.11623	0.929183	-1.2013	0.229634	0.99498
Clostridium botulinum	8.67898	1.07229	0.897857	1.19427	0.232371	0.99498
Peptostreptococcaceae bacterium oral taxon 929	0.872608	1.75816	1.47626	1.19095	0.233672	0.99498
Ruminococcaceae bacterium CPB6	18.4151	-0.92572	0.780018	-1.18679	0.235309	0.99498
Pedobacter cryoconitis	0.871302	-1.51505	1.29532	-1.16964	0.242147	0.99498
Neisseria lactamica	0.61254	1.62942	1.41846	1.14872	0.25067	0.99498
Desulfatibacillum alkenivorans AK-01	1.275	1.39557	1.21493	1.14868	0.250689	0.99498
Candidatus Hamiltonella defensa	0.476916	2.50441	2.18122	1.14817	0.250898	0.99498
Mordavella sp. Marseille-P3756	678.62	0.733881	0.642335	1.14252	0.253238	0.99498
Vibrio tapetis subsp. tapetis	0.612799	2.86363	2.53165	1.13113	0.258001	0.99498
Oceanicoccus sagamiensis	0.697824	-1.68585	1.50442	-1.1206	0.26246	0.99498
Bacillus pseudomycoides	0.667916	2.0652	1.8493	1.11675	0.264103	0.99498
Edwardsiella ictaluri	0.630116	2.88323	2.58262	1.1164	0.264251	0.99498
Petrimonas mucosa	1.74784	-1.22051	1.09525	-1.11437	0.265123	0.99498
Thermodesulfatator indicus DSM 15286	1.77187	1.29592	1.17435	1.10352	0.269802	0.99498
Candidatus Purcelliella pentastirinorum	0.763944	1.53939	1.40931	1.0923	0.274702	0.99498
Solimonas sp. K1W22B-7	5.32994	-1.65065	1.5121	-1.09162	0.274998	0.99498
Bacteroides zoogleoformans	5.14795	-1.22811	1.12533	-1.09133	0.275128	0.99498
Lactobacillus ruminis ATCC 27782	1.10991	-1.66155	1.52884	-1.08681	0.277121	0.99498
Candidatus Azobacteroides pseudotrichonymphae genomovar. CFP2	7.16894	-0.847828	0.794273	-1.06743	0.285779	0.99498
Arcticibacterium luteifluviistationis	3.15067	-1.14575	1.08264	-1.05829	0.289925	0.99498
Lactobacillus salivarius	191.786	-1.04193	0.987069	-1.05558	0.291162	0.99498
Gordonibacter massiliensis	0.58017	-2.37769	2.25916	-1.05246	0.292587	0.99498
[Eubacterium] rectale ATCC 33656	209.051	-1.25595	1.20266	-1.04431	0.296341	0.99498
Tannerella sp. oral taxon HOT-286	31.2297	-1.32076	1.26546	-1.0437	0.296624	0.99498
Conexibacter woesei DSM 14684	0.739199	-1.83342	1.75998	-1.04173	0.297536	0.99498
Octadecabacter temperatus	1.04442	1.78151	1.71791	1.03703	0.299724	0.99498
Shewanella bicestrii	0.443167	2.34905	2.26877	1.03538	0.30049	0.99498
Eubacterium minutum ATCC 700079	14.0752	0.694443	0.686549	1.0115	0.311778	0.99498
Enterobacter cloacae complex sp. FDA-CDC-AR_0164	0.566554	2.15972	2.13577	1.01122	0.311913	0.99498
Aquifex aeolicus VF5	0.431114	2.34698	2.32462	1.00962	0.312677	0.99498
Cryptobacterium curtum DSM 15641	1.05331	-1.36118	1.3512	-1.00738	0.31375	0.99498
Selenomonas ruminantium subsp. lactilytica TAM6421	0.696742	-1.73985	1.72774	-1.00701	0.313929	0.99498
Lachnoclostridium phytofermentans ISDg	516.114	-1.1679	1.16139	-1.0056	0.314606	0.99498
Salmonella enterica subsp. enterica serovar Infantis	0.5453	2.65339	2.64257	1.00409	0.315333	0.99498
[Eubacterium] cellulosolvens 6	52.1011	-1.35119	1.35116	-1.00002	0.3173	0.99498
Desulfofarcimen acetoxidans DSM 771	0.971605	-1.45571	1.45577	-0.999959	0.31733	0.99498
Oenococcus kitaharae DSM 17330	4.91574	-1.52447	1.53467	-0.993356	0.320537	0.99498
Bacillus anthracis	2.25284	-0.992877	1.00398	-0.988938	0.322694	0.99498
Bacteroides vulgatus	2.52964	1.07419	1.0951	0.980902	0.326641	0.99498
Oceanisphaera avium	0.727108	1.97762	2.03004	0.974181	0.329967	0.99498
Lactobacillus jensenii JV-V16	4.47386	-1.60793	1.6518	-0.973445	0.330332	0.99498
Lactobacillus curvatus	0.740316	-2.94935	3.08641	-0.955595	0.339277	0.99498
Acetohalobium arabaticum DSM 5501	5.5393	-1.67349	1.76707	-0.947043	0.343617	0.99498
Bacteroides vulgatus ATCC 8482	0.860199	1.4147	1.49448	0.946622	0.343832	0.99498
Staphylococcus aureus subsp. aureus	2.83122	-1.33327	1.40918	-0.946133	0.344081	0.99498
Hungateiclostridium clariflavum DSM 19732	1.2963	1.21097	1.28123	0.945167	0.344574	0.99498
Erythrobacter gangjinensis	0.766306	-1.43291	1.51814	-0.943855	0.345244	0.99498
Oscillibacter sp. PEA192	1625.83	0.688182	0.735702	0.935409	0.349578	0.99498
Bacteroides fragilis YCH46	3.69347	1.24506	1.33655	0.931551	0.351569	0.99498
Thermincola potens JR	0.914451	-1.35224	1.45195	-0.931325	0.351685	0.99498
Lactobacillus kefiranofaciens ZW3	3.40219	-1.18292	1.27159	-0.930265	0.352234	0.99498
Chitinophaga sp. MD30	0.528867	2.56102	2.75923	0.928163	0.353323	0.99498
Spiribacter salinus M19-40	0.516754	2.01314	2.17594	0.925182	0.354871	0.99498
Bacteriovorax stolpii	2.07045	1.25051	1.36621	0.915311	0.360028	0.99498
Neisseriaceae bacterium DSM 100970	7.17067	-1.16696	1.27769	-0.913333	0.361067	0.99498
Erwinia billingiae Eb661	0.515487	2.00914	2.21844	0.905657	0.365118	0.99498
Caldithrix abyssi DSM 13497	0.414422	2.18938	2.42454	0.90301	0.366521	0.99498
Idiomarina sp. X4	1.39213	0.999911	1.10799	0.902452	0.366817	0.99498
Lactobacillus delbrueckii subsp. bulgaricus ATCC 11842 = JCM 1002	0.563111	-2.48572	2.75887	-0.900992	0.367593	0.99498
Flammeovirga sp. MY04	0.921929	1.46223	1.62396	0.900411	0.367902	0.99498
Desulfobacula toluolica Tol2	0.460781	-1.73851	1.94912	-0.891947	0.372421	0.99498
alpha proteobacterium HIMB59	0.460781	-1.73851	1.94912	-0.891947	0.372421	0.99498
Clostridiales bacterium CCNA10	2855.39	0.695484	0.782256	0.889074	0.373963	0.99498
Pseudoalteromonas phenolica	0.459599	2.45404	2.76053	0.888975	0.374016	0.99498
Lactobacillus agilis	0.754156	-1.48311	1.67956	-0.883035	0.377217	0.99498
Lawsonia intracellularis	6.31823	0.998055	1.13249	0.881292	0.37816	0.99498
Desulfotomaculum nigrificans CO-1-SRB	0.775324	-1.87268	2.13496	-0.877147	0.380407	0.99498
Peptoclostridium acidaminophilum DSM 3953	25.131	-1.50161	1.73075	-0.867606	0.38561	0.99498
Spiroplasma alleghenense	0.493463	2.44443	2.83719	0.861568	0.388925	0.99498
Desulfovibrio vulgaris	1.22769	1.28861	1.50739	0.854857	0.39263	0.99498
Peptoniphilus sp. ING2-D1G	1.24014	-1.08584	1.27524	-0.851479	0.394504	0.99498
Arachidicoccus sp. KIS59-12	0.477671	2.40307	2.86742	0.838061	0.401996	0.99498
Yersinia enterocolitica subsp. palearctica Y11	0.480385	1.84872	2.23083	0.828714	0.407267	0.99498
Filifactor alocis ATCC 35896	12.2531	0.762506	0.922608	0.826468	0.408539	0.99498
Acholeplasma oculi	55.9948	-1.24223	1.52878	-0.812562	0.416469	0.99498
Candidatus Blochmannia floridanus	0.465687	1.8436	2.28482	0.806893	0.419728	0.99498
Leptotrichia sp. oral taxon 212	0.373538	-2.02623	2.53181	-0.80031	0.423531	0.99498
Clostridium baratii	7.75232	0.851532	1.07411	0.792778	0.427907	0.99498
Bacteroides caecimuris	52.6945	-0.59711	0.754181	-0.791732	0.428517	0.99498
Yersinia pestis Pestoides G	0.408533	2.28446	2.90582	0.786167	0.43177	0.99498
Neorhizobium sp. NCHU2750	0.408533	2.28349	2.92787	0.779917	0.435439	0.99498
Maricaulis maris MCS10	0.979056	-1.02144	1.31025	-0.77958	0.435638	0.99498
Molluscum contagiosum virus subtype 1	0.493544	-2.38581	3.10623	-0.768074	0.442443	0.99498
Chthonomonas calidirosea T49	0.536273	1.41641	1.85042	0.765452	0.444002	0.99498
Mycoplasma fermentans	0.406159	-1.55244	2.03139	-0.764223	0.444734	0.99498
Erwinia sp. Ejp617	3.07815	0.773703	1.01266	0.764031	0.444849	0.99498
Dehalobacterium formicoaceticum	507.916	-0.381414	0.503444	-0.757609	0.448685	0.99498
Niabella soli DSM 19437	0.346298	1.95951	2.58655	0.757579	0.448703	0.99498
Herbinix luporum	478.471	-0.617406	0.81545	-0.757136	0.448969	0.99498
Murine leukemia virus	4.25675	1.3437	1.77905	0.755292	0.450074	0.99498
Aliivibrio salmonicida LFI1238	0.474948	1.475	1.95455	0.754651	0.450458	0.99498
Dietzia timorensis	1.69507	-1.08691	1.44594	-0.7517	0.452232	0.99498
Lactobacillus helveticus	2.19867	-1.5528	2.06692	-0.75126	0.452496	0.99498
Novibacillus thermophilus	12.3825	-1.19207	1.59051	-0.74949	0.453562	0.99498
Acidovorax carolinensis	0.82868	-1.94972	2.60818	-0.747542	0.454736	0.99498
Thermaerobacter marianensis DSM 12885	0.428959	-1.52927	2.04573	-0.747541	0.454737	0.99498
Clostridium acetobutylicum	2.35221	-0.869704	1.16412	-0.74709	0.455009	0.99498
Caulobacteraceae bacterium OTSz_A_272	1.43292	-0.763031	1.02397	-0.74517	0.456169	0.99498
Roseburia hominis A2-183	176.073	-1.23422	1.65916	-0.743883	0.456948	0.99498
Erysipelothrix larvae	10.0831	-0.701553	0.946054	-0.741557	0.458356	0.99498
Anaerolineaceae bacterium oral taxon 439	1.44773	-0.85043	1.15059	-0.739126	0.45983	0.99498
Marinobacter salarius	0.855028	-1.00855	1.36848	-0.736984	0.461132	0.99498
Jonquetella anthropi DSM 22815	0.313902	-1.94523	2.68895	-0.723416	0.469424	0.99498
Corynebacterium pseudotuberculosis	1.53488	0.749907	1.03701	0.723145	0.469591	0.99498
Adlercreutzia equolifaciens DSM 19450	11.8253	-0.597348	0.831759	-0.718175	0.472649	0.99498
Asticcacaulis excentricus CB 48	8.98553	-0.820715	1.16064	-0.707122	0.479491	0.99498
Vibrio vulnificus MO6-24/O	0.629796	1.27691	1.80979	0.705556	0.480465	0.99498
Cellulosilyticum lentocellum DSM 5427	194.379	-0.52442	0.747807	-0.701278	0.48313	0.99498
Mannheimia haemolytica M42548	0.565457	-1.9534	2.79347	-0.699274	0.484381	0.99498
Phycisphaerae bacterium L21-RPul-D3	0.57886	-2.16635	3.11445	-0.695581	0.486691	0.99498
Tistrella mobilis KA081020-065	0.527464	1.21159	1.74189	0.695561	0.486704	0.99498
Lactobacillus johnsonii	0.439725	-2.03934	2.97452	-0.685604	0.492963	0.99498
Bordetella genomosp. 9	0.388483	-1.7161	2.5132	-0.682833	0.494712	0.99498
Thermobaculum terrenum ATCC BAA-798	5.33195	0.961618	1.41178	0.68114	0.495783	0.99498
Clostridium sp. SY8519	2007.87	-1.07396	1.58588	-0.677198	0.49828	0.99498
Desulfovibrio gigas DSM 1382 = ATCC 19364	0.697294	1.17825	1.74487	0.675268	0.499506	0.99498
Microlunatus soli	0.357466	2.09149	3.09826	0.675053	0.499642	0.99498
Halanaerobium praevalens DSM 2228	0.944551	-0.887793	1.33051	-0.667257	0.504608	0.99498
Fimbriimonas ginsengisoli Gsoil 348	0.357625	-2.07661	3.11749	-0.666116	0.505337	0.99498
Lactobacillus lindneri	0.385148	-2.04597	3.11844	-0.656087	0.511768	0.99498
Kiritimatiella glycovorans	12.5394	-0.540602	0.824782	-0.655448	0.51218	0.99498
Streptomyces sp. SAT1	0.363702	-1.38984	2.13027	-0.652426	0.514127	0.99498
Auricoccus indicus	0.335329	-2.01306	3.11947	-0.645321	0.518719	0.99498
Porphyromonas asaccharolytica DSM 20707	25.8539	-0.434649	0.675072	-0.643857	0.519668	0.99498
Basilea psittacipulmonis DSM 24701	0.700382	0.992137	1.54221	0.64332	0.520017	0.99498
Haemophilus pittmaniae	0.551174	1.45399	2.2678	0.641145	0.521429	0.99498
Alkalitalea saponilacus	195.016	-0.456353	0.71344	-0.639651	0.5224	0.99498
Cyanobacterium aponinum PCC 10605	0.47915	1.45582	2.28741	0.636449	0.524484	0.99498
Faecalibaculum rodentium	4.19502	0.96449	1.5204	0.634368	0.525841	0.99498
Candidatus Koribacter versatilis Ellin345	0.539041	-1.05525	1.66555	-0.633575	0.526358	0.99498
Candidatus Saccharibacteria oral taxon TM7x	0.554057	1.21465	1.92159	0.632107	0.527317	0.99498
Ezakiella massiliensis	0.725496	0.969942	1.53608	0.63144	0.527753	0.99498
Ruminococcus bicirculans	8.06508	-0.522632	0.832159	-0.628044	0.529975	0.99498
Bifidobacterium breve	0.374046	-1.34238	2.15001	-0.624361	0.53239	0.99498
Thalassolituus oleivorans	0.45921	0.997714	1.60621	0.62116	0.534495	0.99498
Treponema succinifaciens DSM 2489	1.79207	-0.790393	1.27623	-0.61932	0.535706	0.99498
Kordia sp. SMS9	0.618951	-1.01134	1.63663	-0.617943	0.536613	0.99498
Staphylococcus schleiferi	71.9833	0.551639	0.897936	0.614341	0.53899	0.99498
Candidatus Liberibacter asiaticus	0.306399	1.87827	3.11116	0.603721	0.546029	0.99498
Yersinia pestis	0.306399	1.87827	3.11116	0.603721	0.546029	0.99498
Psychrobacter sp. AntiMn-1	0.306399	1.87827	3.11116	0.603721	0.546029	0.99498
Spirochaeta thermophila	0.395906	1.22621	2.03589	0.602295	0.546978	0.99498
Cellulomonas gilvus ATCC 13127	0.517284	-1.21597	2.02705	-0.599874	0.54859	0.99498
Sedimenticola thiotaurini	0.277914	1.68597	2.86104	0.589285	0.55567	0.99498
Flexistipes sinusarabici DSM 4947	0.289837	1.68303	2.86182	0.588096	0.556468	0.99498
Staphylococcus haemolyticus	0.279441	-1.83426	3.12382	-0.587187	0.557078	0.99498
Clostridium bornimense	31.4102	-1.1027	1.87869	-0.586954	0.557235	0.99498
Cutibacterium acnes	1.13275	1.02036	1.73853	0.586913	0.557262	0.99498
Prevotella jejuni	0.378252	1.43999	2.45812	0.585811	0.558003	0.99498
Staphylococcus pettenkoferi	0.27265	1.68548	2.89508	0.582187	0.56044	0.99498
Desulfovibrio piger	0.27252	1.68547	2.89594	0.582011	0.56056	0.99498
Barnesiella viscericola DSM 18177	8031.52	-0.348877	0.604876	-0.576774	0.564092	0.99498
Rhodobacter capsulatus SB 1003	0.363554	1.43691	2.49281	0.576421	0.56433	0.99498
Clostridioides difficile QCD-76w55	0.349766	1.2219	2.14293	0.5702	0.568542	0.99498
Sphingomonas koreensis	0.362288	1.4309	2.56455	0.557953	0.576877	0.99498
Pandoravirus dulcis	0.303926	-1.73907	3.12603	-0.55632	0.577992	0.99498
Draconibacterium orientale	0.255481	-1.73727	3.12607	-0.555737	0.578391	0.99498
Acidihalobacter ferrooxidans	0.255481	-1.73727	3.12607	-0.555737	0.578391	0.99498
Ictalurid herpesvirus 1	0.332639	-1.73126	3.12622	-0.553786	0.579725	0.99498
Fastidiosipila sanguinis	19.1991	0.419341	0.762086	0.550254	0.582145	0.99498
Sinomonas atrocyanea	0.755153	-0.989058	1.82116	-0.543093	0.587066	0.99498
Mycoplasma penetrans HF-2	42.7289	0.536021	0.989012	0.541977	0.587835	0.99498
Rickettsiales bacterium Ac37b	1.19903	0.763934	1.41903	0.538348	0.590337	0.99498
Glutamicibacter arilaitensis	0.255333	1.6787	3.11923	0.538178	0.590454	0.99498
Bifidobacterium pseudolongum PV8-2	0.255333	1.6787	3.11923	0.538178	0.590454	0.99498
Xenorhabdus bovienii	0.255333	1.6787	3.11923	0.538178	0.590454	0.99498
Escherichia coli SMS-3-5	0.255333	1.6787	3.11923	0.538178	0.590454	0.99498
Rhizobium sp. NT-26	0.255333	1.6787	3.11923	0.538178	0.590454	0.99498
Xenorhabdus poinarii G6	0.255333	1.6787	3.11923	0.538178	0.590454	0.99498
Vibrio vulnificus YJ016	0.471775	1.22632	2.27954	0.537968	0.590599	0.99498
Candidatus Pelagibacter sp. RS40	0.755353	-0.712696	1.35346	-0.526572	0.598491	0.99498
Alkalilimnicola ehrlichii MLHE-1	0.419442	1.05755	2.01468	0.524923	0.599637	0.99498
Flagellimonas sp. HME9304	0.227352	-1.64112	3.12845	-0.524579	0.599876	0.99498
Libanicoccus massiliensis	1.04814	-0.95263	1.81714	-0.524247	0.600107	0.99498
Salimicrobium jeotgali	0.543038	-1.00718	1.92782	-0.522442	0.601363	0.99498
Desulfurispirillum indicum S5	0.224819	-1.63186	3.12869	-0.521579	0.601963	0.99498
Geosporobacter ferrireducens	1.29398	-0.794421	1.53591	-0.517232	0.604994	0.99498
Geoalkalibacter subterraneus	6.6311	-0.890726	1.76905	-0.503505	0.614609	0.99498
Candidatus Izimaplasma sp. HR1	525.379	-0.731279	1.45771	-0.501664	0.615904	0.99498
Candidatus Planktophila lacus	1.15833	0.583771	1.16477	0.501189	0.616238	0.99498
Echinicola strongylocentroti	1.19703	-0.894902	1.78619	-0.501013	0.616362	0.99498
Salmonella enterica subsp. houtenae str. ATCC BAA-1581	12.6226	0.593027	1.19662	0.495586	0.620187	0.99498
Flavobacterium indicum GPTSA100-9 = DSM 17447	0.465328	-0.992349	2.0082	-0.49415	0.6212	0.99498
Streptococcus suis T15	0.346472	-1.31661	2.67818	-0.491607	0.622998	0.99498
[Eubacterium] eligens ATCC 27750	1820.7	-0.315558	0.643656	-0.490258	0.623951	0.99498
Proteiniphilum saccharofermentans	2.60032	-0.702591	1.43505	-0.489593	0.624422	0.99498
Spirosoma rigui	0.237695	-1.52411	3.13154	-0.486697	0.626473	0.99498
Streptobacillus moniliformis	1.48331	-0.850671	1.76159	-0.4829	0.629167	0.99498
Candidatus Phytoplasma mali	2.53623	-0.761157	1.58231	-0.481041	0.630487	0.99498
Mucilaginibacter gotjawali	0.199593	-1.50658	3.13202	-0.481025	0.630499	0.99498
Sulfuriferula sp. AH1	0.541095	0.891817	1.86508	0.478166	0.632532	0.99498
Wolinella succinogenes DSM 1740	0.33304	-1.27809	2.67828	-0.477207	0.633215	0.99498
Sphingomonas hengshuiensis	0.204266	1.47621	3.12325	0.472651	0.636462	0.99498
Pseudomonas sp. LAB-08	0.204266	1.47621	3.12325	0.472651	0.636462	0.99498
Clostridium perfringens ATCC 13124	0.204266	1.47621	3.12325	0.472651	0.636462	0.99498
Enterococcus faecium T110	0.204266	1.47621	3.12325	0.472651	0.636462	0.99498
Vibrio cholerae	0.204266	1.47621	3.12325	0.472651	0.636462	0.99498
Clostridium formicaceticum	0.204266	1.47621	3.12325	0.472651	0.636462	0.99498
Clostridium estertheticum subsp. estertheticum	0.204266	1.47621	3.12325	0.472651	0.636462	0.99498
Yersinia pestis str. Pestoides B	0.204266	1.47621	3.12325	0.472651	0.636462	0.99498
Bibersteinia trehalosi USDA-ARS-USMARC-190	7.97012	0.388147	0.822571	0.471871	0.637019	0.99498
Agrococcus jejuensis	0.725819	-0.674146	1.43674	-0.46922	0.638913	0.99498
Akkermansia muciniphila	224.815	1.3463	2.89811	0.464545	0.642257	0.99498
Sphingobacterium sp. 21	0.184895	-1.44634	3.13372	-0.461543	0.644409	0.99498
Pandoravirus salinus	0.184895	-1.44634	3.13372	-0.461543	0.644409	0.99498
Thermomicrobium roseum DSM 5159	2.97177	-0.432528	0.938505	-0.46087	0.644892	0.99498
Pelobacter propionicus DSM 2379	0.183629	-1.44086	3.13387	-0.459771	0.64568	0.99498
Lachnoclostridium sp. YL32	0.183629	-1.44086	3.13387	-0.459771	0.64568	0.99498
Corynebacterium cystitidis	1.00713	0.582742	1.27489	0.457092	0.647605	0.99498
Streptomyces venezuelae	0.861762	0.624383	1.37338	0.454632	0.649374	0.99498
Stackebrandtia nassauensis DSM 44728	0.77809	-0.70678	1.55706	-0.45392	0.649886	0.99498
Actinobacteria bacterium IMCC26077	0.467058	-0.799671	1.76275	-0.453649	0.650081	0.99498
Streptococcus thermophilus	1.00873	0.59751	1.31853	0.453165	0.65043	0.99498
Bacteroides coprosuis DSM 18011	1.63287	0.455892	1.00607	0.453142	0.650446	0.99498
Lachnospiraceae bacterium oral taxon 500	410.309	-0.235936	0.522389	-0.451648	0.651523	0.99498
Opitutaceae bacterium TAV5	0.226847	1.40627	3.12476	0.450041	0.652681	0.99498
Salmonella enterica subsp. enterica serovar Muenster str. 420	0.221583	1.40627	3.12476	0.450041	0.652681	0.99498
Verrucomicrobium sp. GAS474	2.25745	0.522898	1.17989	0.443176	0.657639	0.99498
Mycoplasma ovis str. Michigan	0.171464	-1.38902	3.13539	-0.443014	0.657756	0.99498
Geobacillus thermodenitrificans NG80-2	0.466784	0.764463	1.72569	0.44299	0.657773	0.99498
Tannerella forsythia	0.416035	-0.907785	2.05457	-0.441836	0.658608	0.99498
Chelativorans sp. BNC1	0.416035	-0.907785	2.05457	-0.441836	0.658608	0.99498
Lysobacter maris	0.170197	-1.3833	3.13556	-0.441165	0.659093	0.99498
Acholeplasma laidlawii	0.414769	-0.903983	2.05625	-0.439628	0.660207	0.99498
Thioploca ingrica	0.168931	-1.37755	3.13573	-0.439309	0.660438	0.99498
Ereboglobus luteus	0.390957	0.798677	1.82268	0.438189	0.661249	0.99498
Moritella yayanosii	0.167665	-1.37178	3.1359	-0.437444	0.661789	0.99498
Malacobacter molluscorum CECT 7696	0.167665	-1.37178	3.1359	-0.437444	0.661789	0.99498
Murdochiella vaginalis	0.167665	-1.37178	3.1359	-0.437444	0.661789	0.99498
Desulfovibrio africanus str. Walvis Bay	0.385563	0.798304	1.83182	0.435797	0.662984	0.99498
Dehalobacter restrictus DSM 9455	81.2703	-0.395432	0.908706	-0.435159	0.663447	0.99498
Ethanoligenens harbinense YUAN-3	2062.65	0.275441	0.635507	0.43342	0.66471	0.99498
Marivirga tractuosa DSM 4126	0.302193	-1.00681	2.33919	-0.43041	0.666898	0.99498
Streptococcus pneumoniae PCS8235	0.729051	0.580939	1.35277	0.429445	0.6676	0.99498
Carboxydocella thermautotrophica	0.545683	-0.849317	1.98846	-0.427122	0.66929	0.99498
Chryseobacterium sp. T16E-39	0.418176	1.02102	2.39826	0.425735	0.670301	0.99498
Porphyromonas gingivalis	1.12891	0.514767	1.22042	0.421796	0.673174	0.99498
Haliangium ochraceum DSM 14365	4.45049	0.414571	0.983965	0.421326	0.673517	0.99498
Calditerrivibrio nitroreducens DSM 19672	5.81057	-0.371276	0.882945	-0.420497	0.674122	0.99498
Syntrophobacter fumaroxidans MPOB	0.406921	0.753135	1.79704	0.419098	0.675144	0.99498
Acidiferrobacter sp. SPIII_3	0.76007	0.73781	1.77199	0.416373	0.677137	0.99498
Pseudomonas agarici	0.418176	1.0165	2.45237	0.414498	0.678509	0.99498
Rhodothermus marinus	1.60889	0.49967	1.2206	0.409363	0.682274	0.99498
Bacillus subtilis	0.395716	-0.751808	1.8397	-0.408659	0.68279	0.99498
Ralstonia mannitolilytica	12.0328	-0.690417	1.70867	-0.404066	0.686164	0.99498
Spiroplasma taiwanense CT-1	0.338476	-1.26172	3.12371	-0.403916	0.686275	0.99498
Dichelobacter nodosus	1.17209	-0.443724	1.11301	-0.398668	0.690138	0.99498
Bacillus cereus G9241	0.2389	1.24484	3.12851	0.397901	0.690703	0.99498
Chryseobacterium glaciei	6.94778	0.458348	1.15891	0.395499	0.692475	0.99498
Hyphantria cunea nucleopolyhedrovirus	0.261762	-1.23676	3.14012	-0.393858	0.693686	0.99498
Flavobacterium psychrophilum	0.261762	-1.23676	3.14012	-0.393858	0.693686	0.99498
Streptomyces pristinaespiralis ATCC 25486	0.261762	-1.23676	3.14012	-0.393858	0.693686	0.99498
Paraliobacillus sp. X-1125	0.246772	-1.23676	3.14012	-0.393858	0.693686	0.99498
Bacillus pseudofirmus OF4	0.276751	-1.23676	3.14012	-0.393858	0.693686	0.99498
Lactobacillus helveticus R0052	0.385906	-1.23676	3.14012	-0.393858	0.693686	0.99498
Komagataeibacter xylinus E25	0.276751	-1.23676	3.14012	-0.393858	0.693686	0.99498
Haemophilus haemolyticus	0.1532	1.2266	3.12895	0.392017	0.695046	0.99498
Streptococcus suis	0.1532	1.2266	3.12895	0.392017	0.695046	0.99498
Rhodopseudomonas palustris BisA53	0.1532	1.2266	3.12895	0.392017	0.695046	0.99498
Buchnera aphidicola (Cinara pseudotaxifoliae)	0.1532	1.2266	3.12895	0.392017	0.695046	0.99498
Shinella sp. HZN7	0.1532	1.2266	3.12895	0.392017	0.695046	0.99498
Caldilinea aerophila DSM 14535 = NBRC 104270	0.1532	1.2266	3.12895	0.392017	0.695046	0.99498
Alteromonas macleodii str. 'Balearic Sea AD45'	0.1532	1.2266	3.12895	0.392017	0.695046	0.99498
Pseudomonas sp. URMO17WK12:I11	0.1532	1.2266	3.12895	0.392017	0.695046	0.99498
Lawsonella clevelandensis	0.1532	1.2266	3.12895	0.392017	0.695046	0.99498
Methylovulum psychrotolerans	0.1532	1.2266	3.12895	0.392017	0.695046	0.99498
Paraphotobacterium marinum	0.1532	1.2266	3.12895	0.392017	0.695046	0.99498
Methylobacterium sp. 17SD2-17	0.1532	1.2266	3.12895	0.392017	0.695046	0.99498
Alteromonas sp. RKMC-009	0.1532	1.2266	3.12895	0.392017	0.695046	0.99498
Enterococcus faecium	7.6953	-0.224449	0.576608	-0.389257	0.697086	0.99498
Brevibacillus laterosporus	0.264806	-1.22054	3.14065	-0.388625	0.697553	0.99498
Staphylococcus pseudintermedius	0.195238	-1.22054	3.14065	-0.388625	0.697553	0.99498
Stigmatella aurantiaca DW4/3-1	0.195238	-1.22054	3.14065	-0.388625	0.697553	0.99498
Mycoplasma bovirhinis	1.30431	-0.434344	1.12441	-0.386286	0.699285	0.99498
Halorubrum lacusprofundi ATCC 49239	0.143705	-1.21235	3.14092	-0.385985	0.699508	0.99498
Nakamurella panacisegetis	0.143705	-1.21235	3.14092	-0.385985	0.699508	0.99498
Flavobacterium arcticum	0.143705	-1.21235	3.14092	-0.385985	0.699508	0.99498
Coriobacteriaceae bacterium 68-1-3	0.814247	0.582561	1.51442	0.384677	0.700477	0.99498
Staphylococcus lugdunensis	0.944227	0.488127	1.26989	0.384385	0.700693	0.99498
Acinetobacter radioresistens	0.327185	1.19781	3.11923	0.384008	0.700972	0.99498
Chloroherpeton thalassium ATCC 35110	0.327185	1.19781	3.11923	0.384008	0.700972	0.99498
Photobacterium damselae subsp. piscicida	3.29047	-0.548684	1.43034	-0.383603	0.701272	0.99498
gamma proteobacterium HdN1	0.472685	0.902414	2.35254	0.383591	0.701282	0.99498
Thioalkalivibrio versutus	0.434607	0.782249	2.0421	0.38306	0.701675	0.99498
Hungateiclostridium thermocellum	0.759714	0.51391	1.38038	0.372296	0.709673	0.99498
Simkania negevensis Z	0.583551	0.672334	1.81027	0.371399	0.71034	0.99498
Austwickia chelonae	0.383073	0.776446	2.09144	0.371249	0.710452	0.99498
Acetomicrobium mobile DSM 13181	0.52984	0.625181	1.68599	0.37081	0.710779	0.99498
Candidatus Filomicrobium marinum	0.38434	0.769896	2.08844	0.368647	0.712391	0.99498
Lactobacillus paraplantarum	0.18054	-1.12676	3.14304	-0.358495	0.719973	0.99498
Nocardioides sp. CF8	0.129007	-1.12676	3.14304	-0.358495	0.719973	0.99498
Caldicellulosiruptor saccharolyticus DSM 8903	0.18054	-1.12676	3.14304	-0.358495	0.719973	0.99498
Streptococcus marmotae	0.18054	-1.12676	3.14304	-0.358495	0.719973	0.99498
Desulfotomaculum ferrireducens	0.129007	-1.12676	3.14304	-0.358495	0.719973	0.99498
Nonomuraea sp. ATCC 55076	0.129007	-1.12676	3.14304	-0.358495	0.719973	0.99498
Rubrobacter indioceani	0.129007	-1.12676	3.14304	-0.358495	0.719973	0.99498
Verrucomicrobia bacterium IMCC26134	1.4969	-0.393652	1.10549	-0.356088	0.721775	0.99498
Entomoplasma somnilux	0.248841	-1.11847	3.14322	-0.355837	0.721962	0.99498
Deinococcus actinosclerus	0.127741	-1.11847	3.14322	-0.355837	0.721962	0.99498
Paenibacillus larvae subsp. pulvifaciens	0.275886	-1.05756	2.98336	-0.354488	0.722973	0.99498
Paenisporosarcina sp. K2R23-3	0.845121	-0.494431	1.42121	-0.347895	0.727919	0.99498
Coxiella burnetii	0.276119	1.00083	2.91088	0.343824	0.730979	0.99498
Megamonas hypermegale	0.40941	0.725845	2.12464	0.341632	0.732628	0.99498
Bacteroidales bacterium CF	4.59366	-0.330727	0.972536	-0.340066	0.733807	0.99498
Catenovulum sp. CCB-QB4	1.7888	-0.428301	1.25984	-0.339965	0.733883	0.99498
Paenibacillus durus	0.114309	-1.0681	3.14433	-0.339691	0.73409	0.99498
Aliiarcobacter trophiarum LMG 25534	0.114309	-1.0681	3.14433	-0.339691	0.73409	0.99498
Helicobacter cinaedi PAGU611	0.114309	-1.0681	3.14433	-0.339691	0.73409	0.99498
Paraburkholderia caribensis MBA4	0.114309	-1.0681	3.14433	-0.339691	0.73409	0.99498
Microbacterium sp. PAMC 28756	0.114309	-1.0681	3.14433	-0.339691	0.73409	0.99498
Ehrlichia ruminantium	0.318913	-0.930958	2.74558	-0.339075	0.734553	0.99498
Tropheryma whipplei	0.491061	-0.671968	1.98187	-0.339058	0.734566	0.99498
Azoarcus communis	0.113043	-1.06141	3.14448	-0.337546	0.735706	0.99498
Pelobacter carbinolicus DSM 2380	0.113043	-1.06141	3.14448	-0.337546	0.735706	0.99498
Flavobacteriaceae bacterium UJ101	0.113043	-1.06141	3.14448	-0.337546	0.735706	0.99498
Pseudomonas putida	0.111776	-1.05468	3.14463	-0.33539	0.737331	0.99498
Streptococcus iniae	0.111776	-1.05468	3.14463	-0.33539	0.737331	0.99498
Lactobacillus acidipiscis	0.111776	-1.05468	3.14463	-0.33539	0.737331	0.99498
Parvularcula bermudensis HTCC2503	0.111776	-1.05468	3.14463	-0.33539	0.737331	0.99498
Rhodoluna lacicola	0.111776	-1.05468	3.14463	-0.33539	0.737331	0.99498
Sutterella sp. 6FBBBH3	0.111776	-1.05468	3.14463	-0.33539	0.737331	0.99498
Scytonema sp. HK-05	1.80525	-0.421457	1.25948	-0.334627	0.737907	0.99498
Deinococcus deserti VCD115	0.745002	-0.529111	1.59629	-0.331462	0.740295	0.99498
Auritidibacter sp. NML130574	0.235962	-0.873606	2.64784	-0.329932	0.741451	0.99498
Aneurinibacillus soli	0.260154	0.99711	3.04875	0.327055	0.743626	0.99498
Leptolyngbya sp. O-77	1.87775	0.488096	1.49701	0.326047	0.744389	0.99498
Anaerococcus prevotii DSM 20548	0.175781	1.02079	3.13434	0.325678	0.744668	0.99498
Lactobacillus coryniformis subsp. torquens DSM 20004 = KCTC 3535	0.175781	1.02079	3.13434	0.325678	0.744668	0.99498
Jeotgalicoccus saudimassiliensis	0.175781	1.02079	3.13434	0.325678	0.744668	0.99498
Lysobacter sp. TY2-98	0.175781	1.02079	3.13434	0.325678	0.744668	0.99498
Filimonas lacunae	0.170517	1.02079	3.13434	0.325678	0.744668	0.99498
Acinetobacter lwoffii	7.20034	0.643356	1.97913	0.325071	0.745128	0.99498
Xanthomonas albilineans GPE PC73	0.260154	0.995316	3.12325	0.318679	0.74997	0.99498
Klebsiella quasipneumoniae	0.260154	0.995316	3.12325	0.318679	0.74997	0.99498
Frankia casuarinae	0.278608	0.925978	2.92267	0.316826	0.751375	0.99498
Anaerolinea thermophila UNI-1	27.9395	0.416555	1.32228	0.315027	0.752741	0.99498
Lactobacillus bombi	0.821798	-0.441565	1.44331	-0.30594	0.75965	0.99498
Brachyspira hampsonii	0.490616	-0.61695	2.0315	-0.303692	0.761362	0.99498
Microbacterium sp. str. 'China'	0.396983	-0.758634	2.53884	-0.298812	0.765084	0.99498
Tumebacillus avium	0.25066	-0.929508	3.13202	-0.296776	0.766638	0.99498
Fermentimonas caenicola	80.5461	0.420329	1.42112	0.295773	0.767403	0.99498
Wigglesworthia glossinidia	0.738399	0.506532	1.7445	0.290358	0.771542	0.99498
Brucella abortus bv. 9 str. C68	0.102133	0.900033	3.13782	0.286834	0.77424	0.99498
Weeksella virosa DSM 16922	0.102133	0.900033	3.13782	0.286834	0.77424	0.99498
Gordonia polyisoprenivorans VH2	0.102133	0.900033	3.13782	0.286834	0.77424	0.99498
Candidatus Liberibacter americanus str. Sao Paulo	0.102133	0.900033	3.13782	0.286834	0.77424	0.99498
Hymenobacter sp. PAMC 26628	0.102133	0.900033	3.13782	0.286834	0.77424	0.99498
Tessaracoccus flavus	0.102133	0.900033	3.13782	0.286834	0.77424	0.99498
Desulfobulbus sp. ORNL	0.102133	0.900033	3.13782	0.286834	0.77424	0.99498
Fusobacterium ulcerans	0.102133	0.900033	3.13782	0.286834	0.77424	0.99498
Staphylococcus epidermidis	0.102133	0.900033	3.13782	0.286834	0.77424	0.99498
Lactococcus garvieae	0.102133	0.900033	3.13782	0.286834	0.77424	0.99498
Paenibacillus polymyxa	0.102133	0.900033	3.13782	0.286834	0.77424	0.99498
Mycoplasma hyorhinis	0.102133	0.900033	3.13782	0.286834	0.77424	0.99498
Methanosarcina mazei	0.102133	0.900033	3.13782	0.286834	0.77424	0.99498
Clostridium argentinense	0.102133	0.900033	3.13782	0.286834	0.77424	0.99498
Enterococcus durans	0.102133	0.900033	3.13782	0.286834	0.77424	0.99498
Legionella pneumophila subsp. pneumophila	0.102133	0.900033	3.13782	0.286834	0.77424	0.99498
Ralstonia insidiosa	0.102133	0.900033	3.13782	0.286834	0.77424	0.99498
Clostridium perfringens str. 13	0.102133	0.900033	3.13782	0.286834	0.77424	0.99498
Spodoptera frugiperda granulovirus	0.102133	0.900033	3.13782	0.286834	0.77424	0.99498
Planktothrix agardhii NIVA-CYA 126/8	0.102133	0.900033	3.13782	0.286834	0.77424	0.99498
Marinomonas posidonica IVIA-Po-181	0.102133	0.900033	3.13782	0.286834	0.77424	0.99498
Chlorobaculum parvum NCIB 8327	0.102133	0.900033	3.13782	0.286834	0.77424	0.99498
Isosphaera pallida ATCC 43644	0.102133	0.900033	3.13782	0.286834	0.77424	0.99498
Thiohalobacter thiocyanaticus	0.102133	0.900033	3.13782	0.286834	0.77424	0.99498
Caldicellulosiruptor obsidiansis OB47	0.102133	0.900033	3.13782	0.286834	0.77424	0.99498
Starkeya novella DSM 506	0.102133	0.900033	3.13782	0.286834	0.77424	0.99498
Gallibacterium anatis UMN179	0.102133	0.900033	3.13782	0.286834	0.77424	0.99498
Sphingomonas sp. KC8	0.102133	0.900033	3.13782	0.286834	0.77424	0.99498
Thiomonas sp. X19	0.102133	0.900033	3.13782	0.286834	0.77424	0.99498
Gottschalkia acidurici 9a	0.102133	0.900033	3.13782	0.286834	0.77424	0.99498
Actinobacteria bacterium IMCC26256	0.102133	0.900033	3.13782	0.286834	0.77424	0.99498
Candidatus Enterovibrio luxaltus	0.102133	0.900033	3.13782	0.286834	0.77424	0.99498
Porphyrobacter sp. CACIAM 03H1	0.102133	0.900033	3.13782	0.286834	0.77424	0.99498
Desulfomonile tiedjei DSM 6799	30.8708	0.256317	0.895639	0.286183	0.774738	0.99498
Variovorax boronicumulans	0.237228	-0.874728	3.13356	-0.279148	0.780131	0.99498
Niabella ginsenosidivorans	0.237228	-0.874728	3.13356	-0.279148	0.780131	0.99498
Oligella urethralis	0.465835	-0.558675	2.01748	-0.276917	0.781843	0.99498
Candidatus Amoebophilus asiaticus 5a2	0.799648	-0.396746	1.44004	-0.275511	0.782924	0.99498
Devosia sp. I507	2.19805	-0.284805	1.04823	-0.271702	0.785851	0.99498
Melioribacter roseus P3M-2	0.943809	-0.319543	1.18332	-0.27004	0.78713	0.99498
Thermanaerovibrio velox DSM 12556	4.25693	0.318192	1.17972	0.269717	0.787378	0.99498
Megasphaera hexanoica	0.679745	-0.428781	1.59939	-0.268089	0.78863	0.99498
Kibdelosporangium phytohabitans	0.440228	0.471437	1.76302	0.267404	0.789158	0.99498
Bacillus velezensis	0.5645	0.398411	1.49162	0.2671	0.789392	0.99498
Vibrio harveyi	0.601815	-0.586809	2.24039	-0.261923	0.79338	0.99498
Spiroplasma apis B31	0.357614	-0.686396	2.63394	-0.260597	0.794404	0.99498
Bacillus cereus	1.44269	0.302376	1.16524	0.259497	0.795252	0.99498
Thermacetogenium phaeum DSM 12270	0.22253	-0.811947	3.13539	-0.258962	0.795664	0.99498
Agromyces flavus	0.326952	-0.592686	2.30596	-0.257023	0.797161	0.99498
Marinilactibacillus sp. 15R	0.451138	-0.519927	2.03261	-0.255793	0.798111	0.99498
Steroidobacter denitrificans	0.219997	-0.800481	3.13573	-0.255277	0.798509	0.99498
Tenacibaculum jejuense	0.219997	-0.800481	3.13573	-0.255277	0.798509	0.99498
Sphaerobacter thermophilus DSM 20745	0.219997	-0.800481	3.13573	-0.255277	0.798509	0.99498
Bradymonas sediminis	2.04186	0.385157	1.52045	0.253317	0.800023	0.99498
Flavobacterium psychrophilum FPG3	0.381212	-0.641456	2.5335	-0.25319	0.800121	0.99498
Janthinobacterium sp. B9-8	0.531048	-0.437059	1.73742	-0.251556	0.801384	0.99498
Staphylococcus aureus	7.09902	0.164861	0.655935	0.251337	0.801553	0.99498
Lactobacillus amylophilus DSM 20533 = JCM 1125	0.372814	0.763945	3.1285	0.244189	0.807085	0.99498
Prevotella denticola	0.424264	0.494392	2.04937	0.241241	0.809369	0.99498
Bacillus jeotgali	6.00369	0.330122	1.37935	0.239331	0.810849	0.99498
Chloroflexus aurantiacus	0.209088	0.74571	3.12895	0.238326	0.811628	0.99498
Clostridium beijerinckii	0.209088	0.74571	3.12895	0.238326	0.811628	0.99498
Arcanobacterium haemolyticum	0.225052	0.74571	3.12895	0.238326	0.811628	0.99498
Acholeplasma brassicae	0.210354	0.74571	3.12895	0.238326	0.811628	0.99498
Xanthomonas citri pv. malvacearum	0.225052	0.74571	3.12895	0.238326	0.811628	0.99498
Candidatus Baumannia cicadellinicola	0.209088	0.74571	3.12895	0.238326	0.811628	0.99498
Micavibrio aeruginosavorus	0.209088	0.74571	3.12895	0.238326	0.811628	0.99498
Hahella chejuensis KCTC 2396	0.209088	0.74571	3.12895	0.238326	0.811628	0.99498
Candidatus Ishikawaella capsulata Mpkobe	0.209088	0.74571	3.12895	0.238326	0.811628	0.99498
Klebsiella variicola At-22	0.209088	0.74571	3.12895	0.238326	0.811628	0.99498
Bacillus thuringiensis MC28	0.225052	0.74571	3.12895	0.238326	0.811628	0.99498
Rhodococcus sp. PBTS 1	0.209088	0.74571	3.12895	0.238326	0.811628	0.99498
Chitinophaga caeni	0.225052	0.74571	3.12895	0.238326	0.811628	0.99498
Rhodobiaceae bacterium	1.09119	0.354131	1.49303	0.23719	0.81251	0.99498
Staphylococcus condimenti	0.491211	-0.41337	1.7486	-0.236401	0.813121	0.99498
Anoxybacillus gonensis	26.0679	-0.238969	1.01275	-0.235961	0.813463	0.99498
Arcanobacterium phocae	0.904997	0.304733	1.31343	0.232013	0.816528	0.99498
Comamonas serinivorans	0.510621	-0.651018	2.81045	-0.231642	0.816816	0.99498
Candidatus Evansia muelleri	0.446783	-0.393913	1.77602	-0.221796	0.824473	0.99498
Bacteroides caccae	4.07715	0.201528	0.91119	0.22117	0.82496	0.99498
Halothermothrix orenii H 168	4.87113	-0.163638	0.769599	-0.212628	0.831618	0.99498
Microlunatus phosphovorus NM-1	0.297839	-0.659689	3.14012	-0.210084	0.833602	0.99498
Salmonella enterica subsp. salamae serovar Greenside	0.246305	-0.643464	3.14065	-0.204883	0.837664	0.99498
Elizabethkingia meningoseptica	0.123386	-0.635525	3.14975	-0.20177	0.840097	0.99498
Chryseobacterium indologenes	0.0718524	-0.635525	3.14975	-0.20177	0.840097	0.99498
Methylorubrum extorquens	0.0718524	-0.635525	3.14975	-0.20177	0.840097	0.99498
Citrobacter freundii	0.0558882	-0.635525	3.14975	-0.20177	0.840097	0.99498
Desulfococcus multivorans	0.0558882	-0.635525	3.14975	-0.20177	0.840097	0.99498
Rhodobacter sphaeroides	0.0558882	-0.635525	3.14975	-0.20177	0.840097	0.99498
Piscirickettsia salmonis	0.0558882	-0.635525	3.14975	-0.20177	0.840097	0.99498
Oenococcus oeni	0.0718524	-0.635525	3.14975	-0.20177	0.840097	0.99498
Bacillus coagulans	0.138376	-0.635525	3.14975	-0.20177	0.840097	0.99498
Thermoclostridium stercorarium	0.0558882	-0.635525	3.14975	-0.20177	0.840097	0.99498
Renibacterium salmoninarum	0.0718524	-0.635525	3.14975	-0.20177	0.840097	0.99498
Brevibacterium linens	0.0718524	-0.635525	3.14975	-0.20177	0.840097	0.99498
Punta Toro virus	0.123386	-0.635525	3.14975	-0.20177	0.840097	0.99498
Pseudomonas viridiflava	0.0718524	-0.635525	3.14975	-0.20177	0.840097	0.99498
Geobacter sulfurreducens	0.0571545	-0.635525	3.14975	-0.20177	0.840097	0.99498
Dialister pneumosintes	0.0718524	-0.635525	3.14975	-0.20177	0.840097	0.99498
Oscillatoria acuminata PCC 6304	0.0718524	-0.635525	3.14975	-0.20177	0.840097	0.99498
Collinsella aerofaciens	0.0558882	-0.635525	3.14975	-0.20177	0.840097	0.99498
Paraburkholderia caribensis	0.138376	-0.635525	3.14975	-0.20177	0.840097	0.99498
Denitrobacterium detoxificans	0.0718524	-0.635525	3.14975	-0.20177	0.840097	0.99498
Lactobacillus delbrueckii subsp. delbrueckii	0.0718524	-0.635525	3.14975	-0.20177	0.840097	0.99498
Mycoplasma dispar	0.123386	-0.635525	3.14975	-0.20177	0.840097	0.99498
Pandoraea norimbergensis	0.138376	-0.635525	3.14975	-0.20177	0.840097	0.99498
Cupriavidus oxalaticus	0.123386	-0.635525	3.14975	-0.20177	0.840097	0.99498
Nitrosococcus watsonii C-113	0.0571545	-0.635525	3.14975	-0.20177	0.840097	0.99498
Francisella tularensis subsp. tularensis	0.0718524	-0.635525	3.14975	-0.20177	0.840097	0.99498
Magnetococcus marinus MC-1	0.0718524	-0.635525	3.14975	-0.20177	0.840097	0.99498
Sphaerochaeta globosa str. Buddy	0.0718524	-0.635525	3.14975	-0.20177	0.840097	0.99498
Paenibacillus naphthalenovorans	0.0718524	-0.635525	3.14975	-0.20177	0.840097	0.99498
Desulfotalea psychrophila LSv54	0.0718524	-0.635525	3.14975	-0.20177	0.840097	0.99498
Streptomyces koyangensis	0.0571545	-0.635525	3.14975	-0.20177	0.840097	0.99498
Bacillus krulwichiae	0.0571545	-0.635525	3.14975	-0.20177	0.840097	0.99498
Capnocytophaga sp. ChDC OS43	0.0718524	-0.635525	3.14975	-0.20177	0.840097	0.99498
Shewanella oneidensis MR-1	0.0718524	-0.635525	3.14975	-0.20177	0.840097	0.99498
Leptospira interrogans serovar Manilae	0.0571545	-0.635525	3.14975	-0.20177	0.840097	0.99498
Mycoplasma pulmonis UAB CTIP	0.0558882	-0.635525	3.14975	-0.20177	0.840097	0.99498
Clostridium beijerinckii NCIMB 8052	0.0571545	-0.635525	3.14975	-0.20177	0.840097	0.99498
Agrobacterium vitis S4	0.0571545	-0.635525	3.14975	-0.20177	0.840097	0.99498
Robiginitalea biformata HTCC2501	0.0718524	-0.635525	3.14975	-0.20177	0.840097	0.99498
Maribacter sp. HTCC2170	0.0718524	-0.635525	3.14975	-0.20177	0.840097	0.99498
Erythrobacter litoralis HTCC2594	0.0718524	-0.635525	3.14975	-0.20177	0.840097	0.99498
Synechococcus sp. JA-2-3B'a(2-13)	0.138376	-0.635525	3.14975	-0.20177	0.840097	0.99498
Frankia alni ACN14a	0.0558882	-0.635525	3.14975	-0.20177	0.840097	0.99498
Halorhodospira halophila SL1	0.0571545	-0.635525	3.14975	-0.20177	0.840097	0.99498
Halotalea alkalilenta	0.0558882	-0.635525	3.14975	-0.20177	0.840097	0.99498
Terriglobus roseus	0.138376	-0.635525	3.14975	-0.20177	0.840097	0.99498
Methanococcus vannielii SB	0.123386	-0.635525	3.14975	-0.20177	0.840097	0.99498
Glypta fumiferanae ichnovirus	0.123386	-0.635525	3.14975	-0.20177	0.840097	0.99498
Methylobacterium sp. 4-46	0.0718524	-0.635525	3.14975	-0.20177	0.840097	0.99498
Parabacteroides distasonis ATCC 8503	0.0571545	-0.635525	3.14975	-0.20177	0.840097	0.99498
Sorangium cellulosum So ce56	0.0718524	-0.635525	3.14975	-0.20177	0.840097	0.99498
Phenylobacterium zucineum HLK1	0.0571545	-0.635525	3.14975	-0.20177	0.840097	0.99498
Streptomyces sp. Mg1	0.0571545	-0.635525	3.14975	-0.20177	0.840097	0.99498
Modestobacter marinus	0.138376	-0.635525	3.14975	-0.20177	0.840097	0.99498
Kytococcus sedentarius DSM 20547	0.0718524	-0.635525	3.14975	-0.20177	0.840097	0.99498
Methylacidiphilum infernorum V4	0.0718524	-0.635525	3.14975	-0.20177	0.840097	0.99498
Candidatus Puniceispirillum marinum IMCC1322	0.123386	-0.635525	3.14975	-0.20177	0.840097	0.99498
Oceanimonas sp. GK1	0.0571545	-0.635525	3.14975	-0.20177	0.840097	0.99498
Alicyclobacillus acidocaldarius subsp. acidocaldarius DSM 446	0.0718524	-0.635525	3.14975	-0.20177	0.840097	0.99498
Candidatus Accumulibacter phosphatis clade IIA str. UW-1	0.0558882	-0.635525	3.14975	-0.20177	0.840097	0.99498
Denitrovibrio acetiphilus DSM 12809	0.0558882	-0.635525	3.14975	-0.20177	0.840097	0.99498
Leptotrichia buccalis C-1013-b	0.0571545	-0.635525	3.14975	-0.20177	0.840097	0.99498
Sulfurospirillum deleyianum DSM 6946	0.0571545	-0.635525	3.14975	-0.20177	0.840097	0.99498
Bacillus thuringiensis YBT-1518	0.0558882	-0.635525	3.14975	-0.20177	0.840097	0.99498
Chryseobacterium taklimakanense	0.0571545	-0.635525	3.14975	-0.20177	0.840097	0.99498
Blautia hansenii DSM 20583	0.0558882	-0.635525	3.14975	-0.20177	0.840097	0.99498
Corynebacterium doosanense CAU 212 = DSM 45436	0.0571545	-0.635525	3.14975	-0.20177	0.840097	0.99498
Ureaplasma urealyticum serovar 10 str. ATCC 33699	0.0558882	-0.635525	3.14975	-0.20177	0.840097	0.99498
Polynucleobacter necessarius	0.0718524	-0.635525	3.14975	-0.20177	0.840097	0.99498
Arenibacter algicola	0.0718524	-0.635525	3.14975	-0.20177	0.840097	0.99498
Brevibacterium sandarakinum	0.0558882	-0.635525	3.14975	-0.20177	0.840097	0.99498
Desulfosporosinus acidiphilus SJ4	0.0558882	-0.635525	3.14975	-0.20177	0.840097	0.99498
Truepera radiovictrix DSM 17093	0.0558882	-0.635525	3.14975	-0.20177	0.840097	0.99498
Deinococcus proteolyticus MRP	0.123386	-0.635525	3.14975	-0.20177	0.840097	0.99498
Desulfotomaculum ruminis DSM 2154	0.0571545	-0.635525	3.14975	-0.20177	0.840097	0.99498
Waddlia chondrophila WSU 86-1044	0.0571545	-0.635525	3.14975	-0.20177	0.840097	0.99498
Aquiflexum balticum DSM 16537	0.0571545	-0.635525	3.14975	-0.20177	0.840097	0.99498
Hippea maritima DSM 10411	0.0571545	-0.635525	3.14975	-0.20177	0.840097	0.99498
Marinithermus hydrothermalis DSM 14884	0.0571545	-0.635525	3.14975	-0.20177	0.840097	0.99498
Streptococcus pneumoniae SPN032672	0.138376	-0.635525	3.14975	-0.20177	0.840097	0.99498
Singulisphaera acidiphila DSM 18658	0.0718524	-0.635525	3.14975	-0.20177	0.840097	0.99498
Acetobacterium woodii DSM 1030	0.0571545	-0.635525	3.14975	-0.20177	0.840097	0.99498
Deinococcus peraridilitoris DSM 19664	0.0558882	-0.635525	3.14975	-0.20177	0.840097	0.99498
Candidatus Symbiobacter mobilis CR	0.0571545	-0.635525	3.14975	-0.20177	0.840097	0.99498
Staphylococcus argenteus	0.0718524	-0.635525	3.14975	-0.20177	0.840097	0.99498
Mycobacterium ulcerans subsp. shinshuense	0.0558882	-0.635525	3.14975	-0.20177	0.840097	0.99498
Pontimonas salivibrio	0.0558882	-0.635525	3.14975	-0.20177	0.840097	0.99498
Ferriphaselus amnicola	0.0571545	-0.635525	3.14975	-0.20177	0.840097	0.99498
Candidatus Endolissoclinum faulkneri L2	0.192953	-0.635525	3.14975	-0.20177	0.840097	0.99498
Tepidanaerobacter acetatoxydans Re1	0.138376	-0.635525	3.14975	-0.20177	0.840097	0.99498
Pseudomonas fluorescens NCIMB 11764	0.0571545	-0.635525	3.14975	-0.20177	0.840097	0.99498
Cardinium endosymbiont cEper1 of Encarsia pergandiella	0.0718524	-0.635525	3.14975	-0.20177	0.840097	0.99498
Sodalis praecaptivus	0.0718524	-0.635525	3.14975	-0.20177	0.840097	0.99498
Pseudomonas resinovorans NBRC 106553	0.0718524	-0.635525	3.14975	-0.20177	0.840097	0.99498
[Clostridium] ultunense Esp	0.123386	-0.635525	3.14975	-0.20177	0.840097	0.99498
Lactobacillus hokkaidonensis JCM 18461	0.0718524	-0.635525	3.14975	-0.20177	0.840097	0.99498
Acholeplasma palmae J233	0.0558882	-0.635525	3.14975	-0.20177	0.840097	0.99498
Geobacter anodireducens	0.0558882	-0.635525	3.14975	-0.20177	0.840097	0.99498
Aureimonas sp. AU20	0.0571545	-0.635525	3.14975	-0.20177	0.840097	0.99498
Hymenobacter sp. APR13	0.0718524	-0.635525	3.14975	-0.20177	0.840097	0.99498
Bacteroides ovatus V975	0.0718524	-0.635525	3.14975	-0.20177	0.840097	0.99498
Bordetella genomosp. 8	0.0718524	-0.635525	3.14975	-0.20177	0.840097	0.99498
Siansivirga zeaxanthinifaciens CC-SAMT-1	0.123386	-0.635525	3.14975	-0.20177	0.840097	0.99498
Bacillus velezensis NJN-6	0.192953	-0.635525	3.14975	-0.20177	0.840097	0.99498
Paenibacillus yonginensis	0.192953	-0.635525	3.14975	-0.20177	0.840097	0.99498
Martelella endophytica	0.0718524	-0.635525	3.14975	-0.20177	0.840097	0.99498
Pseudomonas saudiphocaensis	0.0571545	-0.635525	3.14975	-0.20177	0.840097	0.99498
Pseudomonas sp. Os17	0.0558882	-0.635525	3.14975	-0.20177	0.840097	0.99498
bacterium 2013Arg42i	0.0718524	-0.635525	3.14975	-0.20177	0.840097	0.99498
Carnobacterium sp. CP1	0.0571545	-0.635525	3.14975	-0.20177	0.840097	0.99498
Rhizobium sp. ACO-34A	0.138376	-0.635525	3.14975	-0.20177	0.840097	0.99498
Wenzhouxiangella marina	0.0558882	-0.635525	3.14975	-0.20177	0.840097	0.99498
Confluentimicrobium sp. EMB200-NS6	0.0558882	-0.635525	3.14975	-0.20177	0.840097	0.99498
Spongiibacter sp. IMCC21906	0.138376	-0.635525	3.14975	-0.20177	0.840097	0.99498
Ottowia sp. oral taxon 894	0.138376	-0.635525	3.14975	-0.20177	0.840097	0.99498
Streptomyces spongiicola	0.0558882	-0.635525	3.14975	-0.20177	0.840097	0.99498
Candidatus Fokinia solitaria	0.0571545	-0.635525	3.14975	-0.20177	0.840097	0.99498
Pseudomonas sp. Z003-0.4C(8344-21)	0.0558882	-0.635525	3.14975	-0.20177	0.840097	0.99498
Macrococcus canis	0.0558882	-0.635525	3.14975	-0.20177	0.840097	0.99498
Ndongobacter massiliensis	0.0558882	-0.635525	3.14975	-0.20177	0.840097	0.99498
Stenotrophomonas sp. LM091	0.0718524	-0.635525	3.14975	-0.20177	0.840097	0.99498
Mariprofundus aestuarium	0.0558882	-0.635525	3.14975	-0.20177	0.840097	0.99498
Mariprofundus ferrinatatus	0.0571545	-0.635525	3.14975	-0.20177	0.840097	0.99498
Seonamhaeicola sp. S2-3	0.0718524	-0.635525	3.14975	-0.20177	0.840097	0.99498
Alcanivorax sp. N3-2A	0.0571545	-0.635525	3.14975	-0.20177	0.840097	0.99498
Actinomyces sp. Z16	0.0558882	-0.635525	3.14975	-0.20177	0.840097	0.99498
Candidatus Phycorickettsia trachydisci	0.0718524	-0.635525	3.14975	-0.20177	0.840097	0.99498
Bacillus sp. DM2	0.0718524	-0.635525	3.14975	-0.20177	0.840097	0.99498
Brochothrix thermosphacta	1.90257	-0.270453	1.3425	-0.201455	0.840342	0.99498
Bacillus anthracis str. A16R	36.5773	0.159321	0.80051	0.199024	0.842244	0.99498
Desulfomicrobium baculatum DSM 4028	0.44425	-0.397913	2.0638	-0.192806	0.847111	0.99498
Bacillus altitudinis	1.61744	0.288301	1.51154	0.190733	0.848735	0.99498
Streptococcus thermophilus ND03	0.293903	0.537921	2.8215	0.190651	0.848799	0.99498
Deinococcus maricopensis DSM 21211	0.287028	-0.393159	2.0765	-0.189337	0.849828	0.99498
Butyrivibrio hungatei	15.6621	0.122035	0.658213	0.185403	0.852913	0.99498
Mycoplasma sp. (ex Biomphalaria glabrata)	0.316043	0.576164	3.11809	0.184781	0.8534	0.99498
Deferribacter desulfuricans SSM1	0.793421	0.295876	1.65799	0.178455	0.858366	0.99498
Actinomyces radingae	0.246597	-0.549677	3.13698	-0.175225	0.860903	0.99498
Streptococcus thermophilus LMD-9	12.7542	0.107668	0.62091	0.173404	0.862334	0.99498
Thermovibrio ammonificans HB-1	0.242239	0.539896	3.13434	0.172252	0.86324	0.99498
Treponema brennaborense DSM 12168	0.230341	-0.541401	3.14322	-0.172244	0.863245	0.99498
Bacteroidetes bacterium Omega	0.516902	-0.285525	1.69573	-0.168378	0.866286	0.99498
Mycoplasma mobile 163K	1.60806	-0.206269	1.23383	-0.167178	0.86723	0.99498
Candidatus Nucleicultrix amoebiphila FS5	0.287028	-0.392432	2.42688	-0.161702	0.87154	0.99498
Lactobacillus heilongjiangensis	1.58967	0.174068	1.07842	0.161411	0.87177	0.99498
Rubrobacter xylanophilus DSM 9941	0.233759	-0.491027	3.14433	-0.156163	0.875905	0.99498
Pontibacter akesuensis	0.233629	-0.491027	3.14433	-0.156163	0.875905	0.99498
Brevefilum fermentans	0.941791	-0.192459	1.23496	-0.155843	0.876157	0.99498
Enterococcus faecalis ATCC 29212	4.62121	0.20636	1.33386	0.154709	0.877051	0.99498
Eubacterium limosum	0.164109	-0.484334	3.14448	-0.154027	0.877589	0.99498
Mycoplasma pneumoniae	0.164109	-0.484334	3.14448	-0.154027	0.877589	0.99498
Sulfuricurvum kujiense DSM 16994	0.164109	-0.484334	3.14448	-0.154027	0.877589	0.99498
Haliscomenobacter hydrossis DSM 1100	0.164109	-0.484334	3.14448	-0.154027	0.877589	0.99498
Flavisolibacter tropicus	0.505485	0.357217	2.34878	0.152086	0.879119	0.99498
Sphingobacterium mizutaii	2.64887	0.16615	1.13031	0.146995	0.883136	0.99498
Serratia rubidaea	0.603071	0.231346	1.59338	0.145193	0.884559	0.99498
Streptomyces leeuwenhoekii	1.39962	0.166974	1.16087	0.143836	0.88563	0.99498
Desulfuromonas soudanensis	0.498293	-0.251011	1.76716	-0.142042	0.887047	0.99498
Eggerthella lenta	8.26008	-0.112375	0.792202	-0.141851	0.887197	0.99498
Candidatus Babela massiliensis	0.492899	-0.250822	1.77242	-0.141514	0.887464	0.99498
Clostridium isatidis	0.705191	0.25203	1.8309	0.137653	0.890515	0.99498
Clostridium pasteurianum	0.288295	-0.397229	2.934	-0.135388	0.892305	0.99498
Persicobacter sp. JZB09	0.288295	-0.397229	2.934	-0.135388	0.892305	0.99498
Aminobacterium colombiense DSM 12261	0.969835	-0.167129	1.24245	-0.134515	0.892995	0.99498
Thermanaerovibrio acidaminovorans DSM 6589	0.11932	0.422438	3.14975	0.134118	0.893309	0.99498
Escherichia coli BW2952	0.11932	0.422438	3.14975	0.134118	0.893309	0.99498
Pseudomonas putida B6-2	0.11932	0.422438	3.14975	0.134118	0.893309	0.99498
Haematospirillum jordaniae	0.11932	0.422438	3.14975	0.134118	0.893309	0.99498
Fuerstia marisgermanicae	0.11932	0.422438	3.14975	0.134118	0.893309	0.99498
Francisella sp. FDC440	0.11932	0.422438	3.14975	0.134118	0.893309	0.99498
Azospirillum brasilense	0.0510666	0.422438	3.14975	0.134118	0.893309	NA
Pseudomonas stutzeri	0.0510666	0.422438	3.14975	0.134118	0.893309	NA
Pseudomonas syringae	0.0510666	0.422438	3.14975	0.134118	0.893309	NA
Moraxella catarrhalis	0.0510666	0.422438	3.14975	0.134118	0.893309	NA
Pantoea agglomerans	0.0510666	0.422438	3.14975	0.134118	0.893309	NA
Serratia marcescens	0.0510666	0.422438	3.14975	0.134118	0.893309	NA
Streptococcus agalactiae	0.0510666	0.422438	3.14975	0.134118	0.893309	NA
Streptococcus acidominimus	0.0510666	0.422438	3.14975	0.134118	0.893309	NA
Streptococcus anginosus	0.0510666	0.422438	3.14975	0.134118	0.893309	NA
Lysinibacillus sphaericus	0.11945	0.422438	3.14975	0.134118	0.893309	0.99498
Clostridium kluyveri	0.0510666	0.422438	3.14975	0.134118	0.893309	NA
Trueperella pyogenes	0.0510666	0.422438	3.14975	0.134118	0.893309	NA
Xylella fastidiosa	0.0510666	0.422438	3.14975	0.134118	0.893309	NA
Staphylococcus auricularis	0.0510666	0.422438	3.14975	0.134118	0.893309	NA
Cutibacterium avidum	0.0510666	0.422438	3.14975	0.134118	0.893309	NA
Zymobacter palmae	0.0510666	0.422438	3.14975	0.134118	0.893309	NA
Rathayibacter tritici	0.0510666	0.422438	3.14975	0.134118	0.893309	NA
Moraxella osloensis	0.0510666	0.422438	3.14975	0.134118	0.893309	NA
Murine type C retrovirus	0.0510666	0.422438	3.14975	0.134118	0.893309	NA
Bibersteinia trehalosi	0.0510666	0.422438	3.14975	0.134118	0.893309	NA
Mycoplasma pullorum	0.124714	0.422438	3.14975	0.134118	0.893309	0.99498
Syntrophus aciditrophicus SB	0.0510666	0.422438	3.14975	0.134118	0.893309	NA
Actinotignum schaalii	0.0510666	0.422438	3.14975	0.134118	0.893309	NA
Vibrio shilonii	0.0510666	0.422438	3.14975	0.134118	0.893309	NA
Photobacterium damselae subsp. damselae	0.0510666	0.422438	3.14975	0.134118	0.893309	NA
Acinetobacter nosocomialis	0.0510666	0.422438	3.14975	0.134118	0.893309	NA
Enterobacter hormaechei	0.0510666	0.422438	3.14975	0.134118	0.893309	NA
Pectobacterium carotovorum subsp. brasiliense	0.0510666	0.422438	3.14975	0.134118	0.893309	NA
Vibrio coralliilyticus	0.0510666	0.422438	3.14975	0.134118	0.893309	NA
Dickeya dadantii 3937	0.0510666	0.422438	3.14975	0.134118	0.893309	NA
[Clostridium] bolteae	0.0510666	0.422438	3.14975	0.134118	0.893309	NA
Exiguobacterium oxidotolerans	0.0510666	0.422438	3.14975	0.134118	0.893309	NA
Bacillus subtilis subsp. subtilis str. 168	0.0510666	0.422438	3.14975	0.134118	0.893309	NA
Verrucomicrobium spinosum DSM 4136 = JCM 18804	0.0510666	0.422438	3.14975	0.134118	0.893309	NA
Methylococcus capsulatus str. Bath	0.0510666	0.422438	3.14975	0.134118	0.893309	NA
Prevotella ruminicola 23	0.0510666	0.422438	3.14975	0.134118	0.893309	NA
Thermobifida fusca YX	0.0510666	0.422438	3.14975	0.134118	0.893309	NA
Micromonospora siamensis	0.0510666	0.422438	3.14975	0.134118	0.893309	NA
Pseudoxanthomonas suwonensis	0.0510666	0.422438	3.14975	0.134118	0.893309	NA
Shewanella frigidimarina NCIMB 400	0.0510666	0.422438	3.14975	0.134118	0.893309	NA
Chloroflexus aggregans DSM 9485	0.0510666	0.422438	3.14975	0.134118	0.893309	NA
Vibrio cholerae O395	0.0510666	0.422438	3.14975	0.134118	0.893309	NA
Bacillus coagulans 36D1	0.0510666	0.422438	3.14975	0.134118	0.893309	NA
Leptothrix cholodnii SP-6	0.0510666	0.422438	3.14975	0.134118	0.893309	NA
Geobacter lovleyi SZ	0.11945	0.422438	3.14975	0.134118	0.893309	0.99498
Petrotoga mobilis SJ95	0.0510666	0.422438	3.14975	0.134118	0.893309	NA
Methylibium petroleiphilum PM1	0.0510666	0.422438	3.14975	0.134118	0.893309	NA
Xylanimonas cellulosilytica DSM 15894	0.0510666	0.422438	3.14975	0.134118	0.893309	NA
Bacillus cereus 03BB108	0.0510666	0.422438	3.14975	0.134118	0.893309	NA
Pantoea vagans	0.0510666	0.422438	3.14975	0.134118	0.893309	NA
Dyadobacter fermentans DSM 18053	0.0510666	0.422438	3.14975	0.134118	0.893309	NA
Nitrosococcus halophilus Nc 4	0.0510666	0.422438	3.14975	0.134118	0.893309	NA
Desulfohalobium retbaense DSM 5692	0.0510666	0.422438	3.14975	0.134118	0.893309	NA
Muricauda lutaonensis	0.0510666	0.422438	3.14975	0.134118	0.893309	NA
Vagococcus teuberi	0.0510666	0.422438	3.14975	0.134118	0.893309	NA
Desulfovibrio salexigens DSM 2638	0.0510666	0.422438	3.14975	0.134118	0.893309	NA
Ferrimonas balearica DSM 9799	0.0510666	0.422438	3.14975	0.134118	0.893309	NA
Halothiobacillus neapolitanus c2	0.0510666	0.422438	3.14975	0.134118	0.893309	NA
Pseudomonas chlororaphis	0.0510666	0.422438	3.14975	0.134118	0.893309	NA
Mus musculus mobilized endogenous polytropic provirus	0.0510666	0.422438	3.14975	0.134118	0.893309	NA
Allofrancisella guangzhouensis	0.124714	0.422438	3.14975	0.134118	0.893309	0.99498
Shimwellia blattae DSM 4481 = NBRC 105725	0.0510666	0.422438	3.14975	0.134118	0.893309	NA
Segniliparus rotundus DSM 44985	0.0510666	0.422438	3.14975	0.134118	0.893309	NA
Mucilaginibacter mallensis	0.0510666	0.422438	3.14975	0.134118	0.893309	NA
Auraticoccus monumenti	0.0510666	0.422438	3.14975	0.134118	0.893309	NA
Enterobacteriaceae bacterium strain FGI 57	0.0510666	0.422438	3.14975	0.134118	0.893309	NA
Desulfosporosinus orientis DSM 765	0.0510666	0.422438	3.14975	0.134118	0.893309	NA
Pseudomonas litoralis	0.0510666	0.422438	3.14975	0.134118	0.893309	NA
Gemmatirosa kalamazoonesis	0.0510666	0.422438	3.14975	0.134118	0.893309	NA
Desulfobacca acetoxidans DSM 11109	0.0510666	0.422438	3.14975	0.134118	0.893309	NA
Muricauda ruestringensis DSM 13258	0.11945	0.422438	3.14975	0.134118	0.893309	0.99498
Desulfomicrobium orale DSM 12838	0.11945	0.422438	3.14975	0.134118	0.893309	0.99498
Spirochaeta africana DSM 8902	0.0510666	0.422438	3.14975	0.134118	0.893309	NA
Owenweeksia hongkongensis DSM 17368	0.0510666	0.422438	3.14975	0.134118	0.893309	NA
Lactobacillus reuteri ATCC 53608	0.124714	0.422438	3.14975	0.134118	0.893309	0.99498
Salmonella enterica subsp. enterica serovar Newport str. Levine 15	0.0510666	0.422438	3.14975	0.134118	0.893309	NA
Sphingomonas indica	0.0510666	0.422438	3.14975	0.134118	0.893309	NA
Ignavibacterium album JCM 16511	0.0510666	0.422438	3.14975	0.134118	0.893309	NA
Brenneria goodwinii	0.0510666	0.422438	3.14975	0.134118	0.893309	NA
Pseudomonas balearica DSM 6083	0.0510666	0.422438	3.14975	0.134118	0.893309	NA
Pseudomonas stutzeri DSM 10701	0.0510666	0.422438	3.14975	0.134118	0.893309	NA
Parageobacillus thermoglucosidasius TNO-09.020	0.0510666	0.422438	3.14975	0.134118	0.893309	NA
Phycisphaera mikurensis NBRC 102666	0.0510666	0.422438	3.14975	0.134118	0.893309	NA
Rahnella aquatilis HX2	0.0510666	0.422438	3.14975	0.134118	0.893309	NA
Stenotrophomonas maltophilia D457	0.0510666	0.422438	3.14975	0.134118	0.893309	NA
Candidatus Sulcia muelleri PSPU	0.0510666	0.422438	3.14975	0.134118	0.893309	NA
Staphylococcus aureus 08BA02176	0.0510666	0.422438	3.14975	0.134118	0.893309	NA
Bacillus lehensis G1	0.0510666	0.422438	3.14975	0.134118	0.893309	NA
Buchnera aphidicola (Aphis glycines)	0.0510666	0.422438	3.14975	0.134118	0.893309	NA
Chryseobacterium gallinarum	0.124714	0.422438	3.14975	0.134118	0.893309	0.99498
Yersinia pestis 1522	0.0510666	0.422438	3.14975	0.134118	0.893309	NA
Gemmatimonas phototrophica	0.0510666	0.422438	3.14975	0.134118	0.893309	NA
Clostridium botulinum 202F	0.0510666	0.422438	3.14975	0.134118	0.893309	NA
Marinobacter similis	0.0510666	0.422438	3.14975	0.134118	0.893309	NA
Pseudomonas salegens	0.0510666	0.422438	3.14975	0.134118	0.893309	NA
Gynuella sunshinyii YC6258	0.0510666	0.422438	3.14975	0.134118	0.893309	NA
Blochmannia endosymbiont of Polyrhachis (Hedomyrma) turneri	0.0510666	0.422438	3.14975	0.134118	0.893309	NA
Paenibacillus sp. FSL P4-0081	0.0510666	0.422438	3.14975	0.134118	0.893309	NA
Paenibacillus sp. FSL R7-0331	0.0510666	0.422438	3.14975	0.134118	0.893309	NA
Woeseia oceani	0.0510666	0.422438	3.14975	0.134118	0.893309	NA
Paenibacillus bovis	0.0510666	0.422438	3.14975	0.134118	0.893309	NA
Sulfuricaulis limicola	0.0510666	0.422438	3.14975	0.134118	0.893309	NA
Magnetospirillum sp. ME-1	0.0510666	0.422438	3.14975	0.134118	0.893309	NA
Limnohabitans sp. 103DPR2	0.0510666	0.422438	3.14975	0.134118	0.893309	NA
Thermococcus piezophilus	0.0510666	0.422438	3.14975	0.134118	0.893309	NA
Candidatus Mikella endobia	0.0510666	0.422438	3.14975	0.134118	0.893309	NA
Cohaesibacter sp. ES.047	0.0510666	0.422438	3.14975	0.134118	0.893309	NA
Olsenella sp. Marseille-P2300	0.0510666	0.422438	3.14975	0.134118	0.893309	NA
Arthrobacter sp. ZXY-2	0.11945	0.422438	3.14975	0.134118	0.893309	0.99498
Immundisolibacter cernigliae	0.124714	0.422438	3.14975	0.134118	0.893309	0.99498
Legionella clemsonensis	0.0510666	0.422438	3.14975	0.134118	0.893309	NA
Paenibacillus ihbetae	0.0510666	0.422438	3.14975	0.134118	0.893309	NA
Pajaroellobacter abortibovis	0.0510666	0.422438	3.14975	0.134118	0.893309	NA
Geobacillus genomosp. 3	0.0510666	0.422438	3.14975	0.134118	0.893309	NA
Calothrix parasitica NIES-267	0.124714	0.422438	3.14975	0.134118	0.893309	0.99498
Bosea sp. AS-1	0.11945	0.422438	3.14975	0.134118	0.893309	0.99498
Mariniflexile sp. TRM1-10	0.0510666	0.422438	3.14975	0.134118	0.893309	NA
Aerococcaceae bacterium ZY16052	0.0510666	0.422438	3.14975	0.134118	0.893309	NA
Massilia violaceinigra	0.0510666	0.422438	3.14975	0.134118	0.893309	NA
Citrobacter freundii complex sp. CFNIH2	0.0510666	0.422438	3.14975	0.134118	0.893309	NA
Plantactinospora sp. BB1	0.11945	0.422438	3.14975	0.134118	0.893309	0.99498
Lysinibacillus sp. Marseille-P5727	0.0510666	0.422438	3.14975	0.134118	0.893309	NA
Chondromyces crocatus	0.159288	0.419142	3.13782	0.133577	0.893737	0.99498
Mesoplasma florum	0.158021	0.419142	3.13782	0.133577	0.893737	0.99498
Pseudomonas synxantha BG33R	0.159288	0.419142	3.13782	0.133577	0.893737	0.99498
Streptococcus thermophilus JIM 8232	0.159288	0.419142	3.13782	0.133577	0.893737	0.99498
Glaciecola nitratireducens FR1064	0.159288	0.419142	3.13782	0.133577	0.893737	0.99498
Candidatus Carsonella ruddii HT isolate Thao2000	0.159288	0.419142	3.13782	0.133577	0.893737	0.99498
Salipiger profundus	0.173986	0.419142	3.13782	0.133577	0.893737	0.99498
Candidatus Hoaglandella endobia	0.225519	0.419142	3.13782	0.133577	0.893737	0.99498
Actinomyces sp. oral taxon 897	0.173986	0.419142	3.13782	0.133577	0.893737	0.99498
Klebsiella oxytoca	0.159288	0.419142	3.13782	0.133577	0.893737	0.99498
Providencia stuartii	0.159288	0.419142	3.13782	0.133577	0.893737	0.99498
Bacillus amyloliquefaciens	0.159288	0.419142	3.13782	0.133577	0.893737	0.99498
Victivallales bacterium CCUG 44730	0.240509	0.419142	3.13782	0.133577	0.893737	0.99498
Rhodomicrobium vannielii ATCC 17100	0.173986	0.419142	3.13782	0.133577	0.893737	0.99498
Pseudomonas chlororaphis O6	0.173986	0.419142	3.13782	0.133577	0.893737	0.99498
Thioalkalivibrio nitratireducens DSM 14787	0.158021	0.419142	3.13782	0.133577	0.893737	0.99498
Klebsiella pneumoniae HK787	0.158021	0.419142	3.13782	0.133577	0.893737	0.99498
Paenibacillus polymyxa CR1	0.894092	0.175135	1.3272	0.131959	0.895017	0.99498
Zhongshania aliphaticivorans	0.72599	0.196465	1.49523	0.131395	0.895463	0.99498
Clostridium baratii str. Sullivan	0.389161	0.232815	1.87036	0.124476	0.900938	0.99498
Rhodovulum sp. P5	0.943698	0.178105	1.44755	0.123039	0.902076	0.99498
Ilyobacter polytropus DSM 2926	1.98583	-0.13029	1.06318	-0.122548	0.902465	0.99498
Desulfobacterium autotrophicum HRM2	0.374463	0.267162	2.18709	0.122154	0.902777	0.99498
Ketobacter alkanivorans	0.374463	0.267162	2.18709	0.122154	0.902777	0.99498
Blautia sp. N6H1-15	7.3599	0.127694	1.06607	0.11978	0.904657	0.99498
Lachnospiraceae bacterium GAM79	803.516	0.125784	1.05042	0.119747	0.904684	0.99498
Streptococcus infantarius	0.624654	-0.193217	1.67209	-0.115554	0.908006	0.99498
Aminomonas paucivorans DSM 12260	0.619035	0.187706	1.62474	0.11553	0.908025	0.99498
Hydrogenovibrio crunogenus XCL-2	3.49652	-0.143253	1.26207	-0.113506	0.909629	0.99498
Cloacibacillus porcorum	1.39283	0.153159	1.35868	0.112727	0.910247	0.99498
Euzebya sp. DY32-46	0.482685	0.222514	1.9746	0.112688	0.910278	0.99498
Thioalkalivibrio paradoxus ARh 1	3.49623	0.149293	1.33186	0.112093	0.91075	0.99498
Mycobacterium kansasii	2.5567	0.147458	1.34615	0.10954	0.912774	0.99498
Rickettsia sp. MEAM1 (Bemisia tabaci)	0.264976	0.327302	3.0564	0.107088	0.914719	0.99498
Paenibacillus stellifer	0.35295	0.331374	3.12304	0.106106	0.915498	0.99498
Candidatus Azobacteroides pseudotrichonymphae	2.85407	0.0886639	0.844104	0.105039	0.916345	0.99498
Blochmannia endosymbiont of Camponotus (Colobopsis) obliquus	0.266242	0.320357	3.07754	0.104095	0.917094	0.99498
Vibrio alginolyticus	0.267509	0.314166	3.03909	0.103375	0.917665	0.99498
Ichthyobacterium seriolicida	1.67557	-0.127877	1.26231	-0.101304	0.919309	0.99498
Moorea producens	0.390428	0.210721	2.11073	0.0998334	0.920477	0.99498
Parasaccharibacter apium	1.0181	0.118457	1.20189	0.0985594	0.921488	0.99498
Leptospira biflexa serovar Patoc	0.498606	0.185874	1.96761	0.0944669	0.924738	0.99498
Sandaracinus amylolyticus	3.52745	-0.0815232	0.863468	-0.0944137	0.924781	0.99498
Sphingobacterium sp. ML3W	2.01325	0.141401	1.52878	0.0924925	0.926307	0.99498
Acidothermus cellulolyticus 11B	0.28094	0.265207	2.98402	0.0888758	0.929181	0.99498
Deinococcus gobiensis I-0	55.5578	-0.0995185	1.14958	-0.0865696	0.931014	0.99498
Paraglaciecola psychrophila 170	6.92734	-0.0623983	0.727367	-0.0857866	0.931636	0.99498
Candidatus Atelocyanobacterium thalassa isolate ALOHA	0.513303	0.137529	1.72442	0.0797535	0.936433	0.99498
Ruminococcus champanellensis 18P13 = JCM 17042	126.455	0.0792421	1.01462	0.0781005	0.937748	0.99498
Faecalibacterium prausnitzii	144.15	-0.0496908	0.665106	-0.0747111	0.940445	0.99498
Laceyella sp. FBKL4.010	0.927734	-0.11231	1.51789	-0.0739907	0.941018	0.99498
Candidatus Gullanella endobia	20.9645	0.0598475	0.829521	0.072147	0.942485	0.99498
Croceibacter atlanticus HTCC2559	2472.02	0.0559109	0.795647	0.0702709	0.943978	0.99498
Candidatus Desulfovibrio trichonymphae	21.6614	-0.0616697	0.920118	-0.0670237	0.946563	0.99498
Janthinobacterium agaricidamnosum NBRC 102515 = DSM 9628	0.485543	0.145064	2.38893	0.0607232	0.95158	0.99498
Luteitalea pratensis	2.10222	0.0742555	1.27741	0.0581298	0.953645	0.99498
Bacillus thuringiensis	1.27318	-0.0743868	1.40683	-0.0528755	0.957831	0.99498
Elusimicrobium minutum Pei191	0.28343	0.103904	2.41362	0.0430488	0.965663	0.99498
Sphaerochaeta coccoides DSM 17374	1.08551	0.0754227	1.81167	0.0416315	0.966792	0.99498
Nautilia profundicola AmH	8.80912	0.0468108	1.16573	0.0401559	0.967969	0.99498
Clostridium botulinum BKT015925	0.488674	-0.0763823	1.99468	-0.038293	0.969454	0.99498
Yersinia pseudotuberculosis IP 32953	0.789382	-0.0467305	1.40338	-0.0332985	0.973437	0.99498
Capnocytophaga gingivalis	7.27745	0.0234032	0.753227	0.0310706	0.975213	0.99498
Bacillus sp. FJAT-45348	1.71361	0.0369602	1.27513	0.0289855	0.976876	0.99498
Veillonella parvula	0.23114	-0.0720952	3.13108	-0.0230257	0.98163	0.99498
Streptococcus sobrinus	0.447582	-0.0476412	2.07046	-0.0230099	0.981642	0.99498
Shewanella benthica	0.447582	-0.0476412	2.07046	-0.0230099	0.981642	0.99498
Candidatus Desulforudis audaxviator MP104C	0.890099	0.0303978	1.41453	0.0214897	0.982855	0.99498
Planococcus maritimus	0.419824	0.0616472	3.10365	0.0198628	0.984153	0.99498
Thermosediminibacter oceani DSM 16646	0.304788	0.0444374	2.33064	0.0190666	0.984788	0.99498
Phenylobacterium sp. HYN0004	0.569408	-0.043855	2.34545	-0.0186979	0.985082	0.99498
Hydrogenophilus thermoluteolus	0.106955	-0.058453	3.14975	-0.018558	0.985194	0.99498
Pantoea ananatis	0.108221	-0.058453	3.14975	-0.018558	0.985194	0.99498
Aeromonas schubertii	0.108221	-0.058453	3.14975	-0.018558	0.985194	0.99498
Plesiomonas shigelloides	0.242836	-0.058453	3.14975	-0.018558	0.985194	0.99498
Orientia tsutsugamushi	0.108221	-0.058453	3.14975	-0.018558	0.985194	0.99498
Megasphaera elsdenii	0.106955	-0.058453	3.14975	-0.018558	0.985194	0.99498
Clostridium cochlearium	0.108221	-0.058453	3.14975	-0.018558	0.985194	0.99498
Taylorella equigenitalis	0.106955	-0.058453	3.14975	-0.018558	0.985194	0.99498
Parvimonas micra	0.257826	-0.058453	3.14975	-0.018558	0.985194	0.99498
Spiroplasma phoeniceum	0.122919	-0.058453	3.14975	-0.018558	0.985194	0.99498
Symbiobacterium thermophilum IAM 14863	0.180602	-0.058453	3.14975	-0.018558	0.985194	0.99498
Desulfotomaculum reducens MI-1	0.108221	-0.058453	3.14975	-0.018558	0.985194	0.99498
Nitratiruptor sp. SB155-2	0.106955	-0.058453	3.14975	-0.018558	0.985194	0.99498
Sebaldella termitidis ATCC 33386	0.176605	-0.058453	3.14975	-0.018558	0.985194	0.99498
Hirschia baltica ATCC 49814	0.108221	-0.058453	3.14975	-0.018558	0.985194	0.99498
Syntrophothermus lipocalidus DSM 12680	0.106955	-0.058453	3.14975	-0.018558	0.985194	0.99498
Leadbetterella byssophila DSM 17132	0.122919	-0.058453	3.14975	-0.018558	0.985194	0.99498
Vibrio owensii	0.108221	-0.058453	3.14975	-0.018558	0.985194	0.99498
Hyphomicrobium sp. MC1	0.108221	-0.058453	3.14975	-0.018558	0.985194	0.99498
Streptomyces bingchenggensis BCW-1	0.312403	-0.058453	3.14975	-0.018558	0.985194	0.99498
Marichromatium purpuratum 984	0.122919	-0.058453	3.14975	-0.018558	0.985194	0.99498
Chloracidobacterium thermophilum B	0.122919	-0.058453	3.14975	-0.018558	0.985194	0.99498
Solibacillus silvestris StLB046	0.122919	-0.058453	3.14975	-0.018558	0.985194	0.99498
Chlamydia abortus LLG	0.122919	-0.058453	3.14975	-0.018558	0.985194	0.99498
Pseudomonas fluorescens Q2-87	0.122919	-0.058453	3.14975	-0.018558	0.985194	0.99498
Spirosoma montaniterrae	0.106955	-0.058453	3.14975	-0.018558	0.985194	0.99498
Granulosicoccus antarcticus IMCC3135	0.108221	-0.058453	3.14975	-0.018558	0.985194	0.99498
Acinetobacter venetianus VE-C3	0.106955	-0.058453	3.14975	-0.018558	0.985194	0.99498
Azotobacter chroococcum NCIMB 8003	0.122919	-0.058453	3.14975	-0.018558	0.985194	0.99498
Halocynthiibacter arcticus	0.108221	-0.058453	3.14975	-0.018558	0.985194	0.99498
Candidatus Methylopumilus turicensis	0.122919	-0.058453	3.14975	-0.018558	0.985194	0.99498
Arcobacter sp. LPB0137	0.106955	-0.058453	3.14975	-0.018558	0.985194	0.99498
Propionimicrobium sp. Marseille-P3275	0.106955	-0.058453	3.14975	-0.018558	0.985194	0.99498
Clostridium sp. JN500901	0.176605	-0.058453	3.14975	-0.018558	0.985194	0.99498
Aeromicrobium sp. 592	0.122919	-0.058453	3.14975	-0.018558	0.985194	0.99498
Breoghania sp. L-A4	0.122919	-0.058453	3.14975	-0.018558	0.985194	0.99498
Lactobacillus buchneri	0.175209	-0.058453	3.14975	-0.018558	0.985194	0.99498
Elephantid betaherpesvirus 1	0.242706	-0.058453	3.14975	-0.018558	0.985194	0.99498
Clostridium novyi NT	0.175209	-0.058453	3.14975	-0.018558	0.985194	0.99498
Christensenella massiliensis	0.175209	-0.058453	3.14975	-0.018558	0.985194	0.99498
Fictibacillus phosphorivorans	0.324663	-0.00630279	2.80957	-0.00224333	0.99821	0.999997
Candidatus Portiera aleyrodidarum	0.215176	-0.00673874	3.13253	-0.00215121	0.998284	0.999997
Enterococcus hirae ATCC 9790	0.215176	-0.00592685	2.79875	-0.00211768	0.99831	0.999997
Akkermansia glycaniphila	0.215176	-0.00592685	2.79875	-0.00211768	0.99831	0.999997
Clostridium taeniosporum	7.77501	-0.001622	0.866282	-0.00187237	0.998506	0.999997
Nocardia seriolae	0.47924	0.00233632	1.59165	0.00146786	0.998829	0.999997
Coraliomargarita akajimensis DSM 45221	0.323397	0.00293115	2.31683	0.00126515	0.998991	0.999997
Azotobacter chroococcum	0.21391	-9.99609e-06	3.13268	-3.1909e-06	0.999997	0.999997
Bacillus cereus D17	0.21391	-9.99609e-06	3.13268	-3.1909e-06	0.999997	0.999997

## Sheet: S5C.cGAS+DSSvs.cGAS
Table S5C. List of differential microbiome at species level between the Cgas-/-+DSS and Cgas-/- groups.
Species	baseMean	log2FoldChange	lfcSE	stat	pvalue	padj
Turicibacter sp. H121	1215.27	10.5994	0.765567	13.8452	1.36022e-43	2.80206e-41
Mucinivorans hirudinis	1078.4	-8.50128	0.638231	-13.3201	1.76921e-40	1.82229e-38
Paeniclostridium sordellii	270.75	7.73669	1.04916	7.37414	1.65405e-13	1.13578e-11
Mageeibacillus indolicus UPII9-5	120.126	6.6377	1.13218	5.86277	4.55209e-09	2.34432e-07
[Eubacterium] rectale ATCC 33656	204.67	-5.93978	1.22991	-4.82944	1.36917e-06	5.64097e-05
Muribaculum intestinale	50470.4	-2.34701	0.497543	-4.7172	2.3911e-06	8.20944e-05
Clostridium sp. SY8519	41.8706	-3.93084	0.854995	-4.5975	4.27595e-06	0.000125835
Arachidicoccus sp. KIS59-12	24.9954	-7.40357	1.80758	-4.09585	4.20623e-05	0.0010831
Prevotella sp. oral taxon 299 str. F0039	708.108	-4.20573	1.05408	-3.98994	6.60901e-05	0.00136146
Alistipes shahii WAL 8301	5134.69	-1.47565	0.369444	-3.99424	6.49008e-05	0.00136146
Fermentimonas caenicola	92.8604	-4.84635	1.25569	-3.8595	0.00011362	0.0021278
Bacillus cereus	5.29549	5.27848	1.38864	3.80119	0.000144003	0.0024496
Lachnospiraceae bacterium GAM79	256.283	2.25173	0.595132	3.78358	0.000154586	0.0024496
Lawsonia intracellularis	42.3327	-4.49311	1.27844	-3.51451	0.000440561	0.00614664
Prevotella enoeca	53.2432	-5.04898	1.44541	-3.49312	0.000477409	0.00614664
Bacillus cellulosilyticus DSM 2522	23.9373	7.15773	2.04461	3.50078	0.000463904	0.00614664
Candidatus Desulfovibrio trichonymphae	185.743	-3.31735	0.983294	-3.37372	0.000741607	0.00898654
Akkermansia muciniphila	24.0332	-7.35761	2.23272	-3.29536	0.000982952	0.0112493
Alistipes finegoldii DSM 17242	401.307	-2.11713	0.648586	-3.26423	0.00109764	0.0118413
Tannerella sp. oral taxon HOT-286	8.44769	-4.87496	1.49949	-3.25109	0.00114964	0.0118413
Pseudopedobacter saltans DSM 12145	54.8846	-3.33484	1.03465	-3.22316	0.00126784	0.0124369
Eggerthella sp. YY7918	7.3863	-4.63856	1.52453	-3.04261	0.00234533	0.0214425
Bacteroides salanitronis DSM 18170	218.461	-1.69649	0.558715	-3.03642	0.00239407	0.0214425
Faecalibacterium prausnitzii	151.607	1.85275	0.613856	3.01822	0.00254263	0.0218242
Candidatus Phytoplasma mali	3.04152	5.68629	1.90837	2.97965	0.00288575	0.0237786
Prevotella dentalis DSM 3688	11.2079	-3.76558	1.26958	-2.96601	0.0030169	0.0239031
Chitinophaga sp. MD30	10.3238	-6.12291	2.09413	-2.92384	0.00345742	0.0263788
Asticcacaulis excentricus CB 48	14.9988	-3.69261	1.30287	-2.83422	0.00459383	0.0337975
Anaerostipes hadrus	1190	1.60285	0.579447	2.76618	0.00567171	0.0402887
[Eubacterium] cellulosolvens 6	5.66312	-4.25089	1.57682	-2.69586	0.00702062	0.0482083
Candidatus Azobacteroides pseudotrichonymphae genomovar. CFP2	14.2202	-3.17668	1.19036	-2.66866	0.00761545	0.0506059
Ralstonia mannitolilytica	7.3968	-5.66496	2.14481	-2.64124	0.00826031	0.0531757
Candidatus Sulcia muelleri	157.337	-1.85899	0.710539	-2.61631	0.00888869	0.0541297
Cardinium endosymbiont of Sogatella furcifera	7.65314	-3.85706	1.47962	-2.60679	0.00913951	0.0541297
Alkalitalea saponilacus	312.646	-2.05447	0.788771	-2.60465	0.0091968	0.0541297
Shewanella denitrificans OS217	1.63489	4.77351	1.86765	2.55589	0.0105917	0.0589702
Persicobacter sp. JZB09	45.5804	-2.54229	0.992411	-2.56173	0.0104153	0.0589702
Adlercreutzia equolifaciens DSM 19450	22.6174	-2.59622	1.02365	-2.53624	0.011205	0.0591854
Psychrobacter sp. AntiMn-1	5.82119	-5.32405	2.09364	-2.54297	0.0109915	0.0591854
Helicobacter typhlonius	3937.37	1.99756	0.790704	2.5263	0.0115271	0.0593648
Thioalkalivibrio paradoxus ARh 1	1.83098	4.23729	1.6872	2.51143	0.0120243	0.060415
Parabacteroides sp. CT06	32.9395	-2.54282	1.03458	-2.45782	0.0139782	0.0685599
Roseburia hominis A2-183	4.68886	-3.09634	1.30662	-2.36973	0.0178012	0.0852804
Porphyromonas crevioricanis	2.06993	-3.81249	1.63559	-2.33095	0.0197559	0.0906033
Eubacterium sulci ATCC 35585	188.421	2.19053	0.940033	2.33027	0.019792	0.0906033
Bacteroides caccae	3.95601	2.75501	1.19569	2.30412	0.021216	0.0945205
Salmonella enterica subsp. houtenae str. ATCC BAA-1581	12.8286	-4.06896	1.7707	-2.29794	0.0215653	0.0945205
Odoribacter splanchnicus	2199.32	-1.48275	0.65863	-2.25126	0.024369	0.103083
Butyrivibrio hungatei	17.7346	-1.54662	0.689953	-2.24163	0.0249854	0.103083
Thalassolituus oleivorans	5.63151	-5.27145	2.36661	-2.22742	0.025919	0.103083
Candidatus Amoebophilus asiaticus 5a2	4.08528	-3.79489	1.71057	-2.21849	0.0265213	0.103083
Filifactor alocis ATCC 35896	17.0186	-3.03383	1.35429	-2.24017	0.02508	0.103083
Ilyobacter polytropus DSM 2926	3.61815	-3.62497	1.63013	-2.22372	0.026167	0.103083
Sandaracinus amylolyticus	5.88252	-3.46336	1.60783	-2.15406	0.0312353	0.119157
[Clostridium] cellulosi	51.7983	-2.57725	1.21227	-2.12597	0.0335055	0.123252
Algoriphagus sp. M8-2	5.64087	-2.33022	1.09462	-2.1288	0.0332711	0.123252
Kiritimatiella glycovorans	13.1719	-2.14202	1.01467	-2.11105	0.0347682	0.125653
Porphyromonas asaccharolytica DSM 20707	28.8158	-1.5031	0.714551	-2.10356	0.0354168	0.125791
Bacillus anthracis	2.01627	3.84904	1.84681	2.08416	0.0371457	0.127653
Candidatus Puniceispirillum marinum IMCC1322	2.96659	-4.35954	2.09213	-2.08378	0.0371805	0.127653
Thermomicrobium roseum DSM 5159	3.53006	-3.58715	1.74681	-2.05354	0.0400205	0.135151
Echinicola strongylocentroti	2.90432	-4.33339	2.12265	-2.0415	0.0412016	0.136896
Capnocytophaga gingivalis	6.42034	-2.81822	1.39372	-2.02208	0.0431684	0.138948
Rhodobiaceae bacterium	3.00487	-4.3783	2.16277	-2.02439	0.0429301	0.138948
Coriobacteriaceae bacterium 68-1-3	9.11495	-2.46139	1.22182	-2.01453	0.0439541	0.139301
Clostridium perfringens	16.8838	-1.62735	0.830763	-1.95886	0.0501295	0.149662
Acinetobacter lwoffii	2.81423	-4.28859	2.18415	-1.9635	0.0495881	0.149662
Mahella australiensis 50-1 BON	15.1296	-2.59302	1.3205	-1.96366	0.0495698	0.149662
Chryseobacterium glaciei	4.30037	-3.87846	1.97459	-1.96419	0.0495085	0.149662
Desulfomonile tiedjei DSM 6799	16.7935	-2.07798	1.07314	-1.93636	0.0528239	0.155355
secondary endosymbiont of Ctenarytaina eucalypti	3.3978	-4.55407	2.35901	-1.9305	0.0535446	0.155355
Candidatus Solibacter usitatus Ellin6076	43.0077	-2.33449	1.21888	-1.91527	0.0554575	0.156556
Anaerolinea thermophila UNI-1	12.2747	-2.14241	1.11869	-1.91511	0.0554787	0.156556
Bacteroides zoogleoformans	1.48291	-3.34644	1.7578	-1.90376	0.056941	0.158511
[Eubacterium] eligens ATCC 27750	1092.58	-1.36317	0.720607	-1.8917	0.0585308	0.160764
Bacteroides ovatus	709.21	1.63462	0.882629	1.85199	0.0640269	0.167647
Cellulosilyticum lentocellum DSM 5427	83.4428	-1.61935	0.867188	-1.86736	0.0618514	0.167647
Candidatus Gullanella endobia	13.4786	-2.10281	1.13352	-1.85511	0.06358	0.167647
Enterobacter cloacae complex sp. FDA-CDC-AR_0164	2.33214	-4.02119	2.17344	-1.85015	0.0642918	0.167647
Dehalobacter restrictus DSM 9455	85.1477	2.3692	1.29496	1.82955	0.0673174	0.173342
Erysipelothrix larvae	5.95325	-2.03339	1.13036	-1.79889	0.0720365	0.183204
Cutibacterium acnes	2.10434	-3.87596	2.16577	-1.78965	0.0735101	0.184672
Wolinella succinogenes DSM 1740	4.68158	1.79054	1.00392	1.78354	0.0744987	0.1849
Proteiniphilum saccharofermentans	6.55184	-1.85617	1.05207	-1.7643	0.0776812	0.189541
Clostridiales bacterium CCNA10	1709.28	-1.33021	0.755297	-1.76118	0.0782088	0.189541
Lactobacillus reuteri	24.6663	-2.27449	1.29878	-1.75126	0.0799016	0.190297
Mycoplasma mobile 163K	1.5637	-3.45333	1.97497	-1.74855	0.0803683	0.190297
Paludibacter propionicigenes WB4	6.22421	-2.05784	1.19948	-1.71562	0.0862315	0.197374
Lactobacillus reuteri TD1	2.76898	-3.18115	1.85145	-1.71819	0.0857616	0.197374
Candidatus Saccharibacteria bacterium YM_S32_TM7_50_20	198.544	1.42044	0.823993	1.72385	0.0847348	0.197374
Libanicoccus massiliensis	5.40477	-3.29372	1.9327	-1.70421	0.0883427	0.1994
Blautia sp. N6H1-15	10.3743	-2.07763	1.22184	-1.70042	0.0890522	0.1994
Anoxybacillus gonensis	13.107	-1.9269	1.13826	-1.69284	0.0904866	0.200081
Barnesiella viscericola DSM 18177	1807.99	-1.07402	0.636045	-1.68859	0.0912989	0.200081
Bacteroidales bacterium CF	10.8478	-1.66413	0.993749	-1.6746	0.0940135	0.201737
Niveispirillum cyanobacteriorum	1.73446	-3.54057	2.11348	-1.67524	0.0938881	0.201737
Massilia sp. NR 4-1	2.65474	-3.17807	1.97103	-1.61239	0.106878	0.226977
Mesotoga prima MesG1.Ag.4.2	1.48227	-3.29439	2.05959	-1.59954	0.109701	0.230597
Bacteroides fragilis	23.5221	1.33412	0.859305	1.55256	0.120528	0.238738
Clostridium acetobutylicum	3.04707	-3.35271	2.14081	-1.56609	0.117327	0.238738
Streptobacillus moniliformis	1.93901	-3.75775	2.40116	-1.56498	0.117589	0.238738
Ruminococcus bicirculans	17.8179	1.73335	1.11562	1.55371	0.120254	0.238738
Lachnoclostridium phocaeense	381.735	-0.820138	0.527351	-1.5552	0.119898	0.238738
Enterococcus sp. FDAARGOS_163	1.73652	-3.60508	2.31237	-1.55904	0.118987	0.238738
Scytonema sp. HK-05	1.65942	-3.53365	2.29654	-1.53868	0.123881	0.243043
Verrucomicrobium sp. GAS474	1.80923	-2.59843	1.69894	-1.52944	0.126155	0.245168
Mycobacterium kansasii	3.12326	-2.36905	1.59122	-1.48882	0.136534	0.26286
Croceibacter atlanticus HTCC2559	2430.61	-1.06136	0.740005	-1.43427	0.151496	0.288965
Candidatus Dependentiae bacterium (ex Spumella elongata CCAP 955/1)	2.75573	-2.0918	1.47663	-1.41661	0.156598	0.295955
Pasteurella multocida subsp. multocida	11.0059	2.30622	1.64574	1.40133	0.161115	0.298558
Oscillibacter valericigenes Sjm18-20	1889.55	0.924919	0.661569	1.39807	0.162093	0.298558
Zhongshania aliphaticivorans	7.38146	-2.11294	1.51235	-1.39712	0.162377	0.298558
Candidatus Saccharibacteria oral taxon TM7x	6.83549	1.97291	1.41873	1.39062	0.164342	0.298558
Pantoea sp. PSNIH2	2.13129	-3.88212	2.79747	-1.38772	0.165221	0.298558
Mycoplasma penetrans HF-2	13.185	-1.15306	0.834118	-1.38237	0.166857	0.298891
Haliangium ochraceum DSM 14365	3.68379	-1.65149	1.22082	-1.35277	0.176128	0.310106
Neisseriaceae bacterium DSM 100970	12.4031	-1.4346	1.05881	-1.35491	0.175446	0.310106
Helicobacter hepaticus ATCC 51449	5.13057	1.96763	1.4689	1.33953	0.180399	0.312288
Bacteroides cellulosilyticus	4992.1	-1.18008	0.879872	-1.34119	0.179857	0.312288
Catenovulum sp. CCB-QB4	1.88239	-2.66523	2.00531	-1.32909	0.183819	0.315557
Enterobacter roggenkampii	1.96618	-3.76673	2.86679	-1.31392	0.188874	0.321554
Anaerotignum propionicum DSM 1682	2341.84	-0.89106	0.690063	-1.29127	0.196609	0.331979
Bacteroides fragilis YCH46	4.34913	-1.85251	1.45381	-1.27425	0.202576	0.335588
Bacteroides vulgatus ATCC 8482	202.396	1.92084	1.5058	1.27563	0.202088	0.335588
Salmonella enterica subsp. enterica serovar Typhimurium str. 798	1.82128	-3.65784	2.87732	-1.27127	0.203634	0.335588
Campylobacter cuniculorum DSM 23162 = LMG 24588	3.65862	1.66757	1.32777	1.25592	0.209145	0.341935
Limnochorda pilosa	481.934	0.80949	0.65592	1.23413	0.217155	0.352236
Clostridium bornimense	2.6631	-2.02791	1.65892	-1.22243	0.221544	0.356548
Halothermothrix orenii H 168	4.66833	1.24269	1.03292	1.20308	0.228944	0.364707
Paraglaciecola psychrophila 170	7.99331	-1.12786	0.939911	-1.19996	0.230155	0.364707
Finegoldia magna	1.55242	2.64317	2.23054	1.18499	0.23602	0.371145
Trichodesmium erythraeum IMS101	917.338	1.16505	0.99102	1.17561	0.239751	0.371344
Cytophaga hutchinsonii ATCC 33406	126.674	-1.03756	0.880949	-1.17778	0.238885	0.371344
Eggerthella lenta	10.0716	-1.38954	1.23895	-1.12154	0.262057	0.402864
Bacteroides vulgatus	293.845	1.65832	1.48621	1.1158	0.264506	0.403616
Hungateiclostridium saccincola	78.3703	-1.08259	0.99306	-1.09016	0.275645	0.417521
Sphingobacterium mizutaii	1.60023	1.52683	1.41964	1.0755	0.282149	0.421179
Flavonifractor plautii	1084.64	-0.579931	0.537467	-1.07901	0.280584	0.421179
Clostridium taeniosporum	8.2837	-1.29716	1.21598	-1.06676	0.28608	0.423746
Phoenicibacter massiliensis	4.12312	-1.31644	1.23893	-1.06256	0.287983	0.423746
Petrimonas mucosa	1.89399	-1.62277	1.54471	-1.05054	0.293472	0.428761
Salmonella enterica subsp. enterica serovar Newport str. USMARC-S3124.1	1.66639	-3.52338	3.4062	-1.0344	0.300949	0.433748
Ruminococcaceae bacterium CPB6	5.99721	-0.919496	0.88919	-1.03408	0.301097	0.433748
Deinococcus gobiensis I-0	9.21722	-1.23346	1.20137	-1.02671	0.304556	0.435605
Monoglobus pectinilyticus	62.6439	-1.44136	1.40985	-1.02235	0.306615	0.435605
Salmonella enterica subsp. enterica serovar Dublin	1.59394	-3.45993	3.41891	-1.012	0.311539	0.439569
Synechococcus sp. PCC 7336	17.3941	1.00883	1.02244	0.986693	0.323793	0.450685
Klebsiella michiganensis	1.52149	-3.39354	3.43222	-0.988729	0.322796	0.450685
Ruminococcus champanellensis 18P13 = JCM 17042	54.095	0.973592	1.0155	0.958735	0.337692	0.466877
Bacteroidetes bacterium Omega	1.76301	-1.52467	1.61436	-0.944442	0.344944	0.473723
Dyella thiooxydans	2.92903	-1.77936	1.90286	-0.935097	0.349738	0.477126
Ethanoligenens harbinense YUAN-3	925.042	-0.796886	0.879978	-0.905575	0.365161	0.491655
Faecalitalea cylindroides T2-87	35.297	1.49439	1.64557	0.908132	0.363808	0.491655
Lachnoclostridium phytofermentans ISDg	219.693	-0.619838	0.718927	-0.862171	0.388594	0.516453
Lachnospiraceae bacterium oral taxon 500	326.82	0.586351	0.678162	0.864618	0.387249	0.516453
Bibersteinia trehalosi USDA-ARS-USMARC-190	6.14556	-0.932027	1.15499	-0.806958	0.419691	0.554207
Enterococcus faecalis	6.60139	-1.27635	1.6553	-0.771069	0.440666	0.578198
Lactobacillus jensenii JV-V16	1.714	1.3039	1.74725	0.74626	0.45551	0.593893
Fastidiosipila sanguinis	14.0357	-0.671732	0.916492	-0.732938	0.463596	0.59688
Bacteroides caecimuris	1270.96	0.491792	0.668876	0.735251	0.462186	0.59688
Staphylococcus aureus	3.09287	0.780596	1.08505	0.719413	0.471887	0.603781
Bacillus anthracis str. A16R	12.7751	-1.09856	1.53834	-0.714119	0.475154	0.604208
Candidatus Azobacteroides pseudotrichonymphae	2.45761	-0.8255	1.2368	-0.66745	0.504485	0.63757
Intestinimonas butyriciproducens	691.578	0.441899	0.678523	0.651266	0.514875	0.646733
Parachlamydia acanthamoebae UV-7	2.37196	0.880849	1.4405	0.611489	0.540876	0.675275
Clostridioides difficile	73.2302	0.527369	0.869986	0.60618	0.544395	0.675575
Desulfallas gibsoniae DSM 7213	69.7987	-0.432112	0.766366	-0.563845	0.57286	0.706641
Escherichia marmotae	1.99886	-1.62354	2.91418	-0.557116	0.577449	0.708062
Geoalkalibacter subterraneus	1.88707	-0.827413	1.52204	-0.54362	0.586703	0.715153
Staphylococcus schleiferi	58.612	0.52727	1.03919	0.507384	0.611885	0.732346
Fibrobacter succinogenes subsp. succinogenes S85	127.923	0.447822	0.877569	0.510299	0.609842	0.732346
Erwinia sp. Ejp617	1.71728	-0.768076	1.52727	-0.502909	0.615028	0.732346
Chlorobium phaeobacteroides DSM 266	2.07043	0.617996	1.19649	0.516507	0.605501	0.732346
Oscillibacter sp. PEA192	468.982	0.347775	0.723243	0.480855	0.630619	0.746595
Gemmatimonas aurantiaca T-27	6.74331	-0.500475	1.0594	-0.472413	0.636632	0.749407
Jonesia denitrificans	2.77291	-0.653609	1.46362	-0.44657	0.655185	0.758248
Streptococcus thermophilus LMD-9	7.2588	0.374458	0.833786	0.449105	0.653356	0.758248
Bacillus sp. FJAT-45348	2.2186	-0.594277	1.32349	-0.449022	0.653416	0.758248
Clostridium botulinum	2.85089	-0.503357	1.15476	-0.435896	0.662912	0.762904
Lachnoanaerobaculum umeaense	3.18295	0.481725	1.17303	0.410668	0.681316	0.77116
Eubacterium minutum ATCC 700079	16.5376	0.494634	1.19699	0.413232	0.679436	0.77116
Arcticibacterium luteifluviistationis	1.60311	-0.650652	1.58175	-0.411349	0.680817	0.77116
Butyrivibrio fibrisolvens	486.245	0.420821	1.0484	0.401395	0.688129	0.774616
Nautilia profundicola AmH	5.67618	-0.346879	0.881115	-0.393682	0.693816	0.776772
Hydrogenovibrio crunogenus XCL-2	1.59756	0.626625	1.66343	0.376706	0.706392	0.786577
Mycoplasma bovirhinis	1.50572	-0.577763	1.57803	-0.366128	0.714269	0.791072
Bacteroides thetaiotaomicron	75.361	-0.249246	0.759945	-0.327979	0.742927	0.814956
Peptoclostridium acidaminophilum DSM 3953	2.00947	0.58183	1.8211	0.319493	0.749353	0.814956
Faecalibaculum rodentium	1.77359	-0.634101	1.9955	-0.317766	0.750662	0.814956
Marinifilaceae bacterium SPP2	4.24204	-0.313128	0.989492	-0.316454	0.751658	0.814956
Lactobacillus salivarius	47.3875	0.23031	0.809718	0.284432	0.776079	0.832668
Thermobispora bispora DSM 43833	41.3834	0.271283	0.943799	0.287437	0.773778	0.832668
Lactobacillus murinus	282.985	-0.278886	1.17268	-0.237819	0.812022	0.862393
Dehalobacterium formicoaceticum	556.059	0.198106	0.83362	0.237645	0.812156	0.862393
Burkholderiales bacterium YL45	231.224	0.153005	0.762602	0.200636	0.840984	0.888424
Syntrophomonas wolfei subsp. wolfei str. Goettingen G311	3.71816	-0.173224	1.23616	-0.140131	0.888556	0.9319
Lachnospiraceae bacterium Choco86	654.104	0.0820779	0.59997	0.136803	0.891186	0.9319
Pseudoclostridium thermosuccinogenes	22.6475	0.0993097	0.931479	0.106615	0.915094	0.952068
Herbinix luporum	284.99	-0.0910723	0.924792	-0.0984787	0.921552	0.953969
Bacteroides coprosuis DSM 18011	1.64858	-0.107789	1.49695	-0.0720054	0.942598	0.970876
Desulfovibrio vulgaris	4.68276	0.07067	1.26623	0.0558114	0.955492	0.974413
Clostridium baratii	4.99751	0.0671289	1.11455	0.0602299	0.951973	0.974413
Novibacillus thermophilus	10.7816	0.0770678	1.6088	0.0479039	0.961793	0.975408
Mordavella sp. Marseille-P3756	457.743	0.0246116	0.576344	0.042703	0.965938	0.975408
Enterococcus faecium	3.63065	-0.0397686	1.25397	-0.0317142	0.9747	0.979455
[Eubacterium] hallii	2229.62	-0.00932125	0.792571	-0.0117608	0.990616	0.990616

## Sheet: S5D.cGAS+DSSvs.WT+DSS
Table S5D. List of differential microbiome at species level between the WT and Cgas-/- mice subjected to DSS.
Species	baseMean	log2FoldChange	lfcSE	stat	pvalue	padj
Parabacteroides sp. CT06	769.834	-7.19685	0.934024	-7.70521	1.30625e-14	3.21338e-12
Bacteroides dorei CL03T12C01	568.946	-25.7565	3.53388	-7.28844	3.13568e-13	3.85688e-11
Akkermansia muciniphila	181.606	-24.1985	3.53401	-6.84734	7.52382e-12	6.16953e-10
Desulfovibrio fairfieldensis	169.346	-10.1391	1.64055	-6.18034	6.39647e-10	3.28682e-08
Bacteroides caecimuris	617.958	5.36871	0.869641	6.17347	6.68052e-10	3.28682e-08
Bacteroides vulgatus	203.798	7.3544	1.31083	5.6105	2.01748e-08	8.27165e-07
Rhodospirillum rubrum	271.249	-9.85636	1.78062	-5.53534	3.10631e-08	1.09164e-06
Bacteroides vulgatus ATCC 8482	148.278	8.20409	1.53949	5.32911	9.86977e-08	3.03495e-06
Magnetospira sp. QH-2	113.264	-9.55849	1.84879	-5.17013	2.33935e-07	6.39424e-06
Barnesiella viscericola DSM 18177	4339.34	-2.54719	0.510074	-4.99376	5.92152e-07	1.45669e-05
Alistipes shahii WAL 8301	1499.5	1.45614	0.330532	4.40544	1.0557e-05	0.000199771
Clostridium sp. SY8519	678.688	-7.95131	1.80174	-4.41312	1.01892e-05	0.000199771
Mucinivorans hirudinis	77.344	-4.61301	1.04038	-4.43396	9.25189e-06	0.000199771
Gemmatimonas aurantiaca T-27	36.2407	-3.30206	0.765238	-4.31508	1.59545e-05	0.000280343
[Clostridium] sphenoides JCM 1415	18.4752	-6.93455	1.68631	-4.11227	3.91786e-05	0.000642528
Clostridium perfringens	106.709	-4.46133	1.25462	-3.55591	0.000376668	0.00579127
Wolinella succinogenes DSM 1740	3.37342	5.23595	1.50551	3.47787	0.00050542	0.00731373
Persicobacter sp. JZB09	4.48042	5.13029	1.49007	3.44299	0.00057531	0.00786257
Helicobacter hepaticus ATCC 51449	3.65477	5.95995	1.73946	3.42632	0.000611817	0.00792142
[Eubacterium] rectale ATCC 33656	66.6716	-4.27751	1.27763	-3.348	0.000813963	0.00910436
Roseburia hominis A2-183	55.1276	-6.70449	1.98919	-3.37046	0.00075042	0.00910436
Tannerella sp. oral taxon HOT-286	9.64923	-5.04336	1.50642	-3.34792	0.000814211	0.00910436
Prevotella sp. oral taxon 299 str. F0039	159.675	-1.86017	0.559506	-3.32467	0.000885225	0.00946806
Bacillus cereus	6.26169	3.16175	0.96783	3.26684	0.00108755	0.0111474
Bacteroides fragilis	20.047	2.0884	0.647703	3.22432	0.00126273	0.0124253
Salmonella enterica	12.2637	-6.3611	2.00334	-3.17525	0.00149707	0.0140788
Helicobacter typhlonius	2903.08	7.35023	2.32158	3.16605	0.00154524	0.0140788
Acetoanaerobium sticklandii	11.1828	-4.4083	1.39938	-3.15018	0.0016317	0.0143357
Escherichia albertii	17.2631	-6.85015	2.24051	-3.05741	0.00223261	0.0189387
Deinococcus gobiensis I-0	31.6444	-3.21296	1.0609	-3.02853	0.00245749	0.0201514
Faecalitalea cylindroides T2-87	24.824	4.3263	1.44714	2.98956	0.0027938	0.0221702
Plautia stali symbiont	14.9987	-6.64732	2.2327	-2.97726	0.00290836	0.022358
Escherichia coli	277.828	-5.57065	1.89099	-2.94589	0.00322025	0.0226338
Butyrivibrio fibrisolvens	2242.29	-2.41541	0.819569	-2.94718	0.0032069	0.0226338
Bacteroides ovatus	620.156	2.52448	0.851899	2.96335	0.00304309	0.0226338
Escherichia coli O145:H28	20.2171	-6.1014	2.11581	-2.88372	0.00393004	0.0268553
Klebsiella pneumoniae	12.8773	-6.43021	2.25418	-2.85257	0.00433671	0.0275327
Enterococcus faecalis	92.6265	-5.29448	1.85276	-2.85761	0.00426844	0.0275327
Oscillibacter sp. PEA192	1342.62	-1.71335	0.601069	-2.85051	0.00436494	0.0275327
Escherichia coli APEC O1	11.6507	-6.28159	2.22126	-2.82794	0.00468493	0.0288123
Escherichia coli str. K-12 substr. MDS42	7.18839	-5.58687	2.00092	-2.79215	0.00523589	0.0314153
Alistipes finegoldii DSM 17242	412.355	-2.11244	0.769564	-2.74498	0.00605145	0.0354442
Candidatus Tachikawaea gelatinosa	9.75342	-6.02898	2.23526	-2.69722	0.0069922	0.0400019
Salmonella enterica subsp. enterica serovar Typhimurium	9.49304	-5.98956	2.23438	-2.68063	0.00734838	0.0410841
Fermentimonas caenicola	52.4973	-3.97473	1.5027	-2.64506	0.00816767	0.0446499
secondary endosymbiont of Heteropsylla cubana	9.21611	-5.94874	2.26031	-2.63183	0.00849263	0.0454171
Paludibacter propionicigenes WB4	29.2026	-4.39935	1.68118	-2.61682	0.00887526	0.0464535
Ruminococcus albus 7 = DSM 20455	76.6217	-2.48458	0.95356	-2.60558	0.00917187	0.0466701
Marinifilaceae bacterium SPP2	13.3744	-2.28433	0.878261	-2.60097	0.00929607	0.0466701
Yersinia frederiksenii Y225	8.0983	-5.76382	2.24994	-2.56176	0.0104142	0.0512378
Bacillus cellulosilyticus DSM 2522	24.3082	8.69214	3.45643	2.51477	0.011911	0.057453
[Eubacterium] cellulosolvens 6	15.3757	-5.70811	2.27746	-2.50635	0.0121985	0.0577083
secondary endosymbiont of Ctenarytaina eucalypti	6.01356	-5.34531	2.1409	-2.49676	0.0125334	0.0577451
Lachnoclostridium phocaeense	531.145	-1.40357	0.563059	-2.49275	0.0126758	0.0577451
Candidatus Sodalis pierantonius str. SOPE	17.9658	-2.64826	1.07526	-2.46291	0.0137814	0.0613249
Klebsiella pneumoniae KCTC 2242	6.70102	-5.48585	2.23157	-2.45829	0.0139601	0.0613249
Enterobacter cloacae P101	6.65894	-5.48308	2.2523	-2.43443	0.0149153	0.0643712
Escherichia coli O157:H7 str. TW14588	6.46854	-5.44337	2.28557	-2.38163	0.0172364	0.0710438
Sodalis endosymbiont of Henestaris halophilus	6.16372	-5.36822	2.24593	-2.3902	0.0168392	0.0710438
Clostridiales bacterium CCNA10	2312.8	-1.81784	0.7639	-2.37968	0.0173278	0.0710438
Salmonella enterica subsp. enterica serovar Enteritidis	43.2789	-8.17251	3.45056	-2.36846	0.0178625	0.0720355
Shigella dysenteriae Sd197	5.79961	-5.28016	2.24099	-2.35617	0.0184642	0.0728758
Escherichia coli ATCC 25922	6.04423	-5.34633	2.27292	-2.35219	0.0186633	0.0728758
Desulfomonile tiedjei DSM 6799	20.7281	-2.37638	1.02033	-2.32903	0.0198572	0.075152
Candidatus Pantoea carbekii	5.59993	-5.22822	2.24448	-2.32937	0.0198397	0.075152
Cellulosilyticum lentocellum DSM 5427	99.9271	-1.92028	0.827224	-2.32135	0.0202679	0.075544
Escherichia albertii KF1	5.40977	-5.18182	2.24139	-2.31187	0.0207847	0.0763138
Photorhabdus asymbiotica	5.28023	-5.15045	2.25397	-2.28506	0.0223091	0.0795369
Anaerolinea thermophila UNI-1	19.1488	-2.8217	1.23377	-2.28706	0.0221925	0.0795369
Mycoplasma penetrans HF-2	30.8319	-2.57852	1.13148	-2.27888	0.022674	0.0796829
Enterobacter roggenkampii	4.99413	-5.07154	2.26398	-2.2401	0.0250841	0.0869112
Salmonella enterica subsp. enterica serovar Typhi	3.14966	-4.38012	1.99097	-2.2	0.027807	0.0937059
Ethanoligenens harbinense YUAN-3	1495.19	-1.62439	0.737975	-2.20115	0.0277257	0.0937059
Yersinia enterocolitica	4.92524	-5.05479	2.31409	-2.18435	0.0289365	0.0958584
Turicibacter sp. H121	1828.67	1.83283	0.840579	2.18044	0.0292251	0.0958584
Candidatus Saccharibacteria bacterium YM_S32_TM7_50_20	181.919	1.90981	0.888745	2.14888	0.0316435	0.102425
Candidatus Gullanella endobia	13.51	-2.08148	0.97273	-2.13983	0.0323684	0.103411
Escherichia coli O157:H7 str. EDL933	5.08204	-5.10024	2.40145	-2.12381	0.0336859	0.105873
Bacillus anthracis str. A16R	24.327	-2.14368	1.01356	-2.115	0.0344302	0.105873
Burkholderiales bacterium YL45	132.862	2.12014	1.00019	2.11973	0.0340289	0.105873
Candidatus Phaeomarinobacter ectocarpi	2.25661	-3.9425	1.89091	-2.08497	0.0370717	0.112588
Eggerthella sp. YY7918	2.87828	-3.18747	1.54872	-2.05813	0.0395773	0.118732
Salmonella enterica subsp. enterica serovar Anatum	3.78938	-4.68223	2.32487	-2.01398	0.044012	0.130445
Pragia fontium	3.35497	-4.499	2.24566	-2.00343	0.0451317	0.130616
Candidatus Saccharibacteria oral taxon TM7x	5.18934	3.99288	1.99151	2.00495	0.0449683	0.130616
Filifactor alocis ATCC 35896	9.94643	-2.17595	1.09359	-1.98973	0.0466207	0.132036
Chryseobacterium glaciei	4.627	-3.96119	1.9915	-1.98905	0.0466958	0.132036
Candidatus Fukatsuia symbiotica	3.09488	-4.37904	2.21188	-1.97978	0.0477279	0.133421
Lactobacillus fermentum	3.57373	-3.52436	1.79458	-1.96389	0.0495425	0.136938
Corynebacterium aurimucosum ATCC 700975	2.18937	-3.92074	2.01099	-1.94966	0.0512169	0.139993
Stenotrophomonas maltophilia	5.95027	-5.32108	2.77013	-1.92088	0.0547473	0.14029
Anoxybacillus gonensis	14.7827	-2.10822	1.09618	-1.92324	0.0544504	0.14029
Flavonifractor plautii	1729.82	-1.4268	0.739243	-1.93009	0.053596	0.14029
Salmonella enterica subsp. houtenae str. ATCC BAA-1581	9.03143	-3.50199	1.81446	-1.93005	0.0536005	0.14029
Clostridium bornimense	10.7887	-4.16086	2.15282	-1.93275	0.0532672	0.14029
Pantoea sp. PSNIH2	2.96506	-4.32782	2.25192	-1.92183	0.0546267	0.14029
Cytophaga hutchinsonii ATCC 33406	47.6336	1.33906	0.704141	1.90169	0.0572123	0.143614
Salmonella enterica subsp. enterica serovar Typhimurium str. 798	3.00027	-4.35112	2.28697	-1.90257	0.0570965	0.143614
Lactobacillus reuteri	34.265	-2.7896	1.47327	-1.89347	0.0582948	0.144854
Buchnera aphidicola	4.44787	-3.88761	2.06842	-1.87951	0.0601747	0.14803
Thermobaculum terrenum ATCC BAA-798	4.35626	-2.9396	1.56781	-1.87496	0.0607976	0.148081
Bacteroides zoogleoformans	1.624	-3.48465	1.88243	-1.85115	0.0641481	0.15471
Erwinia pyrifoliae	2.89649	-4.3029	2.34244	-1.83693	0.0662204	0.158157
Escherichia coli HS	2.3583	-4.00013	2.18767	-1.82849	0.0674763	0.159607
Ralstonia mannitolilytica	4.85762	-5.03078	2.78679	-1.80523	0.0710393	0.166435
Capnocytophaga gingivalis	4.79322	-2.29588	1.28703	-1.78386	0.0744462	0.16646
Acinetobacter lwoffii	4.85807	-5.03051	2.82047	-1.78357	0.0744933	0.16646
Mannheimia haemolytica	4.91872	-5.04834	2.81221	-1.79515	0.0726296	0.16646
Bacteroides cellulosilyticus	1515.47	1.98749	1.11137	1.78832	0.0737239	0.16646
Dehalobacter restrictus DSM 9455	105.242	1.50759	0.842151	1.79017	0.0734272	0.16646
Muribaculum intestinale	11249.8	0.634303	0.356391	1.77979	0.0751099	0.16646
Escherichia marmotae	7.85601	-3.71076	2.09033	-1.7752	0.0758648	0.166632
Salmonella enterica subsp. enterica	2.07225	-3.82141	2.18401	-1.74972	0.0801665	0.170008
Geobacillus thermodenitrificans NG80-2	1.5437	2.50514	1.42918	1.75285	0.0796275	0.170008
Escherichia coli O55:H7 str. CB9615	2.21107	-3.91942	2.2354	-1.75335	0.0795428	0.170008
Ruminococcus bicirculans	15.8489	2.52217	1.44098	1.75032	0.0800628	0.170008
Pseudomonas aeruginosa	4.37212	-4.88016	2.80635	-1.73897	0.0820396	0.172494
[Eubacterium] eligens ATCC 27750	1094.15	-1.32571	0.766604	-1.72933	0.0837501	0.174598
Kosakonia oryzae	2.01139	-3.77807	2.19689	-1.71973	0.0854811	0.176709
Clostridium botulinum	7.47935	-2.27307	1.3338	-1.70421	0.088342	0.181101
Bacillus jeotgali	3.86162	-3.68814	2.18367	-1.68897	0.0912258	0.185467
Enterococcus sp. FDAARGOS_163	3.70301	-4.64373	2.77612	-1.67274	0.0943777	0.190303
Kosakonia cowanii	1.78627	-3.61817	2.19251	-1.65024	0.0988942	0.197788
Murine leukemia virus	3.46012	-4.54715	2.77473	-1.63877	0.101261	0.200889
Buchnera aphidicola str. Bp (Baizongia pistaciae)	1.92393	-3.66524	2.26547	-1.61787	0.10569	0.206348
Mageeibacillus indolicus UPII9-5	184.777	1.76584	1.0907	1.619	0.105448	0.206348
Aeromonas veronii	1.65532	-3.45702	2.20594	-1.56714	0.117083	0.225138
Bacteriovorax stolpii	1.70506	-3.52436	2.2493	-1.56687	0.117145	0.225138
Salmonella enterica subsp. enterica serovar Paratyphi C str. RKS4594	5.9013	-3.2974	2.12404	-1.55241	0.120563	0.229027
Salmonella enterica subsp. enterica serovar Newport str. USMARC-S3124.1	1.62164	-3.48952	2.25063	-1.55046	0.121031	0.229027
Prevotella enoeca	6.09589	-1.69388	1.11612	-1.51765	0.129101	0.242435
Morganella morganii	1.53868	-3.419	2.26278	-1.51097	0.130795	0.243754
Ruminococcaceae bacterium CPB6	8.24	-1.53189	1.01761	-1.50538	0.132226	0.244568
Bacillus anthracis	2.73412	2.06566	1.39262	1.48329	0.137998	0.25334
Faecalibacterium prausnitzii	184.336	1.19312	0.808898	1.47499	0.140214	0.255502
Achromobacter xylosoxidans	2.24665	-3.93587	2.71942	-1.44732	0.147807	0.267357
Synechococcus sp. PCC 7336	60.0561	-1.63511	1.14489	-1.42819	0.153238	0.275158
endosymbiont 'TC1' of Trimyema compressum	3.29313	-3.46232	2.46462	-1.40481	0.160077	0.285355
Candidatus Phytoplasma mali	4.08594	2.2923	1.65531	1.38482	0.166108	0.293975
Lachnoanaerobaculum umeaense	7.56239	-1.25604	0.921936	-1.36239	0.173073	0.304115
Enterobacter cloacae	2.08953	-2.75878	2.04189	-1.35109	0.176665	0.308225
Erysipelothrix larvae	4.90728	-1.66429	1.26269	-1.31806	0.187484	0.324797
Thermanaerovibrio velox DSM 12556	2.98828	-2.26323	1.72539	-1.31172	0.189614	0.326189
Bacteroides caccae	5.9271	1.13423	0.875809	1.29507	0.195296	0.333631
Desulfovibrio vulgaris	2.83454	1.59366	1.26025	1.26456	0.20603	0.34954
Tolumonas auensis DSM 9187	2.66435	-2.09474	1.67243	-1.25251	0.210383	0.354078
Kiritimatiella glycovorans	7.26098	-1.09274	0.874738	-1.24922	0.211583	0.354078
Hungateiclostridium saccincola	28.9165	1.37876	1.12264	1.22814	0.219396	0.364671
Candidatus Paracaedibacter acanthamoebae	1.65309	-2.3977	1.97754	-1.21247	0.225333	0.369547
Peptoclostridium acidaminophilum DSM 3953	7.77025	-2.06307	1.701	-1.21286	0.225183	0.369547
Fusobacterium nucleatum	3.08345	-1.71319	1.44697	-1.18399	0.236419	0.384546
Verrucomicrobium sp. GAS474	1.61412	-2.41905	2.04832	-1.18099	0.237605	0.384546
Haliangium ochraceum DSM 14365	3.59105	-1.5237	1.30333	-1.16908	0.24237	0.389692
Erwinia sp. Ejp617	2.69416	-1.57842	1.365	-1.15635	0.247538	0.392867
Sandaracinus amylolyticus	2.17839	-1.86764	1.61024	-1.15985	0.246109	0.392867
Prevotella dentalis DSM 3688	2.6174	-1.44211	1.25491	-1.14917	0.250485	0.394996
Enterococcus faecalis ATCC 29212	3.1895	-1.8806	1.64414	-1.14382	0.2527	0.39595
Limnochorda pilosa	478.051	0.892179	0.785391	1.13597	0.25597	0.398536
Finegoldia magna	9.65437	-1.93915	1.76893	-1.09623	0.27298	0.422346
Lawsonia intracellularis	5.95879	-1.37515	1.26743	-1.08499	0.277926	0.424658
Pseudoclostridium thermosuccinogenes	17.5509	0.760553	0.698621	1.08865	0.276309	0.424658
Dehalobacterium formicoaceticum	476.242	0.688285	0.649738	1.05933	0.289451	0.439537
Odoribacter splanchnicus	1450.34	-0.680028	0.664235	-1.02378	0.305941	0.446209
Shewanella denitrificans OS217	2.75307	1.48905	1.4489	1.02771	0.304086	0.446209
Syntrophomonas wolfei subsp. wolfei str. Goettingen G311	6.62773	-1.3119	1.2687	-1.03405	0.301113	0.446209
Asticcacaulis excentricus CB 48	4.12821	-1.66519	1.61541	-1.03081	0.30263	0.446209
Bibersteinia trehalosi USDA-ARS-USMARC-190	6.63229	-1.02058	0.998115	-1.02251	0.306542	0.446209
Streptococcus respiraculi	3.0184	-2.21711	2.13168	-1.04008	0.298304	0.446209
Mordavella sp. Marseille-P3756	658.033	-0.695074	0.676877	-1.02688	0.304475	0.446209
Butyrivibrio hungatei	12.21	-0.846629	0.873889	-0.968807	0.332642	0.481352
Fastidiosipila sanguinis	16.1899	-0.905651	0.951371	-0.951943	0.341126	0.490743
Bacteroides thetaiotaomicron	50.6158	0.806185	0.869512	0.92717	0.353839	0.506071
Lactococcus lactis	2.55871	-1.5147	1.67992	-0.901651	0.367242	0.522206
Halothermothrix orenii H 168	5.55445	0.880464	1.00736	0.87403	0.382102	0.540213
Lactobacillus salivarius	86.0984	-0.993615	1.14468	-0.868026	0.38538	0.540853
Mahella australiensis 50-1 BON	5.52929	-0.826575	0.956771	-0.863922	0.387631	0.540853
Campylobacter cuniculorum DSM 23162 = LMG 24588	4.19475	1.19239	1.38463	0.86116	0.38915	0.540853
Enterococcus faecium	5.3421	-0.760002	0.895357	-0.848826	0.395978	0.547251
Thermobispora bispora DSM 43833	66.4134	-0.72592	0.875427	-0.829219	0.406981	0.556207
Pseudopedobacter saltans DSM 12145	12.3548	-0.850089	1.02194	-0.831839	0.4055	0.556207
Croceibacter atlanticus HTCC2559	1979.03	-0.622201	0.76534	-0.812973	0.416233	0.56571
Bacteroides fragilis YCH46	3.61417	-1.46936	1.83534	-0.800596	0.423365	0.57105
Anaerostipes hadrus	2670.21	-0.525274	0.658146	-0.798113	0.424805	0.57105
Lactobacillus murinus	405.785	-0.943324	1.18853	-0.793689	0.427377	0.571384
Jonesia denitrificans	3.34806	-0.978088	1.24015	-0.788687	0.430295	0.572176
[Clostridium] cellulosi	16.298	-0.534063	0.687811	-0.776467	0.437473	0.572311
Geoalkalibacter subterraneus	2.92861	-1.60073	2.08159	-0.768992	0.441898	0.572311
Candidatus Azobacteroides pseudotrichonymphae genomovar. CFP2	3.85287	-0.913055	1.18533	-0.770293	0.441126	0.572311
Candidatus Moranella endobia	2.25712	-1.16437	1.52081	-0.765626	0.443899	0.572311
Candidatus Izimaplasma sp. HR1	279.486	-1.08042	1.41257	-0.764859	0.444355	0.572311
Faecalibaculum rodentium	3.6229	-1.8616	2.426	-0.767355	0.442871	0.572311
Streptococcus thermophilus LMD-9	10.9296	-0.485003	0.673458	-0.720168	0.471421	0.599155
Calditerrivibrio nitroreducens DSM 19672	3.37082	-1.24332	1.73065	-0.718411	0.472504	0.599155
Blautia sp. N6H1-15	5.56807	-0.971345	1.34371	-0.722882	0.469752	0.599155
Anaerotignum propionicum DSM 1682	1804.15	-0.317877	0.449875	-0.706588	0.479822	0.605314
Mycobacterium kansasii	1.81469	-1.41566	2.06386	-0.685928	0.492758	0.618462
Fibrobacter succinogenes subsp. succinogenes S85	200.084	-0.511922	0.755673	-0.677439	0.498128	0.622027
Adlercreutzia equolifaciens DSM 19450	7.16328	-0.583035	0.878786	-0.663455	0.507039	0.629957
Pasteurella multocida subsp. multocida	28.0376	-0.497445	0.770578	-0.645547	0.518573	0.637844
Porphyromonas asaccharolytica DSM 20707	17.5132	-0.502427	0.776043	-0.647421	0.51736	0.637844
Staphylococcus aureus	5.74427	-0.626168	1.01376	-0.617671	0.536792	0.653717
Alkalitalea saponilacus	131.037	-0.440585	0.711937	-0.618854	0.536013	0.653717
Acholeplasma oculi	23.7675	-0.952173	1.55459	-0.61249	0.540213	0.654643
Desulfarculus baarsii DSM 2075	2.1976	0.944609	1.55263	0.608393	0.542927	0.654706
Clostridium baratii	7.57728	-0.763476	1.31965	-0.578546	0.562896	0.655092
[Eubacterium] hallii	2622.52	-0.316362	0.535814	-0.590433	0.554901	0.655092
Eggerthella lenta	6.39797	-0.512792	0.880759	-0.582216	0.560421	0.655092
Ruminococcus champanellensis 18P13 = JCM 17042	103.081	-0.530694	0.919243	-0.577317	0.563726	0.655092
Clostridium taeniosporum	5.94228	-0.654931	1.10769	-0.591258	0.554348	0.655092
Candidatus Azobacteroides pseudotrichonymphae	2.34448	-0.713893	1.18601	-0.601928	0.547222	0.655092
Candidatus Desulfovibrio trichonymphae	22.312	0.629753	1.07212	0.587388	0.556943	0.655092
Lachnospiraceae bacterium GAM79	653.818	-0.537502	0.93301	-0.576095	0.564551	0.655092
Lactobacillus acidophilus	1.59938	-1.1987	2.22531	-0.538667	0.590117	0.672425
Candidatus Sulcia muelleri	69.3346	-0.310127	0.564747	-0.549144	0.582907	0.672425
Lachnoclostridium phytofermentans ISDg	228.912	-0.684653	1.25924	-0.543703	0.586646	0.672425
Desulfallas gibsoniae DSM 7213	50.1815	0.344648	0.640343	0.538224	0.590422	0.672425
Oscillibacter valericigenes Sjm18-20	3230.45	-0.332338	0.671833	-0.494674	0.62083	0.703799
Nautilia profundicola AmH	6.81763	-0.677243	1.41186	-0.479681	0.631454	0.709304
Neisseriaceae bacterium DSM 100970	4.61298	0.692675	1.43241	0.483573	0.628689	0.709304
Lachnospiraceae bacterium oral taxon 500	365.739	0.337037	0.712945	0.472739	0.6364	0.711611
Novibacillus thermophilus	8.30399	0.875559	1.92534	0.454754	0.649286	0.722735
Dyella thiooxydans	1.78281	-0.898112	1.99704	-0.449722	0.652911	0.723495
Lactobacillus jensenii JV-V16	2.25317	0.631763	1.50413	0.420018	0.674472	0.743679
Eubacterium minutum ATCC 700079	17.926	0.397821	0.955553	0.416326	0.677172	0.743679
Paraglaciecola psychrophila 170	5.56102	-0.396731	1.01462	-0.391013	0.695788	0.760728
Lachnospiraceae bacterium Choco86	616.762	0.280704	0.778909	0.360381	0.718562	0.782152
Proteiniphilum saccharofermentans	2.07837	0.593623	1.72261	0.344606	0.73039	0.791524
Monoglobus pectinilyticus	37.3264	-0.489994	1.45824	-0.336018	0.736857	0.79503
Thioalkalivibrio paradoxus ARh 1	3.8672	0.396477	1.20858	0.328053	0.742872	0.79802
Bacteroidales bacterium CF	3.96745	0.353104	1.18342	0.298375	0.765417	0.818663
Arcticibacterium luteifluviistationis	1.58881	-0.489822	1.70379	-0.287489	0.773738	0.82398
Candidatus Solibacter usitatus Ellin6076	13.2665	-0.196021	0.714434	-0.274373	0.783798	0.831096
Lactobacillus kefiranofaciens ZW3	1.64619	-0.382806	1.59925	-0.239366	0.810822	0.856061
Bacteroides salanitronis DSM 18170	98.2591	-0.148092	0.644267	-0.229861	0.8182	0.860159
Trichodesmium erythraeum IMS101	1274.91	0.246146	1.14785	0.214441	0.830203	0.869064
Hydrogenovibrio crunogenus XCL-2	2.59902	-0.403485	2.01205	-0.200534	0.841063	0.876547
Eubacterium sulci ATCC 35585	420.068	-0.191466	0.999205	-0.191618	0.848041	0.876547
Herbinix luporum	307.175	-0.202132	1.04466	-0.19349	0.846575	0.876547
Bacteroides coprosuis DSM 18011	1.76298	-0.181432	1.24222	-0.146055	0.883878	0.909766
Sphingobacterium mizutaii	2.57756	0.161539	1.24374	0.129881	0.89666	0.919077
Staphylococcus schleiferi	76.1526	-0.0983641	1.11741	-0.0880286	0.929854	0.949146
Paeniclostridium sordellii	695.653	0.118819	1.47529	0.0805396	0.935808	0.949392
Intestinimonas butyriciproducens	830.191	0.0502624	0.644248	0.0780172	0.937814	0.949392
Bacillus sp. FJAT-45348	1.61721	0.0699312	1.47666	0.0473576	0.962228	0.970115
Clostridioides difficile	92.7331	-0.00583274	0.913977	-0.00638171	0.994908	0.994908
Bacillus altitudinis	1.59451	-0.0147356	1.88938	-0.00779919	0.993777	0.994908
