# Supplementary material for: Microbial and genetic-based framework identifies drug targets in inflammatory bowel disease
Source: Theranostics. 2021 Jun 1;11(15):7491–506. doi: 10.7150/thno.59196 (PMC8210594; doi:10.7150/thno.59196)
Supplement: Supplementary file 2 — Supplementary tables. [file thnov11p7491s2.zip › Table S6. TSEA biologically taxon sets.xlsx]

## Sheet: S6
Table S6. List of TSEA potential biologically taxon sets in inflamed Cgas-/- versus control and WT.
Taxon sets	Annotated	Significant	Pvalue	Padj	Bacteria	Group
Treatment with Prebiotics1 and Probiotics2 (decrease)	10	2	0.0173548	0.0976818	Parabacteroides,Acinetobacter	cGAS+DSS vs. WT+DSS
Human Breast Milk-Fed (increase)	15	2	0.0382987	0.0976818	Pseudomonas,Acinetobacter	cGAS+DSS vs. WT+DSS
Treatment with Prebiotics1 and Probiotics2 (decrease)	10	3	0.000776996	0.00776996	Alistipes,Parabacteroides,Acinetobacter	cGAS+DSS vs. cGAS
Human Breast Milk-Fed (increase)	15	3	0.00279465	0.0139733	Klebsiella,Acinetobacter,Pseudomonas	cGAS+DSS vs. cGAS
Administered Low Dose Penicillium (decrease)	6	2	0.00604807	0.0201602	CandidatusArthromitus,Prevotella	cGAS+DSS vs. cGAS
Delayed Skin Graft Rejection	1	1	0.0219178	0.0547945	Alistipes	cGAS+DSS vs. cGAS
1, GOS plus FOS, inulin and anthocyanins; 2, Bifidobacterium lactis HN019 and Lactobacillus acidophilus NCFM.
