# Supplementary material for: Microbial and genetic-based framework identifies drug targets in inflammatory bowel disease
Source: Theranostics. 2021 Jun 1;11(15):7491–506. doi: 10.7150/thno.59196 (PMC8210594; doi:10.7150/thno.59196)
Supplement: Supplementary file 2 — Supplementary tables. [file thnov11p7491s2.zip › Table S7. Functional grouping and primers of PCR array.xlsx]

## Sheet: S7A.Genes
Table S7A. Functional grouping of the 85 genes included in the used PCR-array Mouse Inflammatory Bowel Disease.
Function	Genes
Inflammation	C3, Ccl11, Ccl20, Ccl25, Ccl5, Ccr1, Ccr2, Ccr5, Cx3cl1, Cxcl1, Cxcl10, Cxcl11, Cxcl2, Cxcl3, Cxcl9, Cxcr1, Fpr1, Il13, Il17a, Il1b, Il2ra, Il23a, Il10, Itgb2, Ltb, Lyz1, S100a8, Saa3, Sele, Stat3, Tnf
Cytokine Metabolism	Adh1, Aldob, Tdo2, Tlr1, Tlr3, Tlr4, Tlr6
Humoral Immune Response	Ccl12, Lyz1
Innate Immunity	C3, Casp1, Cd55, Cr2, Il1rn, Irf1, Irf5, Isg15, Lcn2, Myd88, Nod1, Nod2, Nos2, Saa3, Tyk2
Adaptive Immunity	Ccl11, Ccr2, Ccr5, Ccr9, Cxcr3, H2-Aa, H2-Eb1, Ifng, Il13, Il17a, Il18, Il2ra, Il5, Il6, Irf5, Stat1
Apoptosis	Casp1, Ccl12, Egr3, Il1b, Il2ra, Il6, Itgb2, Lcn2, Myd88, Sod2, Tnf
Extracellular Matrix & Cell Adhesion Molecules	Ccl12, Ccr1, Ccl11, Cldn8, Col1a2, Csta1, Cx3cr1, Cxcl12, Cxcr3, Itgb2, Mmp1a, Mmp12, Mmp3, Mmp7, Pecam1, Sele, Vwf
Unfolded Protein Response	Hsp90b1, Hspa5, Ubd
Digestive Secreted Proteins	Gcg, Muc1, Reg1, Reg2, Tff1
Inflammatory Bowel Disease Genes	Abcb1a, Atg16l1, Chil1, Edn3, Selenbp1
Housekeeping Genes	Eef2, Gapdh, Tbp

## Sheet: S7B.Primers
Table S7B. Primers for the PCR-array Mouse Inflammatory Bowel Disease in this study.
Gene	Forward primer 5’-3’	Reverse primer 5’-3’
Abcb1a	TCCTCACCAAGCGACTCCGATA	ACTTGAGCAGCATCGTTGGCGA
Adh1	GCTATGGCTCTGCCGTCAAAGT	TGTCCACAGCAATGATCCTGGC
Aldob	CTGTGTTGAGGATTGCTGACCAG	TCAGGAAGCACCTCTGGCTCAA
Atg16l1	GGACACTCATCCTGCTTCTGGT	GCTTCCCAAAGTTTCACCCTGC
C3	CGCAACGAACAGGTGGAGATCA	CTGGAAGTAGCGATTCTTGGCG
Casp1	GGCACATTTCCAGGACTGACTG	GCAAGACGTGTACGAGTGGTTG
Ccl11	TCCATCCCAACTTCCTGCTGCT	CTCTTTGCCCAACCTGGTCTTG
Ccl12	GCTACAGGAGAATCACAAGCAGC	ACGTCTTATCCAAGTGGTTTATGG
Ccl20	GTGGGTTTCACAAGACAGATGGC	CCAGTTCTGCTTTGGATCAGCG
Ccl25	AAGGCTAGTCCACTGGAAGAGC	GTGGCACTCCTCACGCTTGTAC
Ccl5	CCTGCTGCTTTGCCTACCTCTC	ACACACTTGGCGGTTCCTTCGA
Ccr1	GCCAAAAGACTGCTGTAAGAGCC	GCTTTGAAGCCTCCTATGCTGC
Ccr2	GCTGTGTTTGCCTCTCTACCAG	CAAGTAGAGGCAGGATCAGGCT
Ccr5	GTCTACTTTCTCTTCTGGACTCC	CCAAGAGTCTCTGTTGCCTGCA
Ccr9	GCCATGTTCATCTCCAACTGCAC	CCTTCGGAATCTCTCGCCAACA
Cd55	CCAACTCCTCAGAAACCTTCCAC	CCTGTGTTAGGCTCTCCTTTGTC
Chil1	GCTTTGCCAACATCAGCAGCGA	AGGAGGGTCTTCAGGTTGGTGT
Cldn8	GTGGAGAGTGTCTGCCTTCATC	TAAGAGCCAGCAGGGAGTCGTA
Col1a2	TTCTGTGGGTCCTGCTGGGAAA	TTGTCACCTCGGATGCCTTGAG
Cr2	AGAGTGTAAGCCAGTAGGACCAC	GACACAGTTGATAAGCACTCTCAC
Csta1	CTCAAGTTGTCGCTGGAGTCAAT	CATCCTCGGTTTTGTTAGTCTGG
Cx3cl1	CAGTGGCTTTGCTCATCCGCTA	AGCCTGGTGATCCAGATGCTTC
Cxcl1	TCCAGAGCTTGAAGGTGTTGCC	AACCAAGGGAGCTTCAGGGTCA
Cxcl10	ATCATCCCTGCGAGCCTATCCT	GACCTTTTTTGGCTAAACGCTTTC
Cxcl11	CCGAGTAACGGCTGCGACAAAG	CCTGCATTATGAGGCGAGCTTG
Cxcl12	GGAGGATAGATGTGCTCTGGAAC	AGTGAGGATGGAGACCGTGGTG
Cxcl2	CATCCAGAGCTTGAGTGTGACG	GGCTTCAGGGTCAAGGCAAACT
Cxcl3	TGAGACCATCCAGAGCTTGACG	CCTTGGGGGTTGAGGCAAACTT
Cxcr1	CCATTCCGTTCTGGTACAGTCTG	GTAGCAGACCAGCATAGTGAGC
Cxcr3	TACGATCAGCGCCTCAATGCCA	AGCAGGAAACCAGCCACTAGCT
Edn3	GGAGTGTGTCTACTATTGCCACC	GAAGGCTGGGAGCTTTCTGGAA
Egr3	CTGACAATCTGTACCCCGAGGA	GCTTCTCGTTGGTCAGACCGAT
Fpr1	GCTGGCTACATCGTTCTGGATG	GTTTCATGCGGAAACCAGCCAC
Gcg	CCTTCAAGACACAGAGGAGAACC	CTGTAGTCGCTGGTGAATGTGC
Hsp90b1	GTTTCCCGTGAGACTCTTCAGC	ATTCGTGCCGAACTCCTTCCAG
Hspa5	TGTCTTCTCAGCATCAAGCAAGG	CCAACACTTCCTGGACAGGCTT
Ifng	CAGCAACAGCAAGGCGAAAAAGG	TTTCCGCTTCCTGAGGCTGGAT
Il10	CGGGAAGACAATAACTGCACCC	CGGTTAGCAGTATGTTGTCCAGC
Il13	AACGGCAGCATGGTATGGAGTG	TGGGTCCTGTAGATGGCATTGC
Il17a	CAGACTACCTCAACCGTTCCAC	TCCAGCTTTCCCTCCGCATTGA
Il18	GACAGCCTGTGTTCGAGGATATG	TGTTCTTACAGGAGAGGGTAGAC
Il1b	TGGACCTTCCAGGATGAGGACA	GTTCATCTCGGAGCCTGTAGTG
Il1rn	TGTGCCTGTCTTGTGCCAAGTC	GCCTTTCTCAGAGCGGATGAAG
Il23a	CATGCTAGCCTGGAACGCACAT	ACTGGCTGTTGTCCTTGAGTCC
Il2ra	GCGTTGCTTAGGAAACTCCTGG	GCATAGACTGTGTTGGCTTCTGC
Irf1	TCCAAGTCCAGCCGAGACACTA	ACTGCTGTGGTCATCAGGTAGG
Irf5	CCTACAGAACCACTCTTGCCTG	CCTTGTGGGTTGCTGATGGTGA
Isg15	CATCCTGGTGAGGAACGAAAGG	CTCAGCCAGAACTGGTCTTCGT
Itgb2	CTTTCCGAGAGCAACATCCAGC	GTTGCTGGAGTCGTCAGACAGT
Lcn2	ATGTCACCTCCATCCTGGTCAG	GCCACTTGCACATTGTAGCTCTG
Ltb	CCTGTTGTTGGCAGTGCCTATC	GACGGTTTGCTGTCATCCAGTC
Lyz1	TACAACCGTGGAGACCGAAGCA	TGGCTGCAGTGATGTCATCCTG
Mmp12	CACACTTCCCAGGAATCAAGCC	TTTGGTGACACGACGGAACAGG
Mmp1a	AGGAAGGCGATATTGTGCTCTCC	TGGCTGGAAAGTGTGAGCAAGC
Mmp3	CTCTGGAACCTGAGACATCACC	AGGAGTCCTGAGAGATTTGCGC
Mmp7	AGGTGTGGAGTGCCAGATGTTG	CCACTACGATCCGAGGTAAGTC
Myd88	ACCTGTGTCTGGTCCATTGCCA	GCTGAGTGCAAACTTGGTCTGG
Nod1	CCTGAAGCAGAACACCACACTG	CTTGGCTGTGATGCGATTCTGG
Nod2	CCTAGCACTGATGCTGGAGAAG	CGGTAGGTGATGCCATTGTTGG
Nos2	GAGACAGGGAAGTCTGAAGCAC	CCAGCAGTAGTTGCTCCTCTTC
Pecam1	CCAAAGCCAGTAGCATCATGGTC	GGATGGTGAAGTTGGCTACAGG
Reg1	AAGGAGAGTGGCACTACAGACG	CGATTGGAACTGTTAGGAGACCC
Reg2	CCAACGCCTATGGTTCCTACTG	GCCACAAAGTTGCTCTCAGCCT
S100a8	CAAGGAAATCACCATGCCCTCTA	ACCATCGCAAGGAACTCCTCGA
Saa3	GAGCCTGGGCTGCTAAAGTCAT	CACTCATTGGCAAACTGGTCAGC
Sele	GGACACCACAAATCCCAGTCTG	TCGCAGGAGAACTCACAACTGG
Selenbp1	CAAGTGCTGGAGGACCAAGAGT	GGCGTAAAGACGCTTGCCATCT
Sod2	TAACGCGCAGATCATGCAGCTG	AGGCTGAAGAGCGACCTGAGTT
Stat1	GCCTCTCATTGTCACCGAAGAAC	TGGCTGACGTTGGAGATCACCA
Stat3	AGGAGTCTAACAACGGCAGCCT	GTGGTACACCTCAGTCTCGAAG
Tdo2	CATGCTCAAGGTGATAGCTCGG	GGAAGCCTGATGCTGGAGACAG
Tff1	CAGGCCCAGGCCCAGGAAGA	CTGTCATCAAAACAGCAACCTCTC
Tlr1	GGTAGCAAGAGAAGTGGTGGAG	CGATGGTGACAGTCAGCAGAAC
Tlr3	GTCTTCTGCACGAACCTGACAG	TGGAGGTTCTCCAGTTGGACCC
Tlr4	AGCTTCTCCAATTTTTCAGAACTTC	TGAGAGGTGGTGTAAGCCATGC
Tlr6	GTGAGGATGCTGTGTCAGTGGA	CCAGGCAGAATCATGCTCACTG
Tnf	GGTGCCTATGTCTCAGCCTCTT	GCCATAGAACTGATGAGAGGGAG
Tyk2	GCTTTCCTGCATGGTGTTTGCG	TGTCGCCGTAACCACACATCCA
Ubd	CCAGATCCTTCTGCTAGACTCC	ACTCCACCAGAAACAAGGGCAG
Vwf	AACAGACGATGGTGGACTCAGC	CGATGGACTCACAGGAGCAAGT
Eef2	CAGAAGTACCGTTGTGAGCTGC	GTCAGAGGTTGGCACCATCTTG
Gapdh	CATCACTGCCACCCAGAAGACTG	ATGCCAGTGAGCTTCCCGTTCAG
