# Supplementary material for: Microbial and genetic-based framework identifies drug targets in inflammatory bowel disease
Source: Theranostics. 2021 Jun 1;11(15):7491–506. doi: 10.7150/thno.59196 (PMC8210594; doi:10.7150/thno.59196)
Supplement: Supplementary file 2 — Supplementary tables. [file thnov11p7491s2.zip › Table S8. Gene expression data of PCR arrays.xlsx]

## Sheet: S8A.Gene expression
Table S8A. Gene expression data of PCR arrays.
Gene Name	WT1	WT2	WT3	WT+DSS1	WT+DSS2	WT+DSS3	Cgas1	Cgas2	Cgas3	Cgas+DSS1	Cgas+DSS2	Cgas+DSS3
Abcb1a	0.0908502	0.0786638	0.0301269	124.02	165.545	167.298	0.566599	0.304248	0.239239	0.00164988	0.00182935	0.00208824
Adh1	30.3468	26.5427	29.1537	737.728	690.218	670.152	0.0147094	0.0172935	0.0160781	3.66242	1.88142	1.30754
Aldob	4.11382	3.58662	1.20855	0.291561	0.422388	0.385062	1.26343	1.3225	2.04133	1.55938	0.566472	0.520649
Atg16l1	0.027066	0.0227072	0.0273381	168.433	157.396	124.219	317.127	337.93	386.077	6.82246	7.49286	5.19575
C3	0.136544	0.137829	0.173584	0.0908403	0.178214	0.281819	8.99174	11.4486	17.0044	0.0324962	0.016424	0.0161173
Casp1	0.510215	0.389364	0.373144	0.000787573	0.000690415	0.00109028	0.216555	0.209702	0.445328	88.1025	52.6198	38.7177
Ccl11	0.0114655	0.00737198	0.00933995	0.0108824	0.0162221	0.0057406	121.711	115.515	185.978	0.0123142	0.0107473	0.0102319
Ccl12	0.330604	0.343618	0.177207	0.352875	0.805055	0.429326	23.4094	28.8127	28.5845	0.0950697	0.0459786	0.0239254
Ccl20	0.563522	0.165586	0.166137	941.232	878.517	709.135	0.12343	0.128365	0.0376067	0.0134361	0.0120486	0.0111219
Ccl25	0.00688723	0.00434103	0.00360403	0.0560817	0.147948	0.154763	2.45431	1.27347	1.79519	0.00304504	0.00200471	0.0011899
Ccl5	0.345622	0.344645	0.431578	0.479549	1.31518	0.598839	0.842265	0.512179	0.55926	11.376	2.29141	2.09332
Ccr1	0.0643592	0.0667167	0.0428879	0.319165	0.884982	1.10494	0.1258	0.134927	0.25051	0.123196	0.116522	0.0545175
Ccr2	0.122415	0.0533106	0.0427719	1404.94	1352.32	1216.22	0.162993	0.190872	0.188136	0.231707	0.0811676	0.0925627
Ccr5	0.153097	0.0770608	0.0885187	0.0935264	0.227951	0.317964	0.290485	0.285746	0.65933	0.195309	0.212845	0.205134
Ccr9	1.18603	1.21786	0.980894	0.0231647	0.0611817	0.0982249	0.10315	0.0781686	0.122427	0.136826	0.0792339	0.0695582
Cd55	0.658333	0.403274	0.144749	0.000669237	0.00120297	0.00117677	68.9288	65.9607	84.4339	0.00843999	0.00755721	0.00696656
Chil1	0.315806	0.30981	0.0764549	4.02544	10.4693	8.62951	2.67124	3.05791	3.87051	5.27083	3.65374	3.22683
Cldn8	5.91321	4.95633	6.40795	0.0529809	0.148805	0.0558907	0.658511	0.246371	0.477043	0.318885	0.153575	0.0926909
Col1a2	0.00238805	0.00184867	0.0017972	0.000178921	0.000295603	0.000265313	191.64	145.245	139.92	0.00104825	0.000478196	0.000532964
Cr2	0.0707768	0.0537526	0.0512655	4.22607	6.16319	8.65728	5.54963	2.98802	7.05791	15.7838	14.497	14.9566
Csta1	0.0477911	0.0498319	0.0269802	0.149986	0.185334	0.153421	1.09338	0.930204	1.62941	0.758939	0.70073	0.307422
Cx3cl1	0.0158789	0.0134707	0.0143508	567.241	544.203	408.772	0.703885	0.840432	0.95017	0.146143	0.140052	0.156816
Cxcl1	0.0393773	0.0250121	0.0209279	0.0789761	0.176096	0.0699679	13.231	15.9322	15.7231	0.0483459	0.0447553	0.0488959
Cxcl10	0.00372425	0.00275557	0.00153853	0.00151006	0.00239728	0.00279939	226.397	266.268	218.81	0.00528323	0.00531573	0.0053575
Cxcl11	0.314531	0.269411	0.206644	0.0338188	0.103933	0.0717469	0.0214482	0.0261392	0.0550358	0.051665	0.0296858	0.0230197
Cxcl12	0.0886213	0.084148	0.0663834	16.2506	21.8115	18.7486	0.255453	0.314963	0.505943	0.0835746	0.0930733	0.0766894
Cxcl2	0.923176	0.795066	0.718592	0.0206912	0.0576416	0.0769198	10.7654	13.1756	16.2636	0.0498042	0.0313432	0.0291734
Cxcl3	0.0427123	0.0354065	0.0350628	0.148841	0.400085	0.664778	1.00961	0.563054	1.08594	0.103476	0.0896551	0.0482521
Cxcl9	0.0258136	0.020041	0.0195391	0.213981	0.285328	0.339644	49.1608	52.7271	62.9305	0.000967365	0.000999502	0.0010632
Cxcr1	0.0756565	0.0706342	0.0803861	0.155782	0.216203	0.190589	0.129703	0.15302	0.231923	0.104716	0.0817131	0.058507
Cxcr3	0.303996	0.144167	0.139347	0.0468068	0.144419	0.0813948	0.142699	0.168659	0.256617	0.201766	0.155538	0.0898925
Edn3	0.0670633	0.0658389	0.0505771	1234.28	1527.43	1371.45	580.621	563.227	524.928	0.23116	0.219107	0.0962588
Egr3	0.132921	0.0568636	0.0566402	0.0564352	0.122677	0.19032	5.03916	4.77793	5.60871	10.9697	4.15356	1.7106
Fpr1	0.11654	0.100617	0.095768	45.5179	36.2313	33.796	1.93603	1.90992	3.57137	0.264079	0.153762	0.154875
Gcg	0.0222534	0.0113686	0.0104547	198.216	160.435	135.859	1.19607	0.970977	2.14812	27.6232	28.7032	33.0152
Hsp90b1	0.00264696	0.00164006	0.00127612	0.112945	0.335902	0.213355	361.98	379.518	337.414	0.303814	0.240463	0.19567
Hspa5	0.00700245	0.00686673	0.00803619	0.832589	0.688962	0.611667	0.0242254	0.0190926	0.0234132	0.0257724	0.0161068	0.0139525
Ifng	0.0176095	0.0126594	0.0114287	142.474	166.707	191.154	312.796	311.887	363.385	0.0310549	0.0315869	0.0285681
Il10	0.000172806	0.000178427	0.000231357	0.0683843	0.187896	0.139308	0.0317526	0.0239714	0.0306812	4.7922e-05	5.4226e-05	6.31708e-05
Il13	0.209794	0.217733	0.152214	0.113993	0.142252	0.230876	449.573	461.045	516.759	0.0272461	0.0234585	0.0207937
Il17a	0.112379	0.0916034	0.0937681	0.0277988	0.0575852	0.0480585	8.96135	7.88907	7.45147	0.0049355	0.00447739	0.00418172
Il18	4.88201	4.23123	4.60524	0.115088	0.168831	0.18224	34.068	32.6749	56.2731	0.16405	0.131645	0.14742
Il1b	0.0011066	0.000984964	0.00110095	25.1039	38.5929	53.576	0.00347264	0.00181406	0.00173974	1.13567	1.16353	0.697796
Il1rn	0.00305447	0.00203044	0.00169497	0.0647732	0.121589	0.174908	0.000949868	0.000774474	0.000672651	0.666229	0.64459	0.642067
Il23a	0.00366667	0.00336631	0.00404108	0.0048266	0.0132175	0.0102692	5.25139	4.4843	3.47861	0.018262	0.0150016	0.0147045
Il2ra	0.00242915	0.00214357	0.00122398	0.0226822	0.0468932	0.0490302	0.656725	0.485358	0.433865	0.0562906	0.0318992	0.0292059
Irf1	0.0653082	0.0704641	0.0851495	0.0462577	0.0746671	0.113937	1.70116	2.23123	3.06609	0.0786419	0.0441913	0.0174457
Irf5	0.01114	0.00516285	0.00429966	374.68	390.187	294.16	0.434966	0.536168	1.07501	0.010497	0.00711815	0.00735733
Isg15	0.0705448	0.070281	0.0658349	34.8648	28.7943	19.9333	0.0947704	0.115599	0.148626	0.238676	0.100468	0.0779227
Itgb2	0.00265336	0.00274041	0.00324188	0.973319	0.566183	0.812845	0.0264222	0.031348	0.0479682	0.00507982	0.00389336	0.00411905
Lcn2	0.000117918	0.000126515	0.000138978	0.00125213	0.00193931	0.00107121	0.00672871	0.00523066	0.0121567	0.001996	0.00108832	0.00115676
Ltb	0.000237571	0.000190729	0.00019229	380.449	501.515	366.354	0.236945	0.226974	0.292304	0.714887	0.439856	0.258951
Lyz1	0.0109567	0.00868951	0.00336043	0.532013	0.751193	1.21134	0.273843	0.322809	0.704609	0.0187592	0.00651091	0.00291275
Mmp12	0.000253522	0.000256277	0.000142786	364.787	659.044	388.553	0.0517032	0.0355889	0.0258549	0.375368	0.25492	0.06898
Mmp1a	0.00738881	0.00413299	0.00455092	0.0450776	0.0747366	0.038105	0.504732	0.458416	0.42615	0.150438	0.160488	0.165277
Mmp3	0.000237879	0.000130859	0.000135205	0.444558	0.784999	1.1178	13.8515	11.6129	21.9682	2.76446	1.11936	0.770708
Mmp7	0.0238056	0.0211874	0.014998	0.0234214	0.0654656	0.0441661	0.976529	0.675684	0.584933	0.0731219	0.0554668	0.0505488
Muc1	0.0226955	0.0220577	0.0273327	0.0158526	0.0269157	0.0367729	0.0953754	0.0612814	0.0709353	26.4546	20.0012	19.3329
Myd88	0.0465532	0.0366907	0.0289075	0.033221	0.0492347	0.0446742	0.0395505	0.0155852	0.0316657	47.7071	35.4104	40.3845
Nod1	0.00095895	0.000461654	0.000279098	0.996296	0.700433	0.635306	0.416853	0.429914	0.427675	4.7922e-05	5.4226e-05	6.31708e-05
Nod2	0.000964618	0.000532148	0.000393726	2.99275	4.27568	6.67186	0.000254751	0.000126417	0.000217415	0.0647505	0.0155771	0.0213618
Nos2	0.0412575	0.0213902	0.0264318	0.0123748	0.0384563	0.0551363	0.144718	0.145116	0.166236	0.227287	0.0763028	0.0443279
Pecam1	0.0192691	0.0205966	0.0231447	52.5825	41.4436	30.4486	1.20349	0.954271	1.37725	384.983	299.454	265.814
Reg1	0.00220849	0.000521676	0.000154747	6.17803	11.7467	18.4709	0.0173509	0.0213707	0.0352277	169.056	118.656	101.572
Reg2	0.000180092	0.000164048	0.000206001	0.0529731	0.121092	0.143297	0.0775314	0.04641	0.085563	6.33118e-05	6.4265e-05	1.47946e-05
S100a8	0.00253107	0.0017906	0.000775934	11.5283	17.5368	15.0025	0.0508157	0.0363572	0.0636885	0.00651693	0.00419516	0.00283789
Saa3	0.00147355	0.00156222	0.000931071	4.52991	3.87564	2.15412	0.031228	0.0226066	0.0186303	0.00331974	0.00345851	0.00195871
Sele	0.00284511	0.00094448	0.000662811	0.169666	0.225481	0.259243	0.00481866	0.00406373	0.00930403	5.4288	3.28254	2.22028
Selenbp1	0.0321067	0.0242683	0.0285319	0.172533	0.272358	0.37539	1.64822	1.40486	1.31434	0.0269411	0.0233796	0.0236582
Sod2	0.00238983	0.00166913	0.00146397	0.00230285	0.00580403	0.00485416	0.1169	0.0739257	0.112087	21.0511	10.4917	10.1752
Stat1	0.00701918	0.00672027	0.00464117	0.00089896	0.00280935	0.0047695	0.00218541	0.00284775	0.00165438	8.41832e-05	8.92694e-05	3.99325e-05
Stat3	0.000213447	0.000177788	8.98235e-05	0.162177	0.254665	0.275232	0.488265	0.592267	0.648743	0.00468454	0.00434279	0.00271686
Tdo2	0.000334101	0.000303099	0.000358708	0.192727	0.460206	0.137146	0.45728	0.492856	0.447937	0.000750487	0.000325795	0.000244517
Tff1	0.000518408	0.000400378	0.000329145	0.215186	0.664239	0.586556	24.0054	20.0593	16.1336	4.7922e-05	5.4226e-05	6.31708e-05
Tlr1	0.0934288	0.0793776	0.0792019	39.7622	40.7474	30.0986	0.513082	0.307146	0.484298	0.26858	0.262491	0.168724
Tlr3	0.000177394	0.000144749	0.000148324	0.488446	1.50266	1.78808	0.0239825	0.0159096	0.0159822	7.2213	5.9201	4.99666
Tlr4	0.00374677	0.00350925	0.00376461	87.4519	83.228	79.2082	0.478322	0.137027	0.0836038	149.012	133.65	123.41
Tlr6	0.146492	0.108137	0.0573462	0.156523	0.388675	0.300158	0.673256	0.472151	0.661833	0.201148	0.204849	0.127288
Tnf	0.00121248	0.0003554	0.000138927	0.031509	0.0556773	0.0846244	62.3753	61.1747	58.265	0.000326283	0.000134673	8.88856e-05
Tyk2	0.00117016	0.000875133	0.000821906	0.289769	0.552268	0.920559	0.220567	0.215909	0.152604	0.00121684	0.000751145	0.00054687
Ubd	0.056506	0.0435417	0.0534259	90.9131	105.728	69.6986	0.128407	0.159967	0.261252	0.271596	0.173988	0.0843715
Vwf	0.00447467	0.00327266	0.00386226	37.7239	52.3426	40.1574	0.0130198	0.014597	0.0263255	5.90487	1.8817	0.730214

## Sheet: S8B.WT+DSSvs.WT
Table S8B. Differentially gene expression data of PCR arrays (WT+DSS vs. WT).
Gene	pvalue	padj	FC	log2FC
Abcb1a	0.00852203	0.0364978	2284.32	11.1575
Adh1	0.000862586	0.0294794	24.384	4.60786
Aldob	0.100084	0.136782	0.123345	-3.01923
Atg16l1	0.0077553	0.0364978	5844.78	12.5129
C3	0.603877	0.634845	1.22717	0.295337
Casp1	0.0102918	0.0364978	0.00235849	-8.72792
Ccl11	0.571798	0.608928	1.22222	0.289507
Ccl12	0.214813	0.251638	1.86268	0.897377
Ccl20	0.00669895	0.0364978	2822.42	11.4627
Ccl25	0.0692799	0.109249	23.9333	4.58095
Ccl5	0.244779	0.278776	2.13179	1.09207
Ccr1	0.0931629	0.129481	13.2701	3.73011
Ccr2	0.00179752	0.0294794	18227	14.1538
Ccr5	0.236654	0.273319	2.00627	1.00452
Ccr9	0.00271309	0.0364978	0.0537666	-4.21715
Cd55	0.11361	0.150259	0.00248756	-8.65105
Chil1	0.0596702	0.10229	32.9402	5.04178
Cldn8	0.00539291	0.0364978	0.0149331	-6.06534
Col1a2	1	1	5e-08	-24.2535
Cr2	0.0391444	0.0844695	108.216	6.75777
Csta1	0.00160197	0.0294794	3.904	1.96495
Cx3cl1	0.00938296	0.0364978	35353.9	15.1096
Cxcl1	0.139155	0.17289	3.82353	1.9349
Cxcl10	0.386809	0.434498	0.777778	-0.36257
Cxcl11	0.00989053	0.0364978	0.265487	-1.91329
Cxcl12	0.00719255	0.0364978	237.707	7.89304
Cxcl2	0.00375746	0.0364978	0.0640131	-3.96549
Cxcl3	0.132698	0.16797	10.7434	3.42537
Cxcl9	0.0191987	0.0542648	12.7121	3.66813
Cxcr1	0.0213325	0.0550028	2.48018	1.31044
Cxcr3	0.183959	0.218618	0.463373	-1.10975
Edn3	0.00375693	0.0364978	22462.8	14.4553
Egr3	0.43613	0.48328	1.49393	0.57911
Fpr1	0.00853444	0.0364978	367.978	8.52347
Gcg	0.0118905	0.0390009	11500.2	13.4894
Hsp90b1	0.0770456	0.114868	110.333	6.78572
Hspa5	0.00835648	0.0364978	97	6.59991
Ifng	0.0070262	0.0364978	11912.7	13.5402
Il10	0.0634102	0.104624	1.31667e+09	30.2942
Il13	0.500262	0.546953	0.839655	-0.252131
Il17a	0.00940138	0.0364978	0.449664	-1.15308
Il18	0.0016354	0.0294794	0.03397	-4.8796
Il1b	0.0415147	0.0872874	39091	15.2545
Il1rn	0.0650712	0.104624	51.7143	5.69249
Il23a	0.133147	0.16797	2.54545	1.34792
Il2ra	0.0448794	0.0920028	23.8	4.57289
Irf1	0.827634	0.837852	1.06818	0.0951572
Irf5	0.00703395	0.0364978	52951.3	15.6924
Isg15	0.0234768	0.0550028	403.826	8.65759
Itgb2	0.0222131	0.0550028	261.333	8.02975
Lcn2	0.057191	0.101949	1.33333e+07	23.6685
Ltb	0.0104618	0.0364978	4161060000000	41.9201
Lyz1	0.0542324	0.101069	108.435	6.76068
Mmp12	0.0379128	0.0844695	4.70795e+12	42.0982
Mmp1a	0.0521598	0.0994676	9.875	3.30378
Mmp3	0.0564513	0.101949	7.82667e+09	32.8658
Mmp7	0.18163	0.218618	2.2	1.1375
Muc1	0.707153	0.729193	1.11111	0.152003
Myd88	0.546403	0.58954	1.12389	0.168506
Nod1	0.019853	0.0542648	2331	11.1867
Nod2	0.0498489	0.0994676	6970.5	12.767
Nos2	0.711408	0.729193	1.19318	0.254814
Pecam1	0.0229238	0.0550028	1975.79	10.9482
Reg1	0.0761514	0.114868	12132	13.5665
Reg2	0.0598768	0.10229	1.05667e+09	29.9769
S100a8	0.013773	0.0410512	7344.67	12.8425
Saa3	0.0382451	0.0844695	2640	11.3663
Sele	0.0140175	0.0410512	130.8	7.03122
Selenbp1	0.0520427	0.0994676	9.64706	3.27009
Sod2	0.148815	0.182132	2.6	1.37851
Stat1	0.0824417	0.120718	0.473684	-1.078
Stat3	0.022031	0.0550028	2.30667e+09	31.1032
Tdo2	0.118324	0.15401	2.63333e+09	31.2942
Tff1	0.0719917	0.111383	1466	10.5177
Tlr1	0.00842052	0.0364978	440.669	8.78355
Tlr3	0.0856682	0.121117	1.25967e+10	33.5523
Tlr4	0.00081554	0.0294794	20824	14.346
Tlr6	0.104613	0.140627	2.72026	1.44374
Tnf	0.0645151	0.104624	173	7.43463
Tyk2	0.0850895	0.121117	587.667	9.19885
Ubd	0.0136021	0.0410512	1729.48	10.7561
Vwf	0.0106823	0.0364978	11838.5	13.5312

## Sheet: S8C.cGASvs.WT
Table S8C. Differentially gene expression data of PCR arrays (Cgas-/- vs. WT).
Gene	pvalue	padj	FC	log2FC
Abcb1a	0.0894304	0.101851	5.55	2.47249
Adh1	0.00153197	0.0179459	0.000557854	-10.8078
Aldob	0.24721	0.256598	0.519304	-0.945348
Atg16l1	0.00344448	0.0197062	13521.2	13.7229
C3	0.0349977	0.0562709	83.3964	6.38191
Casp1	0.224905	0.236439	0.685535	-0.544699
Ccl11	0.024566	0.049132	15674.2	13.9361
Ccl12	0.00432575	0.0197062	94.8439	6.56748
Ccl20	0.264212	0.270817	0.322545	-1.63243
Ccl25	0.0329441	0.0561975	368.133	8.52408
Ccl5	0.116106	0.128658	1.70347	0.768479
Ccr1	0.102746	0.115413	2.94253	1.55706
Ccr2	0.0369414	0.0569235	2.48624	1.31396
Ccr5	0.127649	0.139563	3.87147	1.95288
Ccr9	0.00423983	0.0197062	0.0895126	-3.48177
Cd55	0.00612134	0.0236072	181.861	7.50669
Chil1	0.0109499	0.0300725	13.6752	3.77349
Cldn8	0.00394238	0.0197062	0.0799907	-3.64402
Col1a2	0.0105117	0.0300725	79467.5	16.2781
Cr2	0.0494823	0.0692578	88.6136	6.46946
Csta1	0.0306428	0.054624	29.216	4.86869
Cx3cl1	0.00749098	0.0245704	58	5.85798
Cxcl1	0.00335723	0.0197062	528.071	9.04459
Cxcl10	0.00382977	0.0197062	79052.8	16.2705
Cxcl11	0.0113689	0.0300725	0.128951	-2.95511
Cxcl12	0.0651519	0.0834759	4.50209	2.1706
Cxcl2	0.0155026	0.0353116	16.4977	4.0442
Cxcl3	0.0349959	0.0562709	23.531	4.55649
Cxcl9	0.00559684	0.022947	2497.24	11.2861
Cxcr1	0.0887714	0.101851	2.26872	1.18188
Cxcr3	0.930827	0.930827	0.969336	-0.0449319
Edn3	0.000873624	0.0143274	9069.43	13.1468
Egr3	0.002141	0.0195069	62.4534	5.96471
Fpr1	0.0498318	0.0692578	23.621	4.562
Gcg	0.058573	0.0774676	100.349	6.64888
Hsp90b1	0.00115081	0.0157278	179819	17.4562
Hspa5	0.00828351	0.0261249	3	1.58496
Ifng	0.00265896	0.0197062	23525.4	14.5219
Il10	0.0074467	0.0245704	290000000	28.1115
Il13	0.00189795	0.019454	2460.99	11.265
Il17a	0.00312283	0.0197062	81.547	6.34956
Il18	0.041242	0.0603901	8.96749	3.1647
Il1b	0.057191	0.0768796	2.33333	1.22239
Il1rn	0.057191	0.0768796	0.428571	-1.22239
Il23a	0.0133199	0.0312109	1201.27	10.2303
Il2ra	0.0161911	0.035883	315.2	8.30012
Irf1	0.0295353	0.0538198	31.8091	4.99137
Irf5	0.0766855	0.0952759	102.3	6.67666
Isg15	0.0819193	0.098785	1.73913	0.798366
Itgb2	0.0406713	0.0603901	11.6667	3.54432
Lcn2	0.0615257	0.0800811	80000000	26.2535
Ltb	0.00636868	0.0236072	2520000000	31.2308
Lyz1	0.0886874	0.101851	56.6087	5.82295
Mmp12	0.0374862	0.0569235	380000000	28.5014
Mmp1a	0.00247261	0.0197062	86.8125	6.43983
Mmp3	0.0373804	0.0569235	1.58107e+11	37.2021
Mmp7	0.0255523	0.0498879	37.3	5.2211
Muc1	0.0335814	0.0561975	3.15278	1.65662
Myd88	0.400074	0.405013	0.778761	-0.360747
Nod1	8.17844e-05	0.00670632	1275	10.3163
Nod2	0.183503	0.197991	1.5e-07	-22.6685
Nos2	0.000212138	0.00869767	5.18182	2.37346
Pecam1	0.0110635	0.0300725	56.0952	5.80981
Reg1	0.0491481	0.0692578	24.3333	4.60486
Reg2	0.0291502	0.0538198	700000000	29.3828
S100a8	0.0263831	0.0503119	25.1667	4.65344
Saa3	0.0219217	0.0449395	18.25	4.18982
Sele	0.0883547	0.101851	3.6	1.848
Selenbp1	0.004824	0.0208194	51.3765	5.68304
Sod2	0.0181248	0.0391113	60.6	5.92125
Stat1	0.0133217	0.0312109	0.368421	-1.44057
Stat3	0.00662152	0.0236072	5.76333e+09	32.4243
Tdo2	0.000869207	0.0143274	4660000000	32.1177
Tff1	0.012581	0.0312109	60198	15.8774
Tlr1	0.0314661	0.0548983	5.19522	2.37718
Tlr3	0.0198039	0.0416391	1.86667e+08	27.4759
Tlr4	0.204754	0.21805	58.25	5.86419
Tlr6	0.00893802	0.0271451	5.81029	2.53861
Tnf	0.000405125	0.0110734	181815	17.4721
Tyk2	0.0122757	0.0312109	196.667	7.61961
Ubd	0.0801754	0.0981251	3.56494	1.83388
Vwf	0.0701637	0.0885143	4.90909	2.29546

## Sheet: S8D.cGAS+DSSvs.Cgas
Table S8D. Differentially gene expression data of PCR arrays (Cgas-/-+DSS vs. Cgas-/-).
Gene	pvalue	padj	FC	log2FC
Abcb1a	0.066881	0.101384	0.00540541	-7.53138
Adh1	0.0853605	0.114747	142.729	7.15714
Aldob	0.197916	0.242225	0.571861	-0.806264
Atg16l1	0.00354561	0.0223646	0.0187401	-5.73772
C3	0.0343194	0.0598764	0.00170917	-9.19249
Casp1	0.0283132	0.0543253	226.068	7.82061
Ccl11	0.0245667	0.0518173	7.79766e-05	-13.6466
Ccl12	0.00427709	0.0225627	0.0020419	-8.93587
Ccl20	0.101847	0.132563	0.124567	-3.005
Ccl25	0.0328426	0.0593051	0.00108656	-9.84601
Ccl5	0.270619	0.308205	8.23837	3.04236
Ccr1	0.209767	0.252955	0.576172	-0.795429
Ccr2	0.449312	0.491248	0.749077	-0.416813
Ccr5	0.235482	0.274934	0.496356	-1.01055
Ccr9	0.831102	0.862663	0.943894	-0.0833026
Cd55	0.00608285	0.0262523	0.000104868	-13.2191
Chil1	0.316112	0.355085	1.26583	0.340087
Cldn8	0.1372	0.175788	0.409551	-1.28788
Col1a2	0.0105115	0.0335081	4.19459e-06	-17.863
Cr2	0.00895475	0.0319256	2.90062	1.53636
Csta1	0.0779662	0.110228	0.483844	-1.04738
Cx3cl1	0.0103736	0.0335081	0.177626	-2.49308
Cxcl1	0.00336673	0.0223646	0.00316357	-8.30423
Cxcl10	0.00382983	0.0224319	2.1083e-05	-15.5336
Cxcl11	0.945578	0.945578	1.02941	0.0418202
Cxcl12	0.0680017	0.101384	0.236059	-2.08278
Cxcl2	0.0138829	0.0344969	0.00273598	-8.51373
Cxcl3	0.037416	0.063919	0.0906356	-3.46378
Cxcl9	0.00559261	0.0254774	1.82019e-05	-15.7456
Cxcr1	0.0844085	0.114747	0.47767	-1.06591
Cxcr3	0.442865	0.490742	0.787346	-0.34493
Edn3	0.000873941	0.0143326	0.000327186	-11.5776
Egr3	0.881222	0.903253	1.09134	0.1261
Fpr1	0.0528063	0.0849043	0.077255	-3.69423
Gcg	0.00233529	0.0223646	20.7048	4.37189
Hsp90b1	0.0011523	0.0157482	0.000685876	-10.5098
Hspa5	0.474238	0.511678	0.848485	-0.237039
Ifng	0.00265923	0.0223646	9.3111e-05	-13.3907
Il10	0.0074467	0.0277765	3.44828e-09	-28.1115
Il13	0.00189661	0.0222175	4.97416e-05	-14.2952
Il17a	0.00305516	0.0223646	0.000534957	-10.8683
Il18	0.0332687	0.0593051	0.00360116	-8.11732
Il1b	0.0221446	0.0504405	428.286	8.74243
Il1rn	0.000134884	0.00553024	651	9.34651
Il23a	0.0133931	0.0344969	0.00363251	-8.10482
Il2ra	0.0174348	0.0420486	0.0742386	-3.75169
Irf1	0.0286911	0.0543253	0.0200057	-5.64344
Irf5	0.076969	0.110228	0.0117302	-6.41363
Isg15	0.748361	0.786738	1.15833	0.21205
Itgb2	0.043737	0.0717287	0.12381	-3.01381
Lcn2	0.0816906	0.113536	0.166667	-2.58496
Ltb	0.238052	0.274934	1.87037	0.903324
Lyz1	0.0892794	0.118079	0.0222734	-5.48853
Mmp12	0.158942	0.199534	6.13158	2.61626
Mmp1a	0.00440247	0.0225627	0.341973	-1.54805
Mmp3	0.0409965	0.0686063	0.0981194	-3.34932
Mmp7	0.0281813	0.0543253	0.0799821	-3.64418
Muc1	0.0106245	0.0335081	289.819	8.17901
Myd88	0.00745222	0.0277765	1403.43	10.4547
Nod1	9.04145e-05	0.00553024	2.35294e-10	-31.9848
Nod2	0.1606	0.199534	340000000	28.341
Nos2	0.586531	0.624618	0.760965	-0.394098
Pecam1	0.0123993	0.034387	268.888	8.07086
Reg1	0.0235222	0.0518173	5332.66	12.3806
Reg2	0.0291502	0.0543253	1.42857e-09	-29.3828
S100a8	0.0277689	0.0543253	0.0927152	-3.43105
Saa3	0.0246448	0.0518173	0.109589	-3.18982
Sele	0.0611878	0.0946679	607.333	9.24634
Selenbp1	0.00481316	0.0232164	0.0169453	-5.88297
Sod2	0.0609482	0.0946679	137.683	7.10521
Stat1	0.0198039	0.0463978	4.28571e-08	-24.4759
Stat3	0.00670699	0.0274987	0.00694043	-7.17076
Tdo2	0.000865104	0.0143326	0.000715308	-10.4491
Tff1	0.0125806	0.034387	4.98355e-12	-37.546
Tlr1	0.0695597	0.101855	0.53681	-0.897517
Tlr3	0.0112609	0.0341999	323.893	8.33937
Tlr4	0.00301112	0.0223646	580.933	9.18223
Tlr6	0.0135297	0.0344969	0.294964	-1.76139
Tnf	0.000405121	0.0110733	1.65003e-12	-39.1406
Tyk2	0.0122757	0.034387	0.00508475	-7.61961
Ubd	0.930107	0.94159	0.965392	-0.0508138
Vwf	0.21394	0.254248	157.722	7.30124

## Sheet: S8E.cGAS+DSSvs.WT+DSS
Table S8E. Differentially gene expression data of PCR arrays (Cgas-/-+DSS vs. WT+DSS).
Gene	pvalue	padj	FC	log2FC
Abcb1a	0.00851498	0.0390287	1.3133e-05	-16.2164
Adh1	0.000814309	0.0390287	0.00326534	-8.25855
Aldob	0.266528	0.31724	2.40764	1.26762
Atg16l1	0.0083303	0.0390287	0.0433532	-4.52772
C3	0.0974748	0.142731	0.116152	-3.10591
Casp1	0.0280793	0.0639584	65710.3	16.0038
Ccl11	1	1	1	0
Ccl12	0.0739029	0.116539	0.10397	-3.26576
Ccl20	0.0066946	0.0390287	1.42355e-05	-16.1001
Ccl25	0.0662186	0.110815	0.0167131	-5.90288
Ccl5	0.282472	0.330895	6.58312	2.71877
Ccr1	0.101895	0.146586	0.127761	-2.96848
Ccr2	0.00179769	0.0390287	0.000102177	-13.2566
Ccr5	0.90284	0.937125	0.957812	-0.0621848
Ccr9	0.314473	0.353243	1.57143	0.652077
Cd55	0.00249066	0.0390287	7.66667	2.9386
Chil1	0.188869	0.245829	0.525515	-0.928197
Cldn8	0.266946	0.31724	2.1938	1.13343
Col1a2	0.183503	0.245829	6666667	22.6685
Cr2	0.0149576	0.0447136	2.3752	1.24805
Csta1	0.0944216	0.140774	3.6209	1.85635
Cx3cl1	0.00938783	0.0394291	0.000291406	-11.7447
Cxcl1	0.21393	0.274097	0.436923	-1.19455
Cxcl10	0.0152681	0.0447136	2.14286	1.09954
Cxcl11	0.219575	0.277003	0.5	-1
Cxcl12	0.00719681	0.0390287	0.00447089	-7.80522
Cxcl2	0.458902	0.495131	0.705128	-0.504043
Cxcl3	0.159849	0.218461	0.198517	-2.33266
Cxcl9	0.0167006	0.04623	0.00357569	-8.12756
Cxcr1	0.0100215	0.0394291	0.436945	-1.19448
Cxcr3	0.246942	0.306807	1.64706	0.719892
Edn3	0.00375758	0.0390287	0.000132102	-12.8861
Egr3	0.186069	0.245829	45.6233	5.5117
Fpr1	0.00856728	0.0390287	0.00495911	-7.6557
Gcg	0.0169134	0.04623	0.180666	-2.46861
Hsp90b1	0.741755	0.789921	1.11782	0.160694
Hspa5	0.00846376	0.0390287	0.0262418	-5.25199
Ifng	0.00702759	0.0390287	0.000183877	-12.409
Il10	0.0634102	0.109175	7.59494e-10	-30.2942
Il13	0.058688	0.107278	0.145791	-2.77803
Il17a	0.0444548	0.0911324	0.0970149	-3.36565
Il18	0.757398	0.796239	0.950644	-0.0730233
Il1b	0.0435352	0.0911324	0.0255643	-5.28973
Il1rn	0.0023445	0.0390287	5.39503	2.43163
Il23a	0.0873284	0.13261	1.71429	0.777608
Il2ra	0.958184	0.982138	0.983193	-0.024453
Irf1	0.300991	0.342796	0.595745	-0.747234
Irf5	0.007034	0.0390287	2.26623e-05	-15.4293
Isg15	0.0235786	0.0568661	0.00498852	-7.64717
Itgb2	0.0222859	0.0565634	0.00552721	-7.49923
Lcn2	1	1	1	0
Ltb	0.0104846	0.0394291	0.00113272	-9.78599
Lyz1	0.0544173	0.103773	0.0116279	-6.42626
Mmp12	0.0379481	0.0825879	0.000494908	-10.9806
Mmp1a	0.00554171	0.0390287	3.00633	1.588
Mmp3	0.337729	0.369591	1.98211	0.987039
Mmp7	0.338041	0.369591	1.35606	0.439422
Muc1	0.0105785	0.0394291	822.362	9.68363
Myd88	0.00745698	0.0390287	972.457	9.92549
Nod1	0.0198372	0.0524726	1.287e-10	-32.8553
Nod2	0.0504906	0.0991495	0.00731655	-7.09462
Nos2	0.287177	0.331669	3.30476	1.72455
Pecam1	0.0139647	0.0440426	7.63407	2.93245
Reg1	0.0254713	0.0596756	10.6958	3.41897
Reg2	0.0598768	0.107278	9.46372e-10	-29.9769
S100a8	0.0137778	0.0440426	0.000317691	-11.6201
Saa3	0.0382724	0.0825879	0.000757576	-10.3663
Sele	0.068106	0.111694	16.7156	4.06312
Selenbp1	0.0507839	0.0991495	0.0902439	-3.47003
Sod2	0.0601802	0.107278	3209.08	11.6479
Stat1	0.12169	0.169128	3.33333e-08	-24.8385
Stat3	0.0227633	0.0565634	0.017341	-5.84967
Tdo2	0.118572	0.167636	0.00126582	-9.62571
Tff1	0.0719046	0.115611	2.04638e-10	-32.1862
Tlr1	0.00848412	0.0390287	0.00632866	-7.30389
Tlr3	0.00588871	0.0390287	4.79968	2.26294
Tlr4	0.0132746	0.0440426	1.62502	0.700454
Tlr6	0.258996	0.316981	0.630024	-0.666522
Tnf	0.0639071	0.109175	1.7341e-09	-29.1032
Tyk2	0.0850895	0.131648	0.00170164	-9.19885
Ubd	0.013638	0.0440426	0.00198994	-8.97306
Vwf	0.00689249	0.0390287	0.0654027	-3.93451
