# Supplementary material for: Microbial and genetic-based framework identifies drug targets in inflammatory bowel disease
Source: Theranostics. 2021 Jun 1;11(15):7491–506. doi: 10.7150/thno.59196 (PMC8210594; doi:10.7150/thno.59196)
Supplement: Supplementary file 2 — Supplementary tables. [file thnov11p7491s2.zip › Table S9. Potential drugs among the comparisons.xlsx]

## Sheet: S9
Table S9. A list of overlap potential candidates for treating IBD based on LINCS database and DEGs abetween WT and Cgas-/- mice treated with DSS.
LINCS ID	Name	Description	WT score	Cgas score	PMID*
BRD-K03406345	azacitidine	DNA methyltransferase inhibitor	-70.78	-68.86	29253109
BRD-K86003836	flubendazole	Tubulin inhibitor	-94.74	-63.76
BRD-A17065207	brefeldin-a	Protein synthesis inhibitor	-26.34	-89.18
BRD-A35989968	megestrol	Progesterone receptor agonist	-38.92	-84.34
BRD-K68174511	torin-2	mTOR inhibitor	-33.62	-82.29
BRD-K69840642	ISOX	HDAC inhibitor	-42.59	-42.65	30692146
BRD-A79237180	ascorbic-acid	Antioxidant	-18.13	-30.24	26884937
BRD-K36862742	hydroflumethiazide	Sodium/potassium/chloride transporter inhibitor	-20.95	-25.78
BRD-K66019333	oxantel	Anthelmintic	-15.22	-41.76
BRD-K31843556	T-0070907	PPAR receptor antagonist	-22.8	-48.13
BRD-K13642330	cosmosiin	Cytochrome P450 inhibitor	-21.71	-45.85	31249444
BRD-A79314293	cephalosporanic-acid	Bacterial cell wall synthesis inhibitor	-62.23	35.24
BRD-M64432851	sunitinib	FLT3 inhibitor	-75.75	46.21
BRD-K81847782	scandenin	Plant compound with antimicrobial activity	-20.76	82.06
BRD-K41170226	deoxycholic-acid	G protein-coupled receptor agonist	-40.33	43.15
BRD-A84493640	atovaquone	Mitochondrial electron transport inhibitor	-17.32	34.33
BRD-A03623303	metoprolol	Adrenergic receptor antagonist	-16.15	57.2
BRD-A28422058	L-689560	Glutamate receptor antagonist	47.84	40.77
BRD-K53545112	CNQX	Glutamate receptor antagonist	44.8	44.76
BRD-A77118605	BML-ST330	Phospholipase inhibitor	44.72	45.52
BRD-K49519144	LY-2140023	Glutamate receptor agonist	59.47	40.8
BRD-A16311756	profenamine	Butyrylcholinesterase inhibitor	54.19	44.13
BRD-A48809242	IB-MECA	Adenosine receptor agonist	45.88	29.51	12694816
BRD-K97118047	4,5,6,7-tetrabromobenzotriazole	Casein kinase inhibitor	37.45	28.56
BRD-K57011718	UK-356618	Metalloproteinase inhibitor	40.59	30.06
BRD-K67831364	ZM-323881	VEGFR inhibitor	39.53	30.97
BRD-K20285085	fostamatinib	SYK inhibitor	30.84	42.75	26116555
BRD-K68103045	CGS-20625	Benzodiazepine receptor agonist	39.13	36.51
BRD-K96263742	GW-7647	PPAR receptor agonist	34.05	36.53
BRD-K64857848	XMD-885	Leucine rich repeat kinase inhibitor	31.13	54.4
BRD-A45664787	iloprost	Platelet aggregation inhibitor	31.77	61.71	24226715
BRD-A13946108	sulindac	Cyclooxygenase inhibitor	63.96	57.83
BRD-K78084463	W-12	Calmodulin antagonist, CaM kinase inhibitor	46.02	64.22
BRD-K70330367	amantadine	Glutamate receptor antagonist	55	69.23
BRD-K51290057	SA-792709	Retinoid receptor agonist	52.68	-66.88
BRD-K73395020	SA-1478088	NA	44.23	-65.74
BRD-K69328504	L-690488	Inositol monophosphatase inhibitor	46.54	-58.57
BRD-K09638361	SA-63133	NA	72.7	-24.54
BRD-K83289131	CAY-10618	NAMPT inhibitor	41.83	-37.44
BRD-K50422030	clomethiazole	GABA receptor antagonist	30.86	-19.28
BRD-K23922020	arecaidine	Acetylcholine receptor agonist	29.68	-15.03
BRD-A47144777	dihydro-7-desacetyldeoxygedunin	HSP90 inhibitor	49.33	-18.92
BRD-K30296925	flavokavain-b	Antineoplastic	46.58	-14.38
Connectivity scores were calculated from the CLUE platform. * The PMID numbers reference to the candidates published relevant to IBD.
